# Supplementary material for: Correlative single-molecule and structured illumination microscopy of fast dynamics at the plasma membrane
Source: Nat Commun. 2024 Jul 10;15:5813. doi: 10.1038/s41467-024-49876-9 (PMC11236984; doi:10.1038/s41467-024-49876-9)
Supplement: Supplementary file 25 — Supplementary Software [file 41467_2024_49876_MOESM25_ESM.zip]

Archive with 130 entries (123 files):
- FRET_efficiency_analysis/calibration/
- FRET_efficiency_analysis/calibration/beads.tif
- FRET_efficiency_analysis/demodata/
- FRET_efficiency_analysis/demodata/demo_cell_1.tif
- FRET_efficiency_analysis/demodata/demo_cell_2.tif
- FRET_efficiency_analysis/expected output/
- FRET_efficiency_analysis/expected output/demo_cell_1/
- FRET_efficiency_analysis/expected output/demo_cell_1/Acceptor_Localization.png
- FRET_efficiency_analysis/expected output/demo_cell_1/Acceptor_PSF.png
- FRET_efficiency_analysis/expected output/demo_cell_1/Acceptor_Signal.png
- FRET_efficiency_analysis/expected output/demo_cell_1/BG corrected frame.png
- FRET_efficiency_analysis/expected output/demo_cell_1/D_Leak_Coeff.png
- FRET_efficiency_analysis/expected output/demo_cell_1/Donor_Acceptor_NN.png
- FRET_efficiency_analysis/expected output/demo_cell_1/Donor_Localization.png
- FRET_efficiency_analysis/expected output/demo_cell_1/Donor_only_Signal.png
- FRET_efficiency_analysis/expected output/demo_cell_1/Donor_PSF.png
- FRET_efficiency_analysis/expected output/demo_cell_1/Donor_Res.png
- FRET_efficiency_analysis/expected output/demo_cell_1/Donor-only EPR.png
- FRET_efficiency_analysis/expected output/demo_cell_1/EPR_vs_SPR.png
- FRET_efficiency_analysis/expected output/demo_cell_1/FRET_Localization.png
- FRET_efficiency_analysis/expected output/demo_cell_1/FRET_Res.png
- FRET_efficiency_analysis/expected output/demo_cell_1/Stepsize.png
- FRET_efficiency_analysis/expected output/demo_cell_2/
- FRET_efficiency_analysis/expected output/demo_cell_2/Acceptor_Localization.png
- FRET_efficiency_analysis/expected output/demo_cell_2/Acceptor_PSF.png
- FRET_efficiency_analysis/expected output/demo_cell_2/Acceptor_Signal.png
- FRET_efficiency_analysis/expected output/demo_cell_2/BG corrected frame.png
- FRET_efficiency_analysis/expected output/demo_cell_2/D_Leak_Coeff.png
- FRET_efficiency_analysis/expected output/demo_cell_2/Donor_Acceptor_NN.png
- FRET_efficiency_analysis/expected output/demo_cell_2/Donor_Localization.png
- FRET_efficiency_analysis/expected output/demo_cell_2/Donor_only_Signal.png
- FRET_efficiency_analysis/expected output/demo_cell_2/Donor_PSF.png
- FRET_efficiency_analysis/expected output/demo_cell_2/Donor_Res.png
- FRET_efficiency_analysis/expected output/demo_cell_2/Donor-only EPR.png
- FRET_efficiency_analysis/expected output/demo_cell_2/EPR_vs_SPR.png
- FRET_efficiency_analysis/expected output/demo_cell_2/FRET_Localization.png
- FRET_efficiency_analysis/expected output/demo_cell_2/FRET_Res.png
- FRET_efficiency_analysis/expected output/demo_cell_2/Stepsize.png
- FRET_efficiency_analysis/expected output/Pooled_E-S-Data.txt
- FRET_efficiency_analysis/expected output/Pooled_Estimates.txt
- FRET_efficiency_analysis/FRET_efficiency_analysis/
- FRET_efficiency_analysis/FRET_efficiency_analysis/Acknowledgements.txt
- FRET_efficiency_analysis/FRET_efficiency_analysis/start_smFRET_batch_extract_fret_efficiency.m
- FRET_efficiency_analysis/FRET_efficiency_analysis/subfunction/
- FRET_efficiency_analysis/FRET_efficiency_analysis/subfunction/Academic License LIBRA.pdf
- FRET_efficiency_analysis/FRET_efficiency_analysis/subfunction/calc_ellips_from_gauss.m
- FRET_efficiency_analysis/FRET_efficiency_analysis/subfunction/calculate_information_criteria.m
- FRET_efficiency_analysis/FRET_efficiency_analysis/subfunction/catfields.m
- FRET_efficiency_analysis/FRET_efficiency_analysis/subfunction/classSVD.m
- FRET_efficiency_analysis/FRET_efficiency_analysis/subfunction/colvec.m
- FRET_efficiency_analysis/FRET_efficiency_analysis/subfunction/count_observation.m
- FRET_efficiency_analysis/FRET_efficiency_analysis/subfunction/est_marker_based_img_bg.m
- FRET_efficiency_analysis/FRET_efficiency_analysis/subfunction/export_plot.m
- FRET_efficiency_analysis/FRET_efficiency_analysis/subfunction/FILE_MOV_read_native.m
- FRET_efficiency_analysis/FRET_efficiency_analysis/subfunction/fitGaussian2D.mexw64
- FRET_efficiency_analysis/FRET_efficiency_analysis/subfunction/fitGaussianMixture2D.mexw64
- FRET_efficiency_analysis/FRET_efficiency_analysis/subfunction/fitGaussianMixtures2D.m
- FRET_efficiency_analysis/FRET_efficiency_analysis/subfunction/fitGaussians2D.m
- FRET_efficiency_analysis/FRET_efficiency_analysis/subfunction/generate_information_dialog.m
- FRET_efficiency_analysis/FRET_efficiency_analysis/subfunction/get_subfolders_and_files.m
- FRET_efficiency_analysis/FRET_efficiency_analysis/subfunction/get_text_extent.m
- FRET_efficiency_analysis/FRET_efficiency_analysis/subfunction/getMultiplicity.m
- FRET_efficiency_analysis/FRET_efficiency_analysis/subfunction/GPL-License.txt
- FRET_efficiency_analysis/FRET_efficiency_analysis/subfunction/greatsort.m
- FRET_efficiency_analysis/FRET_efficiency_analysis/subfunction/horz_align_axes.m
- FRET_efficiency_analysis/FRET_efficiency_analysis/subfunction/image_roll_cyl_filter.m
- FRET_efficiency_analysis/FRET_efficiency_analysis/subfunction/IMG_bead_cal_NN.m
- FRET_efficiency_analysis/FRET_efficiency_analysis/subfunction/IMG_BG_subtraction.m
- FRET_efficiency_analysis/FRET_efficiency_analysis/subfunction/img_circ_auto_corr.m
- FRET_efficiency_analysis/FRET_efficiency_analysis/subfunction/img_norm_circ_auto_corr.m
- FRET_efficiency_analysis/FRET_efficiency_analysis/subfunction/IMG_plot.m
- FRET_efficiency_analysis/FRET_efficiency_analysis/subfunction/IMG_plot_with_loc.m
- FRET_efficiency_analysis/FRET_efficiency_analysis/subfunction/IMG_PSF_radius_via_cACF.m
- FRET_efficiency_analysis/FRET_efficiency_analysis/subfunction/img_radial_avg_corr.m
- FRET_efficiency_analysis/FRET_efficiency_analysis/subfunction/isposint.m
- FRET_efficiency_analysis/FRET_efficiency_analysis/subfunction/KDTreeBallQuery.mexw64
- FRET_efficiency_analysis/FRET_efficiency_analysis/subfunction/kernelEVD.m
- FRET_efficiency_analysis/FRET_efficiency_analysis/subfunction/lap.m
- FRET_efficiency_analysis/FRET_efficiency_analysis/subfunction/line_seg.m
- FRET_efficiency_analysis/FRET_efficiency_analysis/subfunction/locmax2d.m
- FRET_efficiency_analysis/FRET_efficiency_analysis/subfunction/logp_gaussian_mix.m
- FRET_efficiency_analysis/FRET_efficiency_analysis/subfunction/mahalanobis.m
- FRET_efficiency_analysis/FRET_efficiency_analysis/subfunction/mat2vec.m
- FRET_efficiency_analysis/FRET_efficiency_analysis/subfunction/mcdcov.m
- FRET_efficiency_analysis/FRET_efficiency_analysis/subfunction/mexLap.mexw64
- FRET_efficiency_analysis/FRET_efficiency_analysis/subfunction/MLE_fit_gaussian.m
- FRET_efficiency_analysis/FRET_efficiency_analysis/subfunction/MLE_model.m
- FRET_efficiency_analysis/FRET_efficiency_analysis/subfunction/model_exp_logP.m
- FRET_efficiency_analysis/FRET_efficiency_analysis/subfunction/model_gam_logP.m
- FRET_efficiency_analysis/FRET_efficiency_analysis/subfunction/model_gaussian_logP.m
- FRET_efficiency_analysis/FRET_efficiency_analysis/subfunction/model_gaussian_mix.m
- FRET_efficiency_analysis/FRET_efficiency_analysis/subfunction/model_geo_logP.m
- FRET_efficiency_analysis/FRET_efficiency_analysis/subfunction/model_localization_precision.m
- FRET_efficiency_analysis/FRET_efficiency_analysis/subfunction/model_rayleigh_logP.m
- FRET_efficiency_analysis/FRET_efficiency_analysis/subfunction/MOV_localization.m
- FRET_efficiency_analysis/FRET_efficiency_analysis/subfunction/nanmask.m
- FRET_efficiency_analysis/FRET_efficiency_analysis/subfunction/nanquantile.m
- FRET_efficiency_analysis/FRET_efficiency_analysis/subfunction/norm2quantile.m
- FRET_efficiency_analysis/FRET_efficiency_analysis/subfunction/normality_test.m
- FRET_efficiency_analysis/FRET_efficiency_analysis/subfunction/padarrayXT.m
- FRET_efficiency_analysis/FRET_efficiency_analysis/subfunction/plot_band_line.m
- FRET_efficiency_analysis/FRET_efficiency_analysis/subfunction/plot_hist_new.m
- FRET_efficiency_analysis/FRET_efficiency_analysis/subfunction/PNT_grid_idx.m
- FRET_efficiency_analysis/FRET_efficiency_analysis/subfunction/pointSourceDetection.m
- FRET_efficiency_analysis/FRET_efficiency_analysis/subfunction/ProgressBar.m
- FRET_efficiency_analysis/FRET_efficiency_analysis/subfunction/rel_skewness.m
- FRET_efficiency_analysis/FRET_efficiency_analysis/subfunction/repval.m
- FRET_efficiency_analysis/FRET_efficiency_analysis/subfunction/rowvec.m
- FRET_efficiency_analysis/FRET_efficiency_analysis/subfunction/scan_and_list_folder_for_specific_file_format.m
- FRET_efficiency_analysis/FRET_efficiency_analysis/subfunction/set_figure_position.m
- FRET_efficiency_analysis/FRET_efficiency_analysis/subfunction/smFRET_batch_fret_efficiency_analysis.m
- FRET_efficiency_analysis/FRET_efficiency_analysis/subfunction/smFRET_extract_robust_fret_efficiency.m
- FRET_efficiency_analysis/FRET_efficiency_analysis/subfunction/SML_2d_gaussian_blurred_map.m
- FRET_efficiency_analysis/FRET_efficiency_analysis/subfunction/SML_find_co_localization.m
- FRET_efficiency_analysis/FRET_efficiency_analysis/subfunction/SML_link.m
- FRET_efficiency_analysis/FRET_efficiency_analysis/subfunction/SML_plot_loc.m
- FRET_efficiency_analysis/FRET_efficiency_analysis/subfunction/SMT_estimate_diff_coeff_by_TNN.m
- FRET_efficiency_analysis/FRET_efficiency_analysis/subfunction/spannc.mexw64
- FRET_efficiency_analysis/FRET_efficiency_analysis/subfunction/SPT_MLE_fit_displacement_surface.m
- FRET_efficiency_analysis/FRET_efficiency_analysis/subfunction/state_cmap.m
- FRET_efficiency_analysis/FRET_efficiency_analysis/subfunction/structget.m
- FRET_efficiency_analysis/FRET_efficiency_analysis/subfunction/structmerge.m
- FRET_efficiency_analysis/FRET_efficiency_analysis/subfunction/swtest.m
- FRET_efficiency_analysis/FRET_efficiency_analysis/subfunction/unimcd.m
- FRET_efficiency_analysis/FRET_efficiency_analysis/subfunction/unimcd_wrapper.m
- FRET_efficiency_analysis/FRET_efficiency_analysis/subfunction/uniran.m
- FRET_efficiency_analysis/FRET_efficiency_analysis/subfunction/update_progressbar.m
- FRET_efficiency_analysis/FRET_efficiency_analysis/subfunction/updatecov.m
- FRET_efficiency_analysis/FRET_efficiency_analysis/subfunction/weightmecov.m
- FRET_efficiency_analysis/Readme.txt
