# Supplementary material for: Correlative single-molecule and structured illumination microscopy of fast dynamics at the plasma membrane
Source: Nat Commun. 2024 Jul 10;15:5813. doi: 10.1038/s41467-024-49876-9 (PMC11236984; doi:10.1038/s41467-024-49876-9)
Supplement: Supplementary file 25 — Supplementary Software [file 41467_2024_49876_MOESM25_ESM.zip › FRET_efficiency_analysis/expected output/Pooled_E-S-Data.txt]

File	x-Pos [px]	y-Pos [px]	Time [frame]	Donor Signal [photon]	Donor Cross-Emission [photon]	FRET Signal [photon]	Acceptor Signal [photon]	Eraw	EPR	E	Sraw	SPR	Sgamma	Sgammabeta	isFRET	Inlier
1	13.4688085653691	104.086428393232	1	308.274221755552	115.816925060229	83.7822613733985	437.573376661755	0.27309441833394	0.213699466731792	0.236889639765967	0.492176636336633	0.472567951240154	0.446984477777705	0.446984477777705	1	1
1	16.9192413637817	142.674763972729	1	125.415087402008	69.6067397504201	56.1333732015591	222.08943387772	0.35691768848015	0.309192228978096	0.338286775040576	0.467553493211329	0.449780516363247	0.427639536804409	0.427639536804409	1	1
1	36.0027722055136	132.021907428408	1	98.2984187725276	33.3252509916442	22.7828477020641	172.288844135835	0.253185852144623	0.188161623721081	0.209318228811019	0.433097236027203	0.412725298506562	0.387160230077257	0.387160230077257	1	1
1	55.6836273322824	138.391081791506	1	276.34250685977	130.878639886916	101.40189724697	468.27848847913	0.321394507462379	0.268440501419888	0.295339801762236	0.465130001615194	0.446494305789012	0.423031100888712	0.423031100888712	1	1
1	151.896836835479	67.1228859044528	1	254.214830640987	150.245572667396	123.584703260663	385.224744237826	0.371471648246467	0.327117140628435	0.357026662237541	0.512179321803333	0.495134355125448	0.473286630135427	0.473286630135427	1	1
1	168.348648169107	113.280973918327	1	279.939469048232	120.476715127801	91.690100363769	366.993094852146	0.300878735398059	0.246724447973402	0.272257522444768	0.521776573620671	0.503138594836156	0.47853277296988	0.47853277296988	1	1
1	181.385056545003	230.239129703645	1	275.874417089127	34.2142144207839	6.48414164163601	297.811289877109	0.110336887405982	0.0229642114295491	0.0261444469411133	0.510098160240578	0.486682579951867	0.454381684223106	0.454381684223106	0	0
1	11.6282866208579	104.341248712596	2	175.394372722744	120.036403482236	99.4835281192663	481.616978988792	0.406309745464538	0.36191897498681	0.39315134546773	0.380196421944889	0.36335725220439	0.34443401535067	0.34443401535067	1	0
1	16.4099104595244	144.244728044055	2	154.802961274925	57.1919920383845	40.2423355638148	306.045019270357	0.269779969497009	0.206323024528433	0.228945795877385	0.409225087894296	0.389241800466714	0.364811124168612	0.364811124168612	1	1
1	34.8339699970642	131.44929445836	2	50.6781499750781	44.3598026926379	38.4029898449496	140.987606308024	0.46675882052862	0.431101240088933	0.463962744955041	0.402659580937523	0.387193572874288	0.369914028425939	0.369914028425939	1	0
1	55.7205139962707	139.04934618981	2	313.719396449836	121.068140776188	87.8941496784224	502.651009334268	0.278453567341445	0.218852552474295	0.242429515533665	0.463803775534272	0.444132796870309	0.419039252718661	0.419039252718661	1	1
1	84.5228821554666	130.370570847569	2	339.416806305866	81.8822211117014	47.1919504700884	423.717078170741	0.194356539614188	0.122066429285348	0.137045922712014	0.498569228008092	0.477102839503304	0.448334217771549	0.448334217771549	0	0
1	98.6460164494282	169.398274083398	2	293.024943123105	99.6921339413304	69.7100148558566	369.138247907958	0.253852301729607	0.19217892657564	0.213668347953628	0.515474610719123	0.495625410332356	0.469164931443696	0.469164931443696	1	1
1	168.474957343967	113.457634860459	2	216.898234702268	107.952343682381	84.6144408186908	387.739449135861	0.332313841702806	0.280633113259641	0.308239396534041	0.455873034758824	0.437449033140206	0.414510460210622	0.414510460210622	1	1
1	180.190796303974	89.6505237640935	2	173.745417869797	86.4073413084751	67.707888077769	311.069491853848	0.332140783674193	0.28041814466799	0.30801233561489	0.455431767071769	0.437001526286972	0.414062014944053	0.414062014944053	1	1
1	181.217863285513	231.440740563399	2	273.858646671166	47.3108842395604	19.620132432355	311.965055460515	0.147308133823912	0.0668536665318287	0.0756414409220317	0.507268972228295	0.484733285482786	0.45398457856396	0.45398457856396	0	0
1	11.4448453608899	103.247551895144	3	268.891191403766	107.95023773331	79.6541909851103	417.063471456994	0.286460642027879	0.228533198285895	0.252815527163361	0.474668223933483	0.455252549181	0.430343806678832	0.430343806678832	1	1
1	35.8935288925389	131.624808342557	3	152.504493023213	65.4851861153516	50.1416686373403	166.053399328952	0.300404984190679	0.247434583643046	0.273014513092286	0.567617778735732	0.549624092626249	0.525172020278431	0.525172020278431	1	1
1	84.3586075865531	130.706645343569	3	365.748589317681	65.8432864726222	29.3255469455698	370.210368586859	0.152559142481666	0.0742279593975476	0.0838979175115156	0.538277210892023	0.516244787081676	0.485639481763453	0.485639481763453	0	0
1	98.536788080185	170.384083658635	3	386.121495619987	106.417498876799	67.3950203207452	437.894810701863	0.216059033022396	0.148605437623252	0.166225065697965	0.529364895970894	0.508762343921356	0.480760753828964	0.480760753828964	1	1
1	154.155107500228	63.4123954481338	3	102.366641986776	114.705676049903	102.023880403771	349.727233193572	0.528421482238564	0.499161503236557	0.532356254248555	0.382978987131375	0.36885755839946	0.353999621330838	0.353999621330838	1	0
1	158.050767334064	124.377516731981	3	262.257903583658	76.1009376493437	49.2112403484524	335.943604539672	0.224911923010573	0.157997160576454	0.176499487774376	0.501790914973297	0.481098255583217	0.453538439994033	0.453538439994033	1	1
1	168.148414943092	112.368609839151	3	234.260419569092	90.9535177882612	64.9660940697227	496.914820058378	0.279672877882595	0.217113427816563	0.240560732878421	0.39557543076297	0.375845972283891	0.352111568781976	0.352111568781976	1	1
1	180.115648776333	233.062514693473	3	331.391413704154	70.5434044002721	37.8632635912233	294.709392758835	0.175509563299252	0.102539699343972	0.115438029953036	0.576958527519177	0.556136535016462	0.526727751245486	0.526727751245486	0	0
1	12.3430639946056	102.782419100014	4	271.452256024138	96.612773386204	67.0039455493414	525.363237712355	0.26248832588356	0.197969324355236	0.219929949856876	0.411969312987715	0.391813596893929	0.367050266323777	0.367050266323777	1	1
1	13.025794800365	142.420422918765	4	182.160277320475	43.7344774376352	24.5864506151503	280.427185017063	0.193605546461078	0.118920627478109	0.133572814837548	0.446148462099857	0.424379718286975	0.396275072678611	0.396275072678611	0	0
1	36.1951411095599	131.7618193764	4	214.879758041031	83.3420459767798	62.163133018755	189.950602259174	0.27946328824368	0.224380899220908	0.248364070932544	0.610894430293962	0.593247861101491	0.568530377605737	0.568530377605737	1	1
1	56.3570994367347	138.727320669047	4	361.5122787954	122.090925473133	85.3892607224115	426.611847780865	0.252460952275534	0.191069515702593	0.212467510778319	0.531306533746805	0.511613841317128	0.485082417285762	0.485082417285762	1	1
1	84.454902405426	130.739733403733	4	304.76819655715	101.714407559573	71.1916323016741	317.841236411104	0.250230653241844	0.189359678446942	0.210616043690988	0.561189044696516	0.541884190841584	0.515380592803803	0.515380592803803	1	1
1	154.235909025905	63.8947594430537	4	194.783712867744	83.5986178411867	61.8532703811675	426.89946429488	0.300301450987546	0.241014640984835	0.26616560803118	0.394710784655127	0.375454716674007	0.352482010772698	0.352482010772698	1	1
1	157.566007945965	124.880300362921	4	263.537386759908	63.1964077652958	36.4015819828794	314.976694409298	0.193418644854691	0.121363296458139	0.136269897256119	0.509160751085296	0.487772529984497	0.458900791893396	0.458900791893396	0	0
1	167.218166731682	112.353183658394	4	276.092477444144	88.4650437038108	59.3397136113816	435.380543610893	0.242664157429103	0.176905244021612	0.197103481891716	0.455732183788323	0.435166903671731	0.408803155694369	0.408803155694369	1	1
1	178.230944939178	89.9276270781021	4	150.674810163664	85.1070536913091	67.9344092716321	365.382344487986	0.360956743236441	0.310757293068965	0.339926641946157	0.392208751923005	0.374336262610832	0.353571650375489	0.353571650375489	1	1
1	180.064753831139	232.100009308057	4	315.22329970785	55.4914938212294	24.5085581526881	270.052169897049	0.149687832236122	0.0721408887203891	0.0815629104794261	0.578548543680994	0.557134727044039	0.526671622549517	0.526671622549517	0	0
1	14.3104104688949	141.481268660264	5	147.417295142383	114.042092385742	97.7933226884299	302.221895897702	0.436175168403446	0.398813573219345	0.431078837060645	0.463842591932591	0.447928487405151	0.428777439005738	0.428777439005738	1	0
1	36.0643442905078	131.436706048038	5	159.897877747824	51.6069597039221	35.0297183759605	223.090977343801	0.243998956835661	0.179706306713574	0.200146590456125	0.486670212301164	0.466313241794027	0.439626596273131	0.439626596273131	1	1
1	56.7998854901737	138.184514595754	5	353.942434938036	95.8122608243369	60.3156340564205	374.026080260553	0.213032263425125	0.145599177350551	0.162930575566497	0.545964058464331	0.525518709701271	0.497424247473546	0.497424247473546	1	1
1	84.4232038607019	130.768740037084	5	364.777590355855	67.7934286698783	32.3905837551832	267.432888549154	0.156722077273155	0.0815538249701942	0.0920832238150091	0.61795514902816	0.597603880621703	0.568089751024205	0.568089751024205	0	0
1	97.4463791285465	170.292373966922	5	258.57398324551	109.73752372882	83.3153628902493	322.242768848912	0.297947584180334	0.243691018254678	0.26902228232166	0.533356348471305	0.514791166428762	0.490073511334188	0.490073511334188	1	1
1	155.724159280035	63.39990925129	5	312.782550330896	102.037336317245	70.0501368961239	392.377397282683	0.245979856804201	0.182978463525462	0.203698509101478	0.51390148964338	0.493843791349993	0.467073066936022	0.467073066936022	1	1
1	157.096113393314	124.047592410559	5	222.364277437137	71.9248366626178	48.826102301127	314.780258598358	0.244401961257179	0.180043637050292	0.200512910760757	0.483178316447083	0.46280540695364	0.436166951244886	0.436166951244886	1	1
1	167.621847556139	114.166989225357	5	230.269144847293	88.4668209398897	64.1722991339346	363.435079376773	0.277555188104998	0.217945878359522	0.241455357468304	0.467237605651492	0.447563385418147	0.422392800450681	0.422392800450681	1	1
1	177.4958389878	88.517858804393	5	208.580395387813	113.744262506731	92.3292231887854	270.082278077302	0.352887251163841	0.306833738401361	0.335814238377197	0.544093322212323	0.526994551656468	0.504457679392075	0.504457679392075	1	1
1	183.134404172742	231.561306513144	5	334.112154545536	66.0520381158092	33.0608793024275	301.400206170799	0.165062340227198	0.090041686765366	0.101545790023157	0.570388396742304	0.549188947253796	0.519279728222326	0.519279728222326	0	0
1	11.9565249344512	103.662150136627	6	277.057312239014	106.023856922389	77.3388015543059	382.69639601737	0.276766036697872	0.218227002340689	0.241757431628503	0.500251230358219	0.480802760951051	0.455313109739799	0.455313109739799	1	1
1	57.2119742937175	138.11033856788	6	272.990915065133	108.839187033107	79.4001026212715	494.583763420318	0.285046114580836	0.225318179624914	0.249369323907848	0.435673278482784	0.416058453624727	0.391646468309478	0.391646468309478	1	1
1	84.3517994515389	130.525050012363	6	390.073046245091	73.0783890126967	34.6736354357702	340.668274110987	0.157785085934197	0.0816336817478015	0.0921723561775316	0.576188204717563	0.554923415680383	0.524771061330907	0.524771061330907	0	0
1	95.4772478092083	247.651511352109	6	369.118091569107	29.7647852861214	-7.10635493040753	375.318643871233	0.0746203635532951	-0.0196301782820371	-0.0224844423720994	0.515218410422317	0.490976292592656	0.457141859073587	0.457141859073587	0	0
1	96.9381914770806	170.385683081821	6	221.748376216734	151.215756158891	127.168045311251	415.203886192627	0.405443159361492	0.364465635507647	0.395781458893105	0.473203839269111	0.456624981697987	0.436256940440189	0.436256940440189	1	1
1	125.467980427771	168.600264632201	6	437.452793809195	62.7554682868125	20.2383681683228	326.803122629965	0.125458679998308	0.044218394082333	0.0501908440280112	0.604838423429624	0.583421920283997	0.552343752121672	0.552343752121672	0	0
1	157.627567902146	122.099127786389	6	191.690061764877	73.8324936950214	54.2448944287287	238.881451366977	0.278064865589817	0.220566019846426	0.24426985156468	0.526408497684739	0.507274408122983	0.481763888081195	0.481763888081195	1	1
1	167.317031676597	115.324251485849	6	223.142579120092	71.9161942646984	48.2444782545687	365.095357676515	0.243735149576154	0.177770003924562	0.198043219874092	0.446954369444656	0.426385790018786	0.400205914989723	0.400205914989723	1	1
1	176.155773694063	89.1406107495869	6	167.011078828261	90.652587899519	72.1177316738002	355.031519305021	0.351825265280001	0.301585290046757	0.330306291233949	0.420541359882638	0.402465123478883	0.380795824737216	0.380795824737216	1	1
1	183.423856965685	231.890942192171	6	238.704005600797	65.7663250861895	41.3440977629422	300.526509725243	0.216002409620007	0.147632129146194	0.165158741779039	0.503259373188673	0.482363673936286	0.45443722288254	0.45443722288254	1	1
1	12.7370115227168	103.241205330467	7	269.169820360962	109.032734177915	80.7411652684458	414.115777355589	0.288291903027606	0.230747728949439	0.255187525057084	0.477336620035761	0.45798262911934	0.43311813018032	0.43311813018032	1	1
1	34.3581499419825	186.757678864412	7	69.3444680707169	0.748598472466769	-9.57557342171403	410.245873308716	0.0106800645111677	-0.160209980089933	-0.187258789951633	0.145924181297471	0.12716386531578	0.110831321774795	0.110831321774795	0	0
1	84.6035408674002	130.536318142033	7	310.342110734978	35.51199904342	4.05507056814764	361.246375413093	0.102679129839382	0.0128979227846128	0.0147050936286962	0.489115927681391	0.465329948280965	0.432899539614118	0.432899539614118	0	0
1	96.5012015279683	170.031852664395	7	274.592548663373	150.997628096251	123.892490605354	246.818920231894	0.354795849015884	0.310908762930507	0.340085314265058	0.632933401204405	0.61751525525599	0.596118509829546	0.596118509829546	1	0
1	157.867050546872	121.787937437392	7	209.2788359384	61.0136389879452	39.4282601002847	280.84969802464	0.2257319187468	0.158532911719382	0.177084783337613	0.490422414019083	0.469651411948355	0.442206917029789	0.442206917029789	1	1
1	167.073235843459	114.345950673161	7	186.130848243937	63.5868784819836	44.1655282271971	272.134835955449	0.254635020571742	0.191776913314712	0.213233247480843	0.478521606644657	0.458363992473469	0.432174569129946	0.432174569129946	1	1
1	175.965183312759	88.6846738910673	7	231.952836630681	79.3344295960091	54.3939991744036	412.919548724276	0.254859219131164	0.189958443303454	0.211264505391833	0.429832003510995	0.409496069223762	0.384059095902342	0.384059095902342	1	1
1	12.7089691596331	103.961628891829	8	201.352320775256	94.1969803866631	72.956909463042	317.437052908341	0.31871833232675	0.265965929763511	0.292716481633098	0.48214662398185	0.463558856305181	0.439828089030167	0.439828089030167	1	1
1	58.1658779904609	139.847386152027	8	339.162149028542	124.515927486998	89.6143392586498	447.133668753704	0.26853960494038	0.209000124089422	0.231830691046781	0.509082232331636	0.489521082545424	0.463665589177968	0.463665589177968	1	1
1	158.064123559435	121.495334936212	8	192.837036593335	82.7315872146075	62.6590303756822	277.086339604646	0.300221360731791	0.245244598552981	0.270679557372511	0.498626886667829	0.479730580311008	0.455170273980304	0.455170273980304	1	1
1	166.961418826498	114.807568334104	8	210.934337635271	59.0396493249003	36.8817488646499	323.248389704903	0.218686437125553	0.148827097488127	0.166467868354018	0.455097443353178	0.433954652803577	0.406669383223717	0.406669383223717	1	1
1	176.573999829608	88.488881338825	8	220.367596123806	67.6070410251879	43.5816928891347	425.3562278761	0.234767345119387	0.165113886277595	0.184267234625222	0.40370415927378	0.382920610013671	0.357341490341349	0.357341490341349	1	1
1	14.0969022884689	103.689611285111	9	270.543849027802	155.828648319594	127.51083676479	404.412004082988	0.365475374910567	0.320334972344052	0.349946881092746	0.513216720597578	0.49603888960713	0.473958856778351	0.473958856778351	1	1
1	59.4865931063389	139.730367375557	9	320.380468296651	112.378014812761	79.520962804072	411.192739217532	0.259678363796162	0.1988514084213	0.220882934922286	0.512776653034768	0.493039459208307	0.466819096845358	0.466819096845358	1	1
1	125.581744332198	168.679288771237	9	342.159287554667	106.775550857608	72.101234428608	397.515610955932	0.237841979996999	0.174048046102541	0.193996950011616	0.530373442116265	0.510313749288683	0.483193783658115	0.483193783658115	1	1
1	167.661069708684	115.480041039521	9	72.2019677500981	106.395781942768	96.5104914808185	340.719717627413	0.595728569512978	0.572041282077008	0.604235467667286	0.343908612615026	0.331177469533564	0.31916382899387	0.31916382899387	1	0
1	177.1148553745	88.9228173934901	9	255.917982764261	96.643402486005	70.0181500566742	366.382052532985	0.2741179452123	0.214821687459676	0.238096765301575	0.490388209588968	0.470789500718247	0.445259286646771	0.445259286646771	1	1
1	182.956133764337	229.583234930665	9	212.367249421215	40.6241808464404	19.5541844451957	201.601635828307	0.160575323849751	0.0843138304174989	0.0951626513143311	0.556522853373769	0.534969071034045	0.504765701560142	0.504765701560142	0	0
1	11.9734488654063	141.269925354548	10	125.608865009756	74.2452522374133	60.1247577442228	285.063619989066	0.37149723638463	0.323714989524882	0.353476850958613	0.412140249573522	0.39450873091742	0.37370532459614	0.37370532459614	1	1
1	12.7112271022285	103.075504704379	10	242.347225246044	94.8552188261408	69.1006419015668	401.073833415929	0.281300508029044	0.22186904837212	0.245668777040456	0.456742894705314	0.437106500617853	0.412216392846102	0.412216392846102	1	1
1	59.9491318365789	139.722100104464	10	306.765620711221	99.0744298537465	66.980079467236	457.077492547036	0.244121864551873	0.179212976725228	0.199610802273575	0.47031150751827	0.449849863907138	0.423341295239165	0.423341295239165	1	1
1	76.7116422607039	223.368454648959	10	494.511434162818	41.1337718419473	-6.32166298514884	308.695982337277	0.0767929431288168	-0.0129491918069053	-0.0148179107515516	0.634394263125508	0.61262203399212	0.580187716122685	0.580187716122685	0	0
1	96.2206815838851	171.140555396996	10	299.976785529489	117.355188350947	86.0744492555055	436.627040778633	0.281203444010663	0.222961206958562	0.246840926412384	0.488702580236886	0.469261491705862	0.444021758192679	0.444021758192679	1	1
1	158.578259919299	122.730115521228	10	168.962263908112	98.5758665589015	79.9593501938777	345.691141985014	0.368455391337406	0.321223010232917	0.3508746306144	0.436277494381912	0.418628109729902	0.397306430400746	0.397306430400746	1	1
1	168.946299463453	114.028114367656	10	264.0431816693	84.8514792322297	57.7397939966272	342.124554813365	0.24320085326894	0.179437068965924	0.199854189985177	0.504898638079956	0.484680412396624	0.457835122792115	0.457835122792115	1	1
1	177.644104620887	88.4415831941927	10	231.357270163647	86.8773392224498	61.7250440410012	439.449556542242	0.272997771644146	0.210606512400816	0.233560742912892	0.420009581427884	0.400094966388045	0.375540514444618	0.375540514444618	1	1
1	183.510984159785	228.925259681608	10	264.561102690814	32.0575122461403	6.33080618668117	198.979754577233	0.108076535429019	0.0233702298932234	0.026605162401366	0.59850603469038	0.576523186960805	0.544599772854513	0.544599772854513	0	0
1	11.5426062859646	102.596949639207	11	254.342792704146	98.2269188751706	71.6555519511905	375.126396806834	0.278602828459565	0.219803422704335	0.243450897552037	0.484501301458419	0.464964827764427	0.439657453147232	0.439657453147232	1	1
1	12.15174984626	141.524580677742	11	173.943185865807	71.6383351354154	52.6606534855936	337.117922946719	0.291708980559082	0.232390826370472	0.256946522601689	0.421454874467261	0.401978164595964	0.378086754835586	0.378086754835586	1	1
1	60.4452130323519	140.723449271626	11	314.200522263276	118.552173587951	86.0414141215564	432.011096946781	0.273949012275378	0.214973510518967	0.238260046257231	0.500428786976642	0.480913761026035	0.455312072044182	0.455312072044182	1	1
1	123.154365440568	171.16549503952	11	286.540297281884	76.3858101620654	47.5483758661421	312.851203604919	0.210472072951827	0.142322621770163	0.159336730695245	0.537049855788521	0.516413789214618	0.488191060286709	0.488191060286709	1	1
1	156.601363273259	63.8845127124794	11	348.983572078504	42.8654954690666	8.84240872929642	271.163906679863	0.109392873478926	0.0247114776555198	0.0281267202507759	0.59101266910224	0.568889878718151	0.536900565003731	0.536900565003731	0	0
1	159.308675745135	123.868980771146	11	262.806597108134	90.5440344091299	63.874069547522	309.047381435608	0.256244156180902	0.195524486347549	0.217287382487872	0.533441563240927	0.513868575779369	0.487490945029102	0.487490945029102	1	1
1	179.959062243968	88.3358539018911	11	261.69453513218	82.0912591992062	54.7599122647244	385.163213217419	0.238786071306006	0.173042005619353	0.192902530713078	0.471618440756803	0.451035464414939	0.424301808250208	0.424301808250208	1	1
1	11.0325226983125	142.518845298113	12	209.745923661895	59.3986213414557	37.0287534231972	355.10780415787	0.220694130511604	0.150050863648497	0.167808092375301	0.431147027904641	0.41000475138514	0.383246173371721	0.383246173371721	1	1
1	59.8358843298223	140.339943054794	12	300.576616964169	99.9377282100798	69.1079846815828	386.145686176736	0.249523467546713	0.18693768789376	0.207991932928615	0.509132699275974	0.489110594801376	0.462498443839931	0.462498443839931	1	1
1	98.2291672032686	174.799641530052	12	227.370154610439	112.66656490936	87.9234253533751	434.307127747342	0.331336465863063	0.278862085816863	0.306368347815644	0.43912884530545	0.420615371250832	0.397877071581248	0.397877071581248	1	1
1	158.268592054618	64.1686655408661	12	328.61057506712	58.2669770109971	25.8392946885812	294.413739588093	0.15060831701921	0.0728997155687786	0.0824120418895899	0.567859235558324	0.54626251904335	0.515728319326635	0.515728319326635	0	0
1	166.968188426188	113.888306764298	12	208.389405561935	98.1427320135619	75.6982909319209	374.736050276956	0.320171101111348	0.26646099731235	0.293241450428559	0.449943418819792	0.431204397058084	0.407886984864191	0.407886984864191	1	1
1	179.336941552454	89.4434702358513	12	185.430911037756	106.207288531991	86.3964067333367	317.367955635485	0.364174818966371	0.317835629773206	0.347334568540397	0.478875619034535	0.461353527497694	0.439387316631993	0.439387316631993	1	1
1	9.17915828313756	142.210910828456	13	144.296985729929	60.3114341673614	44.6231523748941	274.169095112586	0.294765162634248	0.236201142040954	0.26102254820656	0.427355950274878	0.407956230794357	0.384061663949369	0.384061663949369	1	1
1	12.2128371759174	104.359357885191	13	234.678090486013	68.7704395803749	44.2780968235169	343.659303637336	0.226629667856125	0.158727781773078	0.177297652672031	0.468930391909489	0.448039265591186	0.420862113014604	0.420862113014604	1	1
1	60.9418436418264	140.38707865684	13	299.837661028597	129.299899297535	97.5580658767407	483.984723913234	0.301301753217013	0.245493494951393	0.270945000767261	0.469967240678619	0.450878762441646	0.426592803381425	0.426592803381425	1	1
1	95.3543171756246	48.4495895424195	13	409.156334083263	47.3408712608145	5.91775168854784	471.286106808963	0.103704624489721	0.014257097446939	0.016251571407658	0.492029980884995	0.468290531598964	0.435869409841563	0.435869409841563	0	0
1	97.7853678329824	173.619223694013	13	363.773513859195	94.1666282544636	56.9460580419877	458.214177248923	0.205630866557865	0.135353955093306	0.151682318983646	0.499850442698641	0.478670402983162	0.450347862445692	0.450347862445692	1	1
1	158.604296994789	63.4043708438342	13	313.686556283794	76.0273675969558	45.2565534577242	262.627961488097	0.195085068657233	0.126082803178237	0.141475744939493	0.597407483133477	0.57747718057638	0.549149778169869	0.549149778169869	0	0
1	167.179086406273	114.436269461961	13	197.057023090354	87.1695332811097	65.5544928319238	393.472205959361	0.306690319138178	0.249625354781948	0.275348901664455	0.419399550611421	0.400271348249751	0.376973906049605	0.376973906049605	1	1
1	178.627037892538	90.6108476838823	13	291.949454094713	57.2570974768327	27.665463420123	339.739230316701	0.163963411394078	0.0865587364796226	0.0976656047596867	0.506870875403938	0.484739374986835	0.454677820212873	0.454677820212873	0	0
1	12.220349650367	103.668021972726	14	240.814369189385	74.132670454265	49.1064706896181	341.989183770266	0.235381385194613	0.169378892218001	0.1889150358546	0.479417983692477	0.458800824529916	0.431844301693461	0.431844301693461	1	1
1	36.5444641005357	129.192576041428	14	145.27397507952	34.8004499619042	19.925738188459	184.046365152005	0.193255927119572	0.12061605794761	0.13544502652674	0.494545848221863	0.473018090898415	0.444236440005478	0.444236440005478	0	0
1	98.8938543707643	172.297428305373	14	321.956281492094	150.865523504547	118.141173395394	383.784063570259	0.31907480135274	0.268443209755888	0.295342671924215	0.551971241789028	0.534175661218037	0.51035332768806	0.51035332768806	1	1
1	124.470612232075	171.007724310439	14	226.060556672046	98.1949303271013	74.914007895174	299.835368806865	0.302831977450421	0.248904780385329	0.274581244580237	0.519564553754552	0.500948050038019	0.476421358942734	0.476421358942734	1	1
1	159.349857820612	63.3063806938213	14	276.626067519401	75.1623393994573	47.5522326114388	279.070744917183	0.213657806571193	0.146685427717545	0.164121290246939	0.557633832995874	0.537387174985138	0.50937714411936	0.50937714411936	1	1
1	158.990444671056	121.43800110058	14	136.300864049984	72.0859380209455	57.4171380130977	243.963590403761	0.345923721198088	0.296395468679263	0.324852112243091	0.460675630081583	0.442600295276885	0.420117533652722	0.420117533652722	1	1
1	168.316950731647	113.882794239617	14	206.350059627107	105.10918610986	82.1646272399186	443.045215756161	0.337473321304535	0.284784903438166	0.312622114375346	0.412799740270063	0.394382860285926	0.372341022512676	0.372341022512676	1	1
1	178.660425790145	90.6008800755272	14	303.234144370944	93.0643894007572	61.4094784290052	444.818606037626	0.234834049258354	0.168409577431979	0.187859206040528	0.471157363243767	0.450476390138171	0.423593254771852	0.423593254771852	1	1
1	180.859731228576	227.462016844569	14	281.168211841335	60.0079631825634	33.1164732187569	166.456108592642	0.175885561699494	0.105370941674823	0.118578355126839	0.672093139138525	0.653750813764137	0.626558431779751	0.626558431779751	0	0
1	8.01425276363036	140.197625082593	15	158.355881102947	93.3528331582837	75.5221617695844	362.269060802568	0.370876445149211	0.322912578034295	0.352639134588366	0.40996388547627	0.392315992866074	0.371531787427116	0.371531787427116	1	1
1	24.9817703101436	130.003703833254	15	83.4030304449235	42.0692129454462	33.0556283298071	153.051139247882	0.335287006980183	0.283840022524624	0.311625115246311	0.450490878725733	0.432112893962242	0.409356575804085	0.409356575804085	1	1
1	57.2767623729755	6.20345979415478	15	137.56485516618	31.8995976876089	17.4795331159839	207.749286109528	0.188237693217771	0.112738895677882	0.126738992718582	0.449253129855561	0.42736243552794	0.39898984772331	0.39898984772331	0	0
1	61.6876774325486	139.967231108439	15	361.562732400115	209.932756695464	173.436083723275	405.659990910484	0.367339306610614	0.324180313107972	0.353962564349542	0.584856249378075	0.568749064084533	0.547074642262067	0.547074642262067	1	0
1	95.8005294218104	48.5355019671921	15	434.190384343191	37.4034144576876	-6.01526256805074	446.231750858895	0.0793127783969876	-0.0140486036253403	-0.0160784988489596	0.513816377170686	0.489674927285646	0.456047225568607	0.456047225568607	0	0
1	99.2026130577659	172.02272799601	15	402.71435188599	150.643968549842	109.548366065558	496.3330466058	0.272235842466764	0.213851920560651	0.237053649871153	0.527162876451365	0.507896955304357	0.482154527578719	0.482154527578719	1	1
1	158.842894438848	63.9943381455828	15	141.369527187187	108.733281343282	93.0421664067333	300.718105762487	0.434754339554069	0.396917768820499	0.429139139437989	0.45405467011271	0.438046421402516	0.418935102416084	0.418935102416084	1	0
1	167.030956467937	113.091737691195	15	269.874777360211	105.882657606719	78.3038958284124	336.510060439803	0.281784597598282	0.224895726987827	0.248916266699482	0.527551007718466	0.508521107603877	0.483158380709621	0.483158380709621	1	1
1	178.339608212982	90.8839808388583	15	182.052255941581	118.12814981627	97.5539518490841	424.013487157694	0.393523852824562	0.348897660820609	0.379674964370587	0.414502812981961	0.397382577261692	0.377324504415937	0.377324504415937	1	1
1	180.011220948849	228.252834294646	15	266.272231521646	40.3669988732688	14.9779470288392	149.861770622932	0.131643295677728	0.0532548889605436	0.0603707785171873	0.671716446866952	0.652383166575953	0.623426040734202	0.623426040734202	0	0
1	7.52433775838007	139.367327976781	16	177.489889952584	49.8157453398097	30.8324036301235	305.862247825585	0.219157546515419	0.148003380242559	0.165565506055242	0.426330322004966	0.405150829723773	0.37843873811003	0.37843873811003	1	1
1	24.9209174495939	129.815327958454	16	104.626644717779	34.3408961581675	23.2616575304279	169.194371363291	0.247114512797078	0.18189042407711	0.20251780237793	0.450956251751387	0.430480514711704	0.40436399716572	0.40436399716572	1	1
1	58.3041240093033	7.44780870597428	16	255.957276707953	48.9673980855524	23.747781038275	225.465961840876	0.160588506386743	0.0849029375071974	0.0958196278771379	0.574905840586514	0.553683894960645	0.523634280450123	0.523634280450123	0	0
1	60.3804721260889	140.334952487153	16	323.11472743901	123.528320550709	90.2393711455255	429.850203163976	0.276570565928863	0.218310091649111	0.241846708509639	0.509579563107667	0.490218204209091	0.464678986955933	0.464678986955933	1	1
1	99.0901445310587	171.777354254258	16	239.027119964319	166.652549702593	141.321064763932	388.553229794413	0.41079837656007	0.371557090156489	0.403095763108521	0.510781749209907	0.49466443622603	0.474318944218817	0.474318944218817	1	1
1	110.586699726859	237.666465535623	16	286.069951784055	54.1493899232104	25.7697270978642	271.294082824033	0.159160233664205	0.0826377425421291	0.0932928706679988	0.556356292534429	0.534765262038053	0.504502031518761	0.504502031518761	0	0
1	158.137324820536	64.6189138745769	16	166.89661415891	109.415235404882	91.7824237843735	265.854056841057	0.395984593413614	0.354811988300719	0.38580187392194	0.50964445808856	0.49316056606426	0.472254690301134	0.472254690301134	1	1
1	159.550606341596	123.346828428624	16	241.76453416438	59.0127876979532	33.1938094326869	412.741978994228	0.196200921441024	0.120723048438676	0.135563143062047	0.421540554686128	0.399822909143052	0.372351614204027	0.372351614204027	0	0
1	166.961264967429	113.948301194215	16	282.802925029253	92.7949459302305	63.6855707869527	373.57767928523	0.247059296936858	0.183802843545878	0.204592863685452	0.501348276564547	0.481189795878686	0.454517418638195	0.454517418638195	1	1
1	177.18659252309	89.5026291487446	16	189.740408770782	139.530187395581	119.241135953409	326.519314050337	0.423755382412232	0.385916693049898	0.417863788606596	0.502097685610256	0.486201616344024	0.466365486051042	0.466365486051042	1	0
1	24.1700545561084	129.221950404195	17	132.467964711847	40.3670036501383	26.4937580511358	198.797627037348	0.233558081635389	0.166667532224968	0.185960961992124	0.465069454352537	0.444325837610396	0.417472021431762	0.417472021431762	1	1
1	60.6918683811055	141.992411588933	17	362.835309393128	105.15974177919	69.2486609347108	335.682983402234	0.224702679047068	0.160266674281319	0.178978280619962	0.582316588284092	0.562780109548383	0.535447287068705	0.535447287068705	1	1
1	98.6328620242924	171.852006226989	17	364.29064548619	91.957257185785	54.5508194856318	472.161125987608	0.201551079242766	0.130242165706544	0.146058038556952	0.491429842437763	0.470078840647157	0.441657877123752	0.441657877123752	1	1
1	157.626574455087	64.3190539629012	17	177.488957697635	92.1620968616487	73.2829481150435	295.451315880282	0.341782816359751	0.292229497868012	0.320468343935763	0.477172046455115	0.459101509883519	0.436296992647828	0.436296992647828	1	1
1	166.803625358496	114.315743298983	17	189.694296529703	69.554864224069	49.3382208938641	319.692230358067	0.268293498122952	0.20640798760629	0.229037386549155	0.44779862820983	0.427818023763265	0.402564818415982	0.402564818415982	1	1
1	177.933713971772	89.9417939606012	17	238.165132470571	84.9948490831913	59.6982156673997	392.801987772776	0.263011678223689	0.200421488714843	0.222578641519147	0.451364730807893	0.431270157413058	0.405758243641859	0.405758243641859	1	1
1	57.7338239854259	6.7776451368989	18	144.563977354696	86.444577299718	70.8808961458037	259.313533315011	0.374205091361391	0.328997831297383	0.358987570359307	0.471136341442606	0.453798964710532	0.432276415361708	0.432276415361708	1	1
1	60.3271026998443	141.465422533784	18	412.500892486355	149.324488179403	108.014858176243	429.929157028078	0.265784518318583	0.207515061818483	0.230230622220513	0.566496405423253	0.547654836646251	0.52181666792963	0.52181666792963	1	1
1	99.1972224138145	172.216690568366	18	121.73841734323	215.884019823662	201.295622827786	366.580238281041	0.63942438670611	0.623140591379222	0.65381703025033	0.479439299136623	0.468427134217862	0.456481615966404	0.456481615966404	1	0
1	156.406585193256	124.650589171108	18	264.128320153492	72.9572219645558	45.8032296238046	345.591387195861	0.216435334206669	0.147784985609619	0.165326225297791	0.493770226652919	0.472800465546467	0.444957015575259	0.444957015575259	1	1
1	157.817668918716	66.2203139504475	18	167.570562699861	57.5905518021318	39.165954394158	338.985845376655	0.255774856726525	0.189448651572021	0.210712408292705	0.399117837221753	0.378830942822374	0.354140233885876	0.354140233885876	1	1
1	168.209542065263	113.156705900834	18	225.978180319489	147.555362054407	123.594551199315	368.563306902911	0.395025734815292	0.353558902212792	0.384504566711863	0.503348778178906	0.486777870509157	0.465851638423877	0.465851638423877	1	1
1	177.755433157885	89.6960438861137	18	168.402275204658	118.231559793971	99.8573099355194	326.488812925872	0.41248291498642	0.372241349301049	0.40380078399758	0.467498364265162	0.451047175599767	0.43098836526893	0.43098836526893	1	1
1	179.669828168172	230.524821071494	18	260.861765289209	61.1226417009179	35.8054685587484	191.217598117225	0.189831061299785	0.120692359902135	0.135529263556435	0.627402862392898	0.60806816365451	0.580117630026332	0.580117630026332	0	0
1	58.7129292643615	6.79475319130292	19	189.012186214495	69.357807897313	50.2033598350603	219.592722712924	0.26844374144816	0.209866627249469	0.232763995002536	0.540565163383971	0.521384557202466	0.495509525464697	0.495509525464697	1	1
1	61.0898488820325	142.353848437209	19	348.205443962176	151.491516495959	116.137155041351	411.272886677635	0.303166776033754	0.250110920881651	0.275866109215277	0.548532931171388	0.530304233532718	0.505838373177224	0.505838373177224	1	1
1	157.287746338576	125.269819441294	19	237.141902854096	62.0961114851706	37.302459097936	351.684489150928	0.207514114215342	0.135919932304733	0.152304545939235	0.459713733562408	0.438319303556422	0.410523419500286	0.410523419500286	1	1
1	157.759641769214	66.4216009050905	19	217.296011274778	64.6667224103938	42.4642040486951	270.63207439922	0.22934492642066	0.163474625996192	0.182479380704024	0.510252231038172	0.489751115083675	0.462326367241911	0.462326367241911	1	1
1	168.097248894249	113.331519831326	19	244.400845252939	84.6620761862383	59.2119702088801	352.201282446337	0.257282333165838	0.195024607636585	0.216746855305804	0.483018070760806	0.462955609570227	0.436825938001099	0.436825938001099	1	1
1	178.142157065973	88.6098105507477	19	155.297748950304	97.7165413254232	80.2847093459069	349.823243777669	0.386209574245529	0.340792391447756	0.371262396518795	0.419705602228338	0.402425971359055	0.382015397361754	0.382015397361754	1	1
1	180.670576929433	231.272496825058	19	304.652123086185	71.4968412205997	42.327945277232	183.494737478884	0.190075868884455	0.121989558296181	0.136961090060077	0.672122214735191	0.654093398106764	0.627456358710377	0.627456358710377	0	0
1	59.5845739863685	143.419311653767	20	294.484238249748	110.962036442719	80.0507280474855	448.964114724673	0.273678766753706	0.213733657070504	0.236926422394612	0.474533408903248	0.454809209783769	0.4294055779954	0.4294055779954	1	1
1	167.531570347346	113.987638797142	20	259.941393268733	53.0988489450031	26.664389920493	311.203933324062	0.169623076475735	0.0930350728578576	0.104877544549478	0.501470825809542	0.479426438333669	0.449632014775872	0.449632014775872	0	0
1	26.6948031583897	130.184725892038	21	166.438621534905	51.9049219815555	35.0143627979891	195.73800716873	0.237721350242915	0.173809104461462	0.193737045455392	0.527295995571796	0.507194243180791	0.480069254114979	0.480069254114979	1	1
1	61.3311356683186	142.078988190405	21	272.489832809675	114.29321602577	85.8497250053484	399.520226395905	0.295496962366609	0.239576466323778	0.264629680611092	0.491900594871163	0.472830944827243	0.448126783818808	0.448126783818808	1	1
1	103.563747349701	177.16603795983	21	325.697377635828	94.4401381409705	60.3768592822118	484.111136150407	0.224783873361937	0.156386657043446	0.174739525111754	0.464626090269937	0.443668957059879	0.416477699575174	0.416477699575174	1	1
1	156.925154969739	66.4642463979754	21	125.049410597226	118.347154159841	103.89101224339	323.647890156873	0.486231817930393	0.453790601739724	0.486901391166957	0.429237183518543	0.414305582394132	0.397325808656042	0.397325808656042	1	0
1	157.617699586079	123.423802800315	21	173.865313253233	35.5717501402982	17.423857983715	254.837661019301	0.169844580342778	0.091086483730604	0.102709007582253	0.451105891362934	0.428777552494476	0.399648274702537	0.399648274702537	0	0
1	167.877227889316	113.233817515498	21	135.683300365224	120.232965700916	103.447777242431	461.143330382661	0.469813691599591	0.43259863283918	0.465480887056193	0.356896787008432	0.341481960327418	0.325203999651136	0.325203999651136	1	0
1	178.764882824265	87.1213947086686	21	220.777729773689	70.1272823909024	46.4602908208545	385.840776768121	0.24106591312777	0.173853595822521	0.193785441454666	0.429858621836974	0.40919720816804	0.383238923663744	0.383238923663744	1	1
1	26.9063174822726	131.168841810925	22	143.130172268475	75.7718071518029	61.2489215726357	168.098338670638	0.346144915420458	0.299682909937218	0.328307904674803	0.56563772479601	0.548701950781043	0.52602657064307	0.52602657064307	1	1
1	59.2085902907618	7.55591657541997	22	243.083301058017	93.872930227205	69.3040716852802	275.897787642715	0.278590871785199	0.221852986811444	0.24565153648153	0.549814834982494	0.531013518237175	0.505578384048309	0.505578384048309	1	1
1	60.6223956462606	141.831833722665	22	239.420113452166	128.606749303066	104.109710883923	301.58256802008	0.349449353615798	0.303058725934864	0.331853373932133	0.549614216647321	0.532511587758222	0.509864587737032	0.509864587737032	1	1
1	103.009121264441	176.486256310176	22	381.33800932692	73.4290584470426	34.7222624960077	449.244868637628	0.161465206367009	0.0834548858603477	0.0942045550845579	0.503054273352991	0.480824916400567	0.450685765276017	0.450685765276017	0	0
1	120.012005804174	172.493480747665	22	163.997548362303	60.2050478339477	43.1681714217048	232.271487318122	0.268529664042108	0.208375070290163	0.231157311670218	0.49116172044232	0.47143418089279	0.445678588985067	0.445678588985067	1	1
1	156.890434240395	67.646823294301	22	97.4836006526821	157.780031750084	144.621677197163	441.194668440732	0.618106191880603	0.597350369564674	0.628875839287381	0.366516749234821	0.354317718249737	0.34264178450935	0.34264178450935	1	0
1	158.461484142694	123.718225344012	22	225.25410600797	101.986552711598	79.9120968218929	186.42433820402	0.31165611605432	0.26186417788357	0.288364249708228	0.637070192984646	0.620773138124375	0.597830257641584	0.597830257641584	1	0
1	167.903251892554	113.368729015405	22	234.907218341685	83.5423817779908	58.6056534034817	386.042088157529	0.262340985030582	0.199669789794991	0.221766889039741	0.452027476574531	0.431919254606272	0.40637130733618	0.40637130733618	1	1
1	178.111493546537	88.5260889436244	22	267.427927935481	89.6799159233951	62.1195935379659	356.619704029876	0.251128384507946	0.188499653282846	0.209684449182877	0.500341965103101	0.480272897370921	0.453768182647797	0.453768182647797	1	1
1	59.6484139835034	7.32874141605312	23	201.188928295615	79.9447283438589	59.2916686282874	260.201919469477	0.284365555157916	0.22762412758755	0.251841396798495	0.51933342098117	0.500267607847058	0.475012489670089	0.475012489670089	1	1
1	62.0735112103204	141.298473916125	23	386.199750839418	130.878541999857	92.0364614233078	419.152892535865	0.253111654100201	0.192449795861017	0.213961483501074	0.552297659933306	0.53291956600037	0.506476720251149	0.506476720251149	1	1
1	102.703402501709	174.89485933941	23	305.960620106187	106.593885479105	73.8938125535574	524.872359873768	0.258375278989814	0.194531921178732	0.216214032054909	0.440092470982537	0.419855403636313	0.394355704079297	0.394355704079297	1	1
1	120.036759601091	172.96646816823	23	174.141394054378	56.6055573900146	38.5530629733974	242.820839318973	0.245314432263067	0.181260308858744	0.201833857981694	0.487252207487424	0.466931536072649	0.440291790038554	0.440291790038554	1	1
1	156.402435687675	67.4172276322918	23	83.7083815782094	93.7111561615291	81.7780794442631	442.2606829057	0.528189608401509	0.494167794386261	0.527380144144173	0.28630821483207	0.272294921787458	0.259598460783006	0.259598460783006	1	0
1	167.615345021922	113.327562599473	23	132.37670585973	165.15008350978	150.325893624209	294.71084689277	0.555076347443367	0.531745706967753	0.564664314920942	0.502377375486057	0.489601690535453	0.474605549752576	0.474605549752576	1	0
1	179.091116909487	86.9102379659997	23	244.985677153794	109.564446799251	84.3913222952301	319.255915780143	0.309023856987175	0.256214982941731	0.282362058136032	0.526190183889475	0.507801857900863	0.483515150004528	0.483515150004528	1	1
1	178.111141006234	234.530829653065	23	354.981744929572	45.522896884413	11.4951636028002	217.811851315002	0.113663843390749	0.0313666791417631	0.0356680639024746	0.647734042783226	0.627218823494229	0.596714572261233	0.596714572261233	0	0
1	59.0992687050005	7.11396452104027	24	190.88500917875	63.2791056694326	43.5833702120228	256.918150285678	0.248969472764597	0.185881654171308	0.206847219650832	0.497305682836819	0.477156709088376	0.450585067459336	0.450585067459336	1	1
1	62.5258276686489	141.401913854372	24	281.238520815906	91.1282065790266	61.691932015678	420.303743501107	0.244727038896727	0.179896336141298	0.200352955114289	0.469762330081511	0.449312222223992	0.422834111645307	0.422834111645307	1	1
1	103.168954122799	174.228149138614	24	321.701860108021	112.31301221735	78.824596504255	462.473339396237	0.258776874662376	0.196802471354745	0.218668949115069	0.484127807427487	0.464109561166484	0.438028420402117	0.438028420402117	1	1
1	158.292705827452	66.2460678531717	24	154.69773469672	48.1896001226552	30.1992315857375	411.060337710104	0.237519015987651	0.163330054532121	0.182321665214894	0.33046356212	0.310252034908805	0.287216637297763	0.287216637297763	1	0
1	157.195295151766	120.527493242818	24	200.751613425193	72.0761753417255	51.232876816671	283.149469833009	0.264181943003252	0.203317580250656	0.225704526362953	0.490717533040755	0.470881141997805	0.444957743788241	0.444957743788241	1	1
1	168.595587778849	113.836567948004	24	201.578008418024	102.663829089807	80.7671953743406	381.068421070609	0.337441523265729	0.286058322540999	0.313965366075979	0.443947589722251	0.425594520840121	0.403010849042306	0.403010849042306	1	1
1	177.695624124079	235.663437533104	24	222.364260713131	41.0089745404126	18.6216861846391	243.635808077477	0.155706689409553	0.0772729133144794	0.0873021416413348	0.519464571131111	0.497266052181415	0.466807038186563	0.466807038186563	0	0
1	179.266502324302	86.1825828574819	24	243.440959202434	78.2189146051381	53.0678441923012	330.91000010883	0.243172745419689	0.178975610790393	0.199352981438293	0.492912539583123	0.472585140481927	0.445814378972186	0.445814378972186	1	1
1	9.85425020969524	105.981547669106	25	257.802699117319	108.593913013558	81.833167334092	363.021355932714	0.296383507429289	0.240943832549555	0.266090000962309	0.502313664007431	0.483359247769521	0.458630204262388	0.458630204262388	1	1
1	59.5609801135312	6.55616211645281	25	97.4112466109355	36.6612327170839	26.016032153266	190.52844329488	0.273443386001606	0.210780245775066	0.23374780470507	0.41303788739928	0.393135942720529	0.368751641669086	0.368751641669086	1	1
1	61.3636646469308	140.62836954145	25	330.380950135334	112.125097807502	77.08612711521	539.658445990454	0.253386588338757	0.189183694632122	0.210425432959528	0.450541686933443	0.43021444069654	0.40434596135554	0.40434596135554	1	1
1	120.039907923717	173.162561692418	25	160.477959992754	60.0828029912014	42.947015111336	273.741027987918	0.272409299724685	0.211119677361939	0.23411325079628	0.446206683876866	0.426319087667411	0.401248659484659	0.401248659484659	1	1
1	158.12083844091	121.513146175288	25	248.201073537501	87.5116017271978	62.5063813208597	273.616378525265	0.260674106684228	0.201174385562631	0.223391518508162	0.550954649506044	0.531738459236134	0.505592507826491	0.505592507826491	1	1
1	158.528069536694	67.0961005247817	25	181.334558597168	120.719493299567	99.8821992213749	456.762410776921	0.399661890120376	0.355178688482799	0.386181431627381	0.39805943433602	0.381063273579605	0.36153133194937	0.36153133194937	1	1
1	168.09051454614	115.106151200277	25	231.862865076964	88.628112253032	63.0675554812276	475.739425064851	0.276538556534074	0.213838760212882	0.237039492217355	0.402510349223096	0.382693603795744	0.358671403238923	0.358671403238923	1	1
1	177.477285010137	235.946110201862	25	360.883766305412	76.1444485022961	41.1738521497167	259.144137575166	0.174232339977865	0.102407839721888	0.115291714654659	0.627758648144871	0.608071008263788	0.579496955370647	0.579496955370647	0	0
1	178.415094126264	86.2780497028349	25	205.617544095896	74.4155505139542	52.2867682464948	368.039819522772	0.265738414302895	0.202737084043323	0.225078170633708	0.432101216550062	0.412024491025897	0.386952545219022	0.386952545219022	1	1
1	60.8107145345503	6.83089005050073	26	162.808067651046	60.1337962661427	43.9828872106065	154.346991267991	0.269728597444934	0.2126925098829	0.23580618040275	0.590904981298123	0.572609323051911	0.547194701347118	0.547194701347118	1	1
1	62.0245626539466	140.879760263943	26	275.521137548591	133.018588560457	104.925094724555	337.323084538563	0.325595236055334	0.275794805740705	0.303125693344039	0.547741113079931	0.530039698496819	0.506452957455339	0.506452957455339	1	1
1	99.8813748490591	175.513457137153	26	316.117885922248	132.411335141027	101.211752210845	283.690504081008	0.295212282551258	0.24252232039788	0.267775112413223	0.612560964504054	0.595317613578121	0.571246534063489	0.571246534063489	1	1
1	120.715335357753	172.721665628389	26	142.134042962431	53.4783724913603	37.9832539857235	274.259086584024	0.273389459290191	0.210880657378823	0.233855915559993	0.416310447868039	0.396405498780503	0.371945933014358	0.371945933014358	1	1
1	167.435128903151	115.057241625578	26	178.071357317001	69.540655478559	50.3738923451724	318.987358102671	0.280845241284699	0.220507506370414	0.244207019970795	0.43701427412992	0.417302963729015	0.392708936572174	0.392708936572174	1	1
1	179.351293062009	87.2240580040224	26	235.539768601015	91.2826846471038	67.2345829949624	291.504058703345	0.279303590496591	0.222061686006615	0.245875549284286	0.528559663755406	0.509482334119252	0.48402133837949	0.48402133837949	1	1
1	181.11231455888	143.30767379961	26	286.850366114924	40.7607381917009	12.0089198563536	301.507612972932	0.124418060486592	0.040182522076653	0.0456358861607787	0.520746077502327	0.497794409546635	0.466031237132777	0.466031237132777	0	0
1	63.6322597087689	141.99531742053	27	318.267520294885	154.58132039386	121.145753692295	488.001966430249	0.326914876578103	0.275698894102661	0.303024253985994	0.492114735383874	0.473804240902275	0.450318822074275	0.450318822074275	1	1
1	99.5729537738648	175.210446056176	27	109.261651580938	214.762472954879	202.99823530169	196.108140212777	0.662797787857736	0.65009386036828	0.67970402029245	0.622964862009539	0.614239822804644	0.60363372621949	0.60363372621949	1	0
1	157.120209206201	120.498880788969	27	198.80271747789	31.534094306365	10.6745265836494	302.262242331558	0.136904275361341	0.0509579292560936	0.0577856334058413	0.432476944906794	0.409343522693552	0.379323716068349	0.379323716068349	0	0
1	156.492749577617	69.9758040561532	27	75.2904258336227	111.295693985863	99.9764860610168	456.401250196601	0.596484315626141	0.570424188914317	0.602655525307423	0.290186290618458	0.277466749811151	0.266583189779179	0.266583189779179	1	0
1	167.609960621589	115.998852105605	27	230.250935655286	95.1623874142249	71.7838942756015	271.995588861935	0.292435437235916	0.237667603739699	0.262590134019304	0.544707848460843	0.52616519968761	0.501258791498424	0.501258791498424	1	1
1	178.4738400685	88.2138575732517	27	261.278632216839	82.0427579794447	55.3882672179949	321.209153331993	0.238967801955303	0.174910188961487	0.194934587428851	0.516637487230374	0.496439548186943	0.469379998583773	0.469379998583773	1	1
1	12.6837135517415	105.47244049668	28	319.436760744558	101.770315877076	68.3907993266146	471.906311047355	0.241615873819935	0.176343319474417	0.196492715422049	0.471616574599758	0.451101873614218	0.424479228030845	0.424479228030845	1	1
1	99.6122857120737	175.226682979474	28	347.775085818865	123.655413574053	87.6907829204935	476.161058953433	0.262298289426096	0.201372344460317	0.223605219867739	0.497503903702577	0.477679909962144	0.451635154868052	0.451635154868052	1	1
1	155.801305485167	120.940242682878	28	263.045729248816	52.2674877057057	26.2057411421446	246.080014101666	0.165763706991212	0.0905984716576348	0.102165725148634	0.561661950147316	0.54032217190645	0.510368712925507	0.510368712925507	0	0
1	167.125190383882	116.107008607438	28	199.10248244549	54.0361323914559	32.6436612602595	352.863036780279	0.213464596961085	0.140859566154022	0.157730937948268	0.417719348060191	0.396412084245892	0.369685870466851	0.369685870466851	1	1
1	176.440802235544	235.077415389784	28	541.230362887661	77.1094596436677	26.0845463002258	246.473016448064	0.124704016843038	0.0459789543299081	0.0521762168445783	0.71499843048244	0.697128688342909	0.669786375356788	0.669786375356788	0	0
1	180.142459758904	87.1706299046207	28	193.352264458583	67.17489407826	46.3215271661424	350.544627795202	0.257842193710335	0.193269054793739	0.214847954192308	0.426344603635943	0.406076434992116	0.380822987180273	0.380822987180273	1	1
1	14.5559691605368	105.741067878638	29	246.263513993041	98.2937881288466	71.8911286269172	430.744428526401	0.285275591385015	0.225962846353283	0.250060591853601	0.444417042425247	0.424829800006229	0.400277246979121	0.400277246979121	1	1
1	62.1351126345756	144.085305621906	29	317.532423937633	130.666757360619	98.1977498506095	397.941466935122	0.291537251322347	0.23620549106601	0.261027198066422	0.529698203524474	0.510931133618782	0.485955956210982	0.485955956210982	1	1
1	155.87140284957	121.349728692117	29	290.545604660931	92.255190276599	61.8057185972833	438.118587786781	0.241000519060193	0.175409355712821	0.195477361771854	0.46630741458091	0.445749190873576	0.419169640728856	0.419169640728856	1	1
1	168.221083708063	115.124331946828	29	208.958747082924	83.5484726594183	61.4435018631198	335.680784946251	0.285628753823624	0.227229995692012	0.251418982158794	0.465636429793569	0.446147200672336	0.421307543281249	0.421307543281249	1	1
1	181.168913892465	87.2115118347485	29	234.874239395852	108.095300103367	82.8406283181077	418.132322397537	0.315174636969803	0.260738910061614	0.287169409840624	0.450622389287682	0.431767453872888	0.408251969799997	0.408251969799997	1	1
1	14.9621807019816	107.291619448455	30	238.500924836336	85.2094507106258	60.0919278890762	371.878137509445	0.263227431516986	0.201250389420195	0.223473567871577	0.465376252584423	0.445347907775725	0.419645563535982	0.419645563535982	1	1
1	35.5637084560139	130.924105366533	30	136.552518575318	37.2343000956886	23.6022410491983	138.031603601485	0.214252728604097	0.147371461856856	0.164873114410458	0.557333391030815	0.537096190086774	0.509108517509364	0.509108517509364	1	1
1	157.188624839275	121.057360285635	30	239.802939228119	72.7972833736438	48.4778360333549	280.388676892492	0.232876620393146	0.1681618761757	0.187589350901794	0.527160327736947	0.50693909118829	0.479618784843543	0.479618784843543	1	1
1	159.801338980229	69.7405655938453	30	108.733577774046	102.385850845058	88.8078534478468	382.222089893733	0.484966502205629	0.449565708310027	0.482640620872207	0.355814353170932	0.340727596730764	0.324965718323893	0.324965718323893	1	0
1	177.897634398461	234.066072401232	30	391.325123632578	31.4101013604591	-6.54260468648896	284.229652605444	0.0743020678273889	-0.0170033833772101	-0.0194684140219035	0.597957887850163	0.575150251831329	0.541781025924744	0.541781025924744	0	0
1	181.218228861359	86.6520504555629	30	183.746578937615	53.5563852168183	32.6004894737797	446.981487331083	0.225687805492242	0.150686069902219	0.168503567032865	0.346789940410412	0.326153708503071	0.302084445222908	0.302084445222908	1	0
1	14.752675411361	107.310319547607	31	204.045932306025	55.080311988953	33.4812731862954	329.166262953048	0.212561688372452	0.140957635218665	0.157838595208874	0.440471773994105	0.419145832303198	0.391885283196078	0.391885283196078	1	1
1	35.8225583625563	130.650922753014	31	99.8357391368803	59.0230316364776	48.4927523140109	157.283326488079	0.371544053558649	0.326928102886194	0.356829505998493	0.502491671148711	0.4853493312242	0.463530562957928	0.463530562957928	1	1
1	63.7716226888759	142.881953905084	31	382.300451508534	160.296093848219	122.1163227289	387.907177273111	0.295424095895829	0.242094095529461	0.267318034125655	0.583121305332581	0.565284360442804	0.540790187993231	0.540790187993231	1	1
1	95.3474831554602	175.439350422408	31	427.815860698127	128.373048455878	84.6497615859559	533.88613334002	0.230808357274043	0.1651813466212	0.184340792583504	0.510229926814469	0.489764192136725	0.462398330006078	0.462398330006078	1	1
1	157.303468586141	120.74393137241	31	187.790765619896	90.6417685272365	70.4591654405318	333.367035283969	0.325543021776825	0.272833240075658	0.299992213642256	0.455104168193581	0.436515424255249	0.413331011738477	0.413331011738477	1	1
1	160.239153197057	68.5228281790448	31	208.651607891538	80.8364661102091	58.5959871516684	351.987310461345	0.279239365521224	0.219257303857852	0.242864314002028	0.451284774152395	0.431577084346454	0.406687409526655	0.406687409526655	1	1
1	180.970024750238	86.4448666695542	31	249.139592015745	58.2079767342566	32.8012794985742	305.343501131716	0.18938811512644	0.116340987819172	0.13072249456624	0.501635463381793	0.480075555635888	0.45108413910857	0.45108413910857	0	0
1	15.4888483735234	107.377823055473	32	225.935263268031	45.1512177565023	21.8584468063996	302.144376079698	0.166556508409639	0.0882122746369707	0.0995082043722529	0.472909784365013	0.450584740924786	0.420967649825806	0.420967649825806	0	0
1	28.4198954348588	131.01370745426	32	146.03889572011	24.236569035134	9.67264130838649	146.104951868634	0.142337412321687	0.0621189764931567	0.0703312934908666	0.53819849715184	0.515914612874476	0.484883268904669	0.484883268904669	0	0
1	63.1172003777668	143.424007565157	32	348.48426319873	105.173141684325	69.2637162401692	464.277668182834	0.2318338476398	0.165802636156855	0.185018174498896	0.494215133721655	0.473623392432297	0.446391748266183	0.446391748266183	1	1
1	95.4824269930397	175.273154860472	32	352.942796323158	123.834677148576	86.767908027635	540.009256993512	0.259732651055961	0.197329533188742	0.21923858743391	0.468906073600683	0.448812642081368	0.422930523644072	0.422930523644072	1	1
1	157.130409263681	121.08838557256	32	230.809011088097	83.9446317568437	60.2997819580893	293.624099492929	0.266699476447991	0.207138304985938	0.229824584093857	0.517365480261338	0.497849183380278	0.471896414247765	0.471896414247765	1	1
1	159.313390399392	68.4746709946977	32	201.212026500019	50.4594421079747	29.3979343083374	300.839486539678	0.200497268868292	0.127479030850571	0.143014537070195	0.455504938432811	0.433926428861888	0.405923483567049	0.405923483567049	1	1
1	173.728845319514	114.152119353291	32	297.41124608128	62.7633950948169	32.2644506231666	381.466069988462	0.174258228979898	0.0978672402779255	0.110250030759202	0.48564572542213	0.463586463550818	0.434122370509988	0.434122370509988	0	0
1	181.623122188337	86.76666261655	32	229.745052033855	86.6418749156596	62.586124365162	344.26021090462	0.273847834836377	0.214093225143168	0.23731323167164	0.478904560121428	0.459213213105541	0.433771491800648	0.433771491800648	1	1
1	15.2436530689191	108.077143125576	33	223.773119974088	77.8599507258297	54.2336500856645	354.896492216729	0.258128031336754	0.195080321511623	0.216807103349969	0.459435625960096	0.439256339207028	0.413436410718108	0.413436410718108	1	1
1	27.7218672349083	130.783018119098	33	114.781691515011	36.0546797379142	23.4805922430822	227.566311261217	0.239031736433496	0.169826445830769	0.189402439420358	0.398613377290971	0.377942800646284	0.352655662792359	0.352655662792359	1	1
1	61.5239753737293	144.290741787186	33	280.697202721933	110.841278009511	80.2481349953771	540.847394036982	0.283091658838859	0.222327667404938	0.246161028774335	0.419931802193689	0.400253101414057	0.376074368801193	0.376074368801193	1	1
1	123.143871186269	172.154783816979	33	218.962404495356	84.8630575079822	61.010761136247	420.658689071097	0.279315159922475	0.217916459952904	0.241423745362232	0.419367989696882	0.39960096554617	0.375294351862335	0.375294351862335	1	1
1	156.70241629047	122.235272740148	33	232.957363432403	104.195925563067	80.5365362790823	275.802635820707	0.309046148929803	0.256899851490576	0.283090217095002	0.550044914072053	0.531979879074581	0.507753145954541	0.507753145954541	1	1
1	159.258734709868	68.4387782093471	33	192.059378351524	123.155427064543	102.596910800644	332.659574815527	0.390703180651633	0.348191824093936	0.378943101454474	0.486536919863058	0.469709608949634	0.44869554237121	0.44869554237121	1	1
1	173.245695032825	115.702762069831	33	281.690458352459	120.864009418395	91.4692284898473	412.099513356985	0.300242623284446	0.245120873757462	0.270547600415436	0.494141656576136	0.475205749576194	0.45067222099094	0.45067222099094	1	1
1	174.387206728847	235.399133355848	33	202.305446764032	65.7813981721245	45.5281657833861	210.201577822075	0.245373465407413	0.183704564184873	0.204486252959618	0.560512929395472	0.541079850977155	0.51437571842584	0.51437571842584	1	1
1	181.129824524169	86.6910251986275	33	111.484315831332	110.665859017962	97.630358655822	303.292258829452	0.498157874928695	0.466874737008568	0.50006617707314	0.422786894644135	0.408102741962599	0.391623370262986	0.391623370262986	1	0
1	14.4188967507923	108.604402581244	34	235.288197834921	121.496693373961	96.8509698020243	353.523389846091	0.340532058300726	0.291597556804533	0.319802929270885	0.502295835097084	0.484406161620051	0.461395503760093	0.461395503760093	1	1
1	157.015744009855	122.085462366546	34	223.6185609676	70.1094630636013	45.477534802947	456.845986086627	0.238688369265556	0.169001094842063	0.188503552430204	0.391337856189679	0.370685351484405	0.345588084809376	0.345588084809376	1	1
1	157.61006214565	69.0612485700574	34	371.194205743053	95.5815445791208	59.484291207623	279.30268131791	0.204769730460825	0.138117625163059	0.154719725630887	0.62563898181063	0.606605513122138	0.57921609379236	0.57921609379236	1	0
1	173.63413329878	116.064988002355	34	289.165464331034	145.673466456082	114.865717047012	486.329233532868	0.335005575955202	0.284299139128902	0.312109588198386	0.472051627086048	0.453783854955492	0.430767330301077	0.430767330301077	1	1
1	174.877571049261	236.567498811237	34	335.80300655153	55.7652083573597	23.5819529183824	205.439233679234	0.142415053709953	0.0656175287723936	0.0742557455133469	0.655884974023219	0.6362775600425	0.607203314384598	0.607203314384598	0	0
1	181.604358212987	86.4511613051652	34	189.225858927945	96.36925615195	75.5972907614157	379.427344673517	0.337433138956143	0.285463302019071	0.313337773613859	0.429451834131727	0.411056183901347	0.388702575301892	0.388702575301892	1	1
1	14.1881250003465	108.024995160016	35	237.099834059364	92.6615229195377	67.1326769936619	425.581291975489	0.280995698733331	0.220662403111681	0.244373345413574	0.436571875605575	0.416863191392859	0.392282725512251	0.392282725512251	1	1
1	27.7490741751127	131.211835430821	35	121.46442630646	26.2845007203062	13.7715297498232	161.495933695349	0.177899773956021	0.101833344854617	0.114654175206561	0.477773265760208	0.455751338925778	0.426525403755434	0.426525403755434	0	0
1	61.0078395162015	139.738630960247	35	252.135377960632	85.0462799899028	58.506029861246	391.820048173727	0.252226887152857	0.188339443448548	0.209510882528359	0.462525197290911	0.442218437994727	0.416126936073137	0.416126936073137	1	1
1	97.8049069653654	176.557628092896	35	278.60075599586	116.117806640094	86.7359542100224	438.528041076676	0.294178732980411	0.237413738578702	0.262318808116906	0.473711576953616	0.454475345041553	0.429875145447013	0.429875145447013	1	1
1	123.481116215127	173.881430540954	35	222.107696506145	71.0222238102476	47.2941809677108	380.01319798674	0.242289233844123	0.175552529222074	0.195633029154959	0.435464483474656	0.41483773268242	0.388813098621368	0.388813098621368	1	1
1	156.457541092242	68.9301299431819	35	203.568715592433	114.392783521826	91.9164444051005	421.177970447748	0.359769292321519	0.311069579284008	0.340253770341367	0.430177946393086	0.41230690884564	0.39076160665513	0.39076160665513	1	1
1	173.108315614025	116.519014399004	35	211.237290197349	108.940061558033	86.0418163242843	394.564720971653	0.340249118061491	0.289431091646607	0.317520835623378	0.447962088664759	0.429691058455701	0.407155265963886	0.407155265963886	1	1
1	174.343192175405	235.745997771382	35	225.629739596476	40.6993043176521	18.7090189756226	174.637029822325	0.15281586912006	0.0765700009485072	0.0865165524521344	0.603967197878587	0.583181093848979	0.553226445534327	0.553226445534327	0	0
1	180.989354859684	86.4975945088083	35	244.649617210605	75.5179269321677	50.0549564116868	351.255709019139	0.235870025908972	0.169847911745814	0.189425815127482	0.476849055547329	0.456227080118919	0.429317778976199	0.429317778976199	1	1
1	14.9914074290522	108.040488908413	36	183.80410353504	106.969453629462	87.283215387003	319.499616009447	0.367878890613651	0.321974542129369	0.351659594770334	0.476464589869202	0.459013403257033	0.437206719638372	0.437206719638372	1	1
1	27.6805611004569	129.793500826526	36	80.5549224148484	48.5456242399933	39.882194557504	143.589394786912	0.376029579253317	0.331145377439244	0.361225491217937	0.473433475295301	0.456155392009137	0.434681688610669	0.434681688610669	1	1
1	156.781029004166	122.242857761478	36	259.964678592901	81.074680826128	53.2655750978355	448.459683492995	0.237728222819328	0.170052459716827	0.189648554451884	0.431969313301665	0.411230657515146	0.385102536475584	0.385102536475584	1	1
1	172.859037397574	236.850225139441	36	367.37670931941	41.8355411789909	6.62455559161743	224.92718264301	0.102234332251875	0.0177126555793691	0.02018064272873	0.645303271034949	0.624450660906841	0.593399802177039	0.593399802177039	0	0
1	181.406668991065	86.8086966084457	36	160.934251804417	88.1458075905602	69.6441591587111	406.233149165425	0.353885444722748	0.302041109867167	0.330784960722447	0.380093146515631	0.362082640140172	0.341359511514753	0.341359511514753	1	1
1	27.3885329986461	129.173092198163	37	108.913912824623	36.6783877894584	25.4314131270173	147.50181718943	0.251925325959929	0.189298830806899	0.210550139742549	0.496742485673786	0.476660236660259	0.450209593762764	0.450209593762764	1	1
1	37.0394927498006	131.661215981198	37	142.245797159561	70.4268093979187	55.4396176451313	222.463732097086	0.331151296529976	0.280443641732012	0.308039267627392	0.488749358913714	0.47051247458776	0.447212047684887	0.447212047684887	1	1
1	62.01771123152	136.376232102966	37	343.167585782936	84.5329583395858	49.6338567383051	410.947491110157	0.197645197092314	0.126358641708962	0.141779796063556	0.509988131080351	0.488711618871499	0.460007590107922	0.460007590107922	1	1
1	97.0180958759509	180.366514456396	37	282.052185040302	89.4450049450412	59.5490430735668	458.972129304941	0.240768994641844	0.174323269861655	0.194296298442462	0.447334033125779	0.426695723693893	0.400395301870287	0.400395301870287	1	1
1	127.605606538955	173.243204477521	37	291.326454897166	59.8653362710566	30.3266989019978	340.029224886798	0.170463370091645	0.0942838537219298	0.106266658567097	0.508074527554973	0.486114129921272	0.456311843884976	0.456311843884976	0	0
1	170.426216005346	117.590502365652	37	214.089317928988	130.881563881792	108.944841266023	272.823542036617	0.379398873304275	0.337254863502701	0.367584948001645	0.558391057760651	0.542133060506401	0.520692506035068	0.520692506035068	1	1
1	174.154838201428	236.321621793426	37	296.431329444029	43.6651228767525	15.1658440988668	190.291492833415	0.128390409775775	0.048671314718389	0.0552104655151409	0.64122206288438	0.620849193094278	0.590755991499068	0.590755991499068	0	0
1	181.26653295364	86.8939631902623	37	173.943701515679	85.9194337558833	66.5599296284966	375.295544197762	0.330633406951301	0.276752285659237	0.3041382101977	0.409131046573555	0.390555299153543	0.36834158164829	0.36834158164829	1	1
1	15.4014066937635	108.018301672087	38	229.707375859363	93.0125089637915	69.0543058720768	334.843502590413	0.288214372085442	0.231135082222996	0.255602272988288	0.490781407542362	0.471526573841412	0.446545717484733	0.446545717484733	1	1
1	27.374489801049	129.885894018278	38	124.722201395544	40.6216836854871	27.9359055559531	149.547292578108	0.245679987896616	0.182996541184864	0.203718123410336	0.52508262159066	0.50514685438816	0.47834308529564	0.47834308529564	1	1
1	35.5039534555237	133.824769726769	38	63.0446744270789	41.5893186072463	34.1641610425559	176.867347110982	0.397474256703583	0.351451191422078	0.382321482061855	0.371699804272032	0.354678157563151	0.335652405724945	0.335652405724945	1	0
1	61.604678133835	137.489502744918	38	276.137401320897	145.081469443959	115.528676713794	477.723742103246	0.344432501755009	0.294967277466295	0.323349816552385	0.46857148024271	0.450506860055653	0.427883098647223	0.427883098647223	1	1
1	97.1111728350657	180.26557600745	38	152.606094597197	177.92041531167	161.122991979572	310.532396736944	0.538293934004648	0.513573649602125	0.54668067537895	0.515594599002249	0.502560377282014	0.486945514259191	0.486945514259191	1	0
1	170.634676219278	117.833883410393	38	168.035755444722	105.192647637393	86.9074734436786	320.869729120824	0.384998947586642	0.340889514197382	0.371363311012561	0.459904497711469	0.442753545821239	0.421744346179846	0.421744346179846	1	1
1	174.603672207897	235.321076490285	38	277.228874336888	61.5137747097904	35.0351017789435	160.518865610966	0.181594419488979	0.112197065491626	0.126139442959955	0.678487404099158	0.660480771627234	0.633742546352254	0.633742546352254	0	0
1	181.564235927073	86.6827562726216	38	220.061170821882	102.553695246621	79.7544958851095	305.490654565339	0.317882732734471	0.266011769034916	0.292765092511336	0.513631635880134	0.495312300847596	0.471385961735279	0.471385961735279	1	1
1	27.4378257946525	130.118780954566	39	157.831266819098	19.552633072404	3.94905597967682	144.266567007344	0.11022777763012	0.0244099894929047	0.0277847520473616	0.551480312159119	0.528612863542782	0.496270495684007	0.496270495684007	0	0
1	96.8414374321188	179.747403417186	39	251.640306267438	147.15686533201	119.862102932491	471.713149507365	0.369001777875734	0.322641522542552	0.352356111766478	0.458118832057495	0.440578219132326	0.418991149460497	0.418991149460497	1	1
1	127.723630762607	169.887952550825	39	582.20542076125	130.758416403081	74.9112724261225	361.060327530739	0.18340119033687	0.113999953437132	0.128134035200833	0.663824763539423	0.645385507447333	0.618205338192613	0.618205338192613	0	0
1	154.560280428642	68.6295836427156	39	211.272864767444	80.5493785907975	57.1618767981932	443.171195274184	0.27602206625461	0.212945151826468	0.236078044860986	0.397040610187247	0.377223864598055	0.353320296082415	0.353320296082415	1	1
1	170.293149035283	117.649740876415	39	253.60835588137	86.6266078446572	60.5449000743769	332.749983632757	0.254608188694014	0.192724089044315	0.214258302002458	0.505561030839282	0.485626345225262	0.459232404093711	0.459232404093711	1	1
1	181.361077441229	86.9190803926312	39	198.408196926388	63.9285247922548	42.8485952307113	327.838137132748	0.243688814792839	0.177605757117128	0.19786474956571	0.444506772499946	0.423930665588876	0.397791537310324	0.397791537310324	1	1
1	26.2897628838765	130.746607100378	40	101.285164535595	56.7397602253476	45.8956056248627	175.666343144156	0.359055764849643	0.311831535973258	0.341051824167086	0.473566257076541	0.455883804113774	0.433767472360093	0.433767472360093	1	1
1	36.4343040776539	135.357947893597	40	107.944219248698	44.2613501576637	32.4480836288952	212.831272857911	0.290799806671291	0.231124377646163	0.255590811949566	0.416959473082913	0.397460171182684	0.373628696849085	0.373628696849085	1	1
1	61.7971590025182	136.711154976241	40	250.804645562331	113.485185875881	87.3918496325714	359.068235363965	0.311524440382655	0.258405544925022	0.284690604116393	0.503609274793416	0.485033130707519	0.460890521913782	0.460890521913782	1	1
1	96.6267865329645	179.687881661008	40	243.476879890705	94.8530939299033	69.2995713869916	370.83292609733	0.280356756035447	0.221562624372461	0.245339846832337	0.477083578201508	0.457536806295312	0.432366585786388	0.432366585786388	1	1
1	129.278963655443	170.691899050206	40	293.739702146884	93.0713978339021	63.153069591172	356.346214267924	0.240612014077479	0.176952503923289	0.197154845236328	0.52049692920244	0.500383151707111	0.473381322509596	0.473381322509596	1	1
1	153.634063976123	68.6993267934737	40	204.494539104285	86.5229664465195	64.6200607644008	355.5279682314	0.29731189635056	0.240120977442071	0.265211273621767	0.450111426576682	0.430829747462178	0.406645433149763	0.406645433149763	1	1
1	155.421991850497	124.356466796201	40	265.917048375706	90.4157606102415	60.3945915422132	616.26026146653	0.253739645438619	0.185082553467614	0.205980792476893	0.366373995262141	0.346192836258574	0.322392718369378	0.322392718369378	1	1
1	169.847189262634	117.156981713784	40	195.393543007941	109.159748958701	87.1804567917818	444.822426853248	0.35842577255956	0.308522570560533	0.337584896443631	0.406409340892776	0.388473175624403	0.367314106996112	0.367314106996112	1	1
1	181.057880312922	86.6332477125706	40	233.260942011925	81.6457245341419	57.5261015967927	319.102238330525	0.259269597019466	0.197828970929667	0.219778293525287	0.496691235917834	0.476786610651876	0.45062722699738	0.45062722699738	1	1
1	25.7545284152171	130.826782441967	41	131.618624515103	31.3944942175246	18.1658556391814	141.95736136288	0.192588758877852	0.121279959181818	0.136177910428608	0.534520976199325	0.513414460453633	0.484457536765995	0.484457536765995	0	0
1	62.4658035579501	136.81714664378	41	251.292600549903	177.824744777021	151.950946240311	332.736442847819	0.414396543774162	0.376821768010495	0.408516827934481	0.563254199148904	0.547900150095841	0.527828512649542	0.527828512649542	1	0
1	96.7991319248709	179.800080150105	41	351.368901124339	91.8738497229678	55.9117368178556	443.664912485907	0.207276598539606	0.137280615892649	0.1538000593009	0.499762003613198	0.478621267526807	0.450365652502928	0.450365652502928	1	1
1	154.537653298757	67.5866214841819	41	230.754517956947	98.20442067222	73.2931264268936	420.757466541053	0.298530938485684	0.241058030807717	0.266211937621782	0.438777831671535	0.419488825066173	0.395529566164971	0.395529566164971	1	1
1	168.972369365174	119.034593198573	41	173.767036700769	41.8436359365828	22.7210282163294	353.190972682593	0.194070337171862	0.11563566584014	0.129942805254934	0.379061267511055	0.357459629123046	0.331134761423134	0.331134761423134	0	0
1	180.987140774674	86.9787061446704	41	212.391250627155	48.8656965480733	25.8705220570775	393.904101571247	0.187040754615028	0.108580246699346	0.122135004352817	0.398767520863905	0.376897555510791	0.349696156143165	0.349696156143165	0	0
1	26.0140197706412	130.361239244221	42	95.6168917913594	42.6021329610748	32.4948334155511	152.837622788444	0.308221918345756	0.253644491658116	0.279627865469122	0.474887022578729	0.455995808927909	0.431925524564101	0.431925524564101	1	1
1	35.2469506239431	134.361841037422	42	94.9099813396171	42.6553872675782	32.7344053557136	140.548389956948	0.310073586829666	0.256450018705845	0.282611965888618	0.49463704822596	0.475942671867058	0.451789072938604	0.451789072938604	1	1
1	97.049515467164	180.041222758138	42	313.44362247699	123.711453654778	92.6414897925758	294.722580561809	0.28299214720199	0.22813318438298	0.252386915430184	0.597306219330038	0.579452988920423	0.554654392431187	0.554654392431187	1	1
1	126.942122557648	170.640247490506	42	587.340919510037	91.7527419618552	35.9001811193087	315.525375183748	0.135110585133407	0.057602396701785	0.0652591556506506	0.68276760894836	0.663893648406584	0.635501533528543	0.635501533528543	0	0
1	155.182091572643	68.4976676426694	42	371.368909282444	58.8026616973396	21.9784810151697	350.427940111468	0.136695834091052	0.0558754972253417	0.0633181321266761	0.551078452993672	0.528852429242672	0.497623090081444	0.497623090081444	0	0
1	169.119466616041	120.026005553579	42	199.550292415759	70.1875961879838	49.0739151591864	320.966193159857	0.260206664148293	0.197381886654756	0.219295165520748	0.456637929093729	0.43649648458648	0.410797025097884	0.410797025097884	1	1
1	173.701028605373	235.732780925769	42	315.566373388185	38.0760318820636	7.84503568422234	191.780102694985	0.107668173597469	0.0242571395570833	0.0276113681805531	0.648382492665284	0.627749878803179	0.5970189263414	0.5970189263414	0	0
1	181.028669461074	86.4145913607954	42	196.732482070766	92.7797717406473	71.4726432851199	365.592848286241	0.320469239278153	0.266485001695182	0.293266902825424	0.441932527901846	0.423171320373024	0.399983619836928	0.399983619836928	1	1
1	25.7256756019923	129.854923601361	43	134.844141645864	35.4733437162826	21.4979271568986	187.695226777126	0.208277756337557	0.137505709893221	0.154047403086413	0.475730273219713	0.454433489657689	0.42644557478312	0.42644557478312	1	1
1	36.052952536543	134.181878381818	43	125.708095486758	25.759393229985	12.7577566660971	172.287512976188	0.170065493580323	0.0921364832393013	0.103877673625587	0.46784601913395	0.445581183313513	0.416177795903713	0.416177795903713	0	0
1	35.1298824302829	185.773382962575	43	72.1588141611723	7.60732038690286	-1.92647886050807	305.957778106932	0.0953703025726778	-0.0274300840526066	-0.0314534540585193	0.206795928204271	0.186693729573293	0.166796038334673	0.166796038334673	0	0
1	63.47854550996	136.13694414047	43	328.107874965449	148.29835844834	113.463956703522	539.595999558982	0.311285512336136	0.256954698117116	0.283148524648522	0.468902742486942	0.45004719642748	0.426156077448961	0.426156077448961	1	1
1	97.0188167558507	179.795334702255	43	434.842429943625	115.589744210175	72.4441274636307	413.075449937568	0.209998160786795	0.142807110509478	0.159868342289495	0.571279521189967	0.551181549606486	0.523130979496894	0.523130979496894	1	1
1	127.874145475475	171.504017720901	43	346.407839628064	101.443644608075	67.0852215420576	327.807484383457	0.226511797278285	0.162240259491215	0.181132585137795	0.577381945358229	0.55779408722995	0.530477986689625	0.530477986689625	1	1
1	155.834834851344	69.0230675649405	43	334.939751256588	68.1726300033086	33.9971938073363	412.402594589439	0.169115693718561	0.0921490630368983	0.103891673050762	0.494304081712377	0.472185172182124	0.442427598931941	0.442427598931941	0	0
1	160.095710609628	127.360378662655	43	316.977212892743	62.7279287058813	29.2462971649993	504.18532558949	0.165201683711171	0.0844723027622292	0.0953393915338107	0.429583931147674	0.407125955828336	0.378274459730936	0.378274459730936	0	0
1	168.28104879236	119.275975214731	43	161.750431475947	59.808687495825	42.6896661250684	260.647528993308	0.269944598865484	0.208812589242554	0.231628669287882	0.459469233588452	0.439573288797338	0.414208998819909	0.414208998819909	1	1
1	180.56418550308	87.0748884805512	43	200.643134762025	42.8231163673723	21.092835266977	372.821017876218	0.175889332376555	0.0951259070155289	0.107203063764068	0.39505318927362	0.372943173723744	0.345442193427964	0.345442193427964	0	0
1	36.0148981038372	133.936553622506	44	128.24175204625	33.4800916627543	20.3074881047886	166.651779934133	0.207022693378372	0.136705432381483	0.153167950277789	0.492493404052321	0.471284135155713	0.443073760090861	0.443073760090861	1	1
1	64.469825937498	135.901892884477	44	321.111353011346	137.61348239769	105.175119662601	362.766179828358	0.299991349443687	0.24672403748323	0.272257084827608	0.558405176563585	0.540250984927399	0.515714015111544	0.515714015111544	1	1
1	96.8622704928718	179.678395890272	44	426.558619557793	102.538372412132	60.5591633797429	370.758548234317	0.193798819438309	0.124321397208175	0.139533630753333	0.587979923810698	0.567818186884975	0.539298621731038	0.539298621731038	0	0
1	155.548407517698	68.6621623678877	44	213.580343569549	91.5495265586418	68.5962435395558	379.046193893251	0.300034626305776	0.24309686442211	0.268388284186859	0.445981504139011	0.426749645076278	0.402730752572252	0.402730752572252	1	1
1	159.931222526872	128.592515282778	44	263.539964531212	111.69012100374	84.6476878822455	339.714300079052	0.297657691398885	0.24310939028283	0.268401651107647	0.524838145575056	0.506158837246866	0.481424439642866	0.481424439642866	1	1
1	168.117106073896	119.390953744329	44	205.432615132583	81.9954839506032	60.7032459063081	286.044613863311	0.285273027279328	0.228091192480961	0.252341918700037	0.50120623456761	0.481972603406571	0.45681280095265	0.45681280095265	1	1
1	172.122248212653	236.009101874731	44	323.510111401776	57.5520784708374	26.7462204498923	177.99360713719	0.151030671634141	0.0763618470749563	0.0862838856236635	0.681617455557716	0.663050397170147	0.635238768073343	0.635238768073343	0	0
1	179.635945931153	86.9996331897631	44	181.632044291856	88.3417301548156	69.037976666465	300.739255448989	0.32722337692199	0.275413774660928	0.30272268639943	0.473046452953823	0.454598846416864	0.431275565566245	0.431275565566245	1	1
1	96.7832396835978	179.596229639014	45	370.398556670462	111.558791539948	73.6838241087795	464.212797039786	0.231470257594754	0.165923772925836	0.185150234333206	0.509377040302795	0.488918571433529	0.461582851765377	0.461582851765377	1	1
1	126.996292198097	170.048838086494	45	238.398325360624	69.6056296234221	45.2465741631175	296.951942743353	0.225989402074488	0.159518377517415	0.178161153890198	0.509134560289611	0.488540203588043	0.460985327018643	0.460985327018643	1	1
1	154.941219525439	69.7332588378113	45	141.684486820904	132.7681566632	116.131257099612	392.470692729147	0.483756159087203	0.45044284469848	0.483525601479515	0.41152052804514	0.396464895144988	0.379636878628292	0.379636878628292	1	0
1	159.960404920771	128.386449191952	45	235.482715624897	87.891692868529	62.705538418015	405.821228331196	0.27179544998013	0.210288425408572	0.233218229773028	0.443467283898738	0.423557155845887	0.398508804111396	0.398508804111396	1	1
1	171.524693656301	234.745142768099	45	229.900069050789	65.5560593639213	42.6229948629352	230.600764778551	0.2218808583043	0.156401422510165	0.174755664436016	0.561642917786397	0.54166200917589	0.514014441453101	0.514014441453101	1	1
1	179.210972189427	87.8198554719045	45	207.331597592876	61.4009875505246	39.4186015768504	338.021387050535	0.228483596500811	0.159751042590796	0.178415238219307	0.442902061558332	0.421959966907122	0.395266009502698	0.395266009502698	1	1
1	34.2662783731025	133.497358176416	46	104.861957516881	35.1796278384552	24.088814211391	168.240601601312	0.25120843747371	0.186806281874385	0.207849510442163	0.45426427889922	0.43389809833163	0.407887186768672	0.407887186768672	1	1
1	64.0247834771075	133.602298631265	46	317.476802249331	129.461100120031	95.3604877292776	561.601003022707	0.289662388071622	0.23098806731877	0.25544486600635	0.443153853539855	0.423666940168218	0.399300956615628	0.399300956615628	1	1
1	97.3342433719537	179.450572698071	46	287.265867275444	85.4337163396334	55.0955935812488	456.410102476998	0.229229438656602	0.160928141395889	0.179700449354899	0.449517826008956	0.428609976333959	0.401827080623903	0.401827080623903	1	1
1	126.694304076114	170.484761881942	46	278.695312804292	57.1705367942408	29.1192942453181	304.618671892793	0.17021836802574	0.0946001053180202	0.106618372038461	0.524393390204796	0.502609210886071	0.472736988032905	0.472736988032905	0	0
1	156.108980494385	69.8906533873858	46	140.817453068496	129.116253372138	112.954199361761	352.76532363383	0.478325789967745	0.445101721488784	0.478133495452676	0.433489845661643	0.418394364144163	0.40108283977287	0.40108283977287	1	0
1	166.664585572048	117.463094645216	46	158.081666835883	82.4748639713862	65.6212942890668	267.019190981367	0.342850238547312	0.293341196554004	0.321638650116337	0.4739323030652	0.455864811003038	0.433129600778844	0.433129600778844	1	1
1	172.000252122315	233.929314639714	46	312.136576408635	47.7218606658953	17.3309716859618	238.54214995303	0.132612871477602	0.052602970417547	0.0596372381283294	0.601367119076634	0.580038596571588	0.549196374233775	0.549196374233775	0	0
1	178.813978205755	88.60181151814	46	230.275571344006	66.913681196086	43.232337175514	302.059641128465	0.225155117906086	0.158066132016174	0.17657484234689	0.495936255669529	0.475196888161601	0.447685842676137	0.447685842676137	1	1
1	34.2497822434121	133.5461596657	47	75.8468736403054	40.0623164479289	31.6550666780161	160.212882681961	0.345635375567994	0.294460421684325	0.32281652075962	0.419775170182431	0.401553933822365	0.379673551004778	0.379673551004778	1	1
1	65.0696646241899	133.107191662666	47	254.958052611746	109.448791888551	82.4935311986922	407.995548391706	0.300347794066919	0.244460346776836	0.269843048639346	0.471783681477082	0.452683455651059	0.428341357449987	0.428341357449987	1	1
1	125.943934989482	170.154146536298	47	226.898871061149	72.1454018103472	48.4309226660625	335.669529224338	0.241253246944305	0.175901496203663	0.196012422438798	0.471148211814597	0.45062209299542	0.4239909205628	0.4239909205628	1	1
1	156.711531330775	70.2923247197173	47	141.908424030096	100.129739327183	83.1808342276806	421.662040510217	0.413694013945142	0.369545996426094	0.401022894339072	0.364679959335376	0.348030624270184	0.329720289166389	0.329720289166389	1	0
1	161.514446602331	125.656577993675	47	287.540182476674	78.9495842910681	49.8743695418372	327.658095144932	0.215420978837593	0.147813333015646	0.165357284524086	0.527970749283742	0.507334880569206	0.479307662311551	0.479307662311551	1	1
1	166.157688706625	117.80451162257	47	171.243408117433	57.3500232798053	39.1125606186856	287.318926373425	0.250882201335634	0.185935112056413	0.206905174666197	0.443085783765727	0.422677476407198	0.396838761833015	0.396838761833015	1	1
1	177.462599457786	90.3468175702053	47	147.482829198369	121.541695754994	105.501540447726	280.772473294977	0.451786675493858	0.417027900163612	0.449664566267797	0.489316103599107	0.473969323282333	0.455228809722517	0.455228809722517	1	0
1	156.968595958318	70.3062898729279	48	312.614538792705	56.097028524115	23.9176266264421	413.105075346488	0.152143392007859	0.0710708487453287	0.0803652215809953	0.471608747110807	0.448926690295473	0.41874862725156	0.41874862725156	0	0
1	161.183946885072	126.524981090141	48	284.331787965984	76.2950168281759	46.2367657906433	454.748029369746	0.211562246105704	0.139870430097486	0.156644929622461	0.442283462383225	0.420936678098178	0.39360240894354	0.39360240894354	1	1
1	166.284318769692	118.140181524165	48	159.592514019453	65.3037479954945	48.9217317063336	206.308252974033	0.290372758579483	0.234620572498772	0.259332277460674	0.52155358814064	0.502658959866771	0.477638776099937	0.477638776099937	1	1
1	173.097074108011	234.197557891261	48	267.009117173934	41.4718774945591	14.9290853208141	258.624330009989	0.134439003411301	0.0529516226914732	0.0600295593383314	0.543957147366558	0.521564454695678	0.490214495179515	0.490214495179515	0	0
1	177.443889188621	89.780582776781	48	246.084210749583	96.1451183933074	70.7776113023704	328.837929091319	0.280937693546318	0.223370587355789	0.247280199311548	0.509977688441252	0.49072625704272	0.46535831120634	0.46535831120634	1	1
1	65.6069414912417	133.58133008546	49	279.08647192147	106.306743243677	76.5854671275473	468.112477101834	0.275839685444703	0.215326143896307	0.238639266037148	0.45154147026426	0.431753662822249	0.406730236216682	0.406730236216682	1	1
1	89.3353223255754	100.360913647571	49	59.9946356834127	38.8975450130145	29.6272271564059	388.748884642928	0.393332867564319	0.330580354141474	0.360636816723207	0.202797072940539	0.187348125510227	0.174458024590752	0.174458024590752	1	0
1	95.1654637495867	178.011281748632	49	300.933219111778	95.0424710108959	62.4022223675584	563.996697633204	0.240020974473084	0.171748239350076	0.191494660131492	0.41248654146016	0.39180723513697	0.366200386113581	0.366200386113581	1	1
1	125.667154457605	170.909471246506	49	271.85663778866	85.7105431055668	57.68383924484	363.522652564245	0.239704725951684	0.1750432595234	0.195079290487472	0.495870506423967	0.475484069142108	0.44855386831711	0.44855386831711	1	1
1	156.547198177064	69.2511552769744	49	242.416031500714	38.1172675796624	12.4265596035479	394.06959620344	0.135874306916917	0.0487617063917857	0.0553122955038158	0.41584953317218	0.392722769103149	0.363100690073628	0.363100690073628	0	0
1	159.893914847765	126.254054420043	49	263.753952542902	112.139516575793	85.4992919988105	297.573505846509	0.298327919446728	0.244806006343626	0.270211762721321	0.558146847717538	0.539948671467426	0.515344216134849	0.515344216134849	1	1
1	174.978635709475	235.650136175108	49	301.637747653884	41.7951847803479	11.7659472100048	296.574430730494	0.121698243916523	0.0375424648873866	0.0426534563783888	0.536607783285517	0.513794973481218	0.481897485721457	0.481897485721457	0	0
1	178.091433575948	90.1157717988309	49	149.827396622495	66.263858024354	49.2880399733785	353.302857701289	0.306647569484693	0.247535001886439	0.273121545044595	0.37951086946738	0.360443234142357	0.338092604313246	0.338092604313246	1	1
1	95.7132841014244	177.44944365024	50	364.625737061112	132.362190326335	93.4898080668591	615.749078705014	0.266328783924658	0.204074734117008	0.226521344783049	0.446635570369581	0.426604559793396	0.401295278126563	0.401295278126563	1	1
1	125.866735971363	171.43766197755	50	260.089425056736	90.3174167842863	63.8972222952918	308.44931135576	0.257750152108225	0.197221776939048	0.21912213330126	0.531841191951903	0.512283722788323	0.485964784621801	0.485964784621801	1	1
1	139.651016815733	15.2503445297627	50	97.4421914100495	29.6288742757222	16.7088057640415	417.737595654483	0.233167748423469	0.146374593106349	0.163780599586255	0.233239804545638	0.214614486404076	0.196282948555979	0.196282948555979	1	0
1	155.41444468557	69.1190174622759	50	261.391934473991	71.027602731987	42.7247254511712	485.031236587464	0.213668556694897	0.140487947821356	0.157322959839647	0.406653890194953	0.385373465821937	0.358936971626186	0.358936971626186	1	1
1	160.46898683013	128.333614835784	50	336.554679556593	118.49379450492	84.605139208196	369.235071061698	0.260398180104438	0.200886066140717	0.223080249878538	0.552053327709573	0.532847345277301	0.506695906944578	0.506695906944578	1	1
1	166.116003446307	115.306488259633	50	199.724183730818	62.0014881102981	41.5197727778311	256.209438679206	0.236894942991825	0.172106996497309	0.191885108698841	0.50532521647004	0.484957905287885	0.45785846716598	0.45785846716598	1	1
1	178.52657162653	90.751133571999	50	220.774857404037	59.7559018293626	35.3941651237571	455.341061752464	0.213010159715306	0.138167233393401	0.154774226075979	0.381222315127608	0.360035687740009	0.334319675406187	0.334319675406187	1	1
1	35.5624522421786	128.870823278632	51	89.7728616221512	51.8807509581352	42.3328173020957	149.334746909263	0.366250814314603	0.320446612490978	0.350063525924176	0.486801646735198	0.469391270045889	0.447448013222759	0.447448013222759	1	1
1	66.9551277522799	133.528608170671	51	302.635490289619	93.7461629958597	61.9374195633996	465.57308658517	0.236504798390208	0.169890350844692	0.189472029562844	0.459863650549637	0.439167220485613	0.412502260885828	0.412502260885828	1	1
1	126.431783160642	172.034106394566	51	243.574027160576	78.2727385892984	53.3009153840187	311.791369168887	0.243198773201681	0.179539960251149	0.19996593566155	0.5079346523093	0.487746630347998	0.460886945598007	0.460886945598007	1	1
1	156.252538412302	69.646166889783	51	281.892120266945	50.7982587998812	21.7588141024201	374.756542477164	0.152689293096984	0.0716573263560335	0.0810217069032486	0.470269032114431	0.447593731986621	0.417457476084874	0.417457476084874	0	0
1	160.505520086827	128.982195596435	51	238.539076985574	129.492748348098	102.581060127801	550.952369287138	0.351852039509613	0.300718277718408	0.329395652431918	0.400476773689811	0.382390595681269	0.361121602362872	0.361121602362872	1	1
1	165.818554136775	114.991578117415	51	156.819244491695	55.9173052451436	38.8399715015461	300.722282470281	0.262847664467225	0.198508265017723	0.220512237641245	0.414320557740498	0.394171049079944	0.369366569932591	0.369366569932591	1	1
1	174.999933811748	234.332521684902	51	287.892285121446	43.0293697355309	14.220131465403	297.901317573695	0.130028872707433	0.0470690070472994	0.0534049675130399	0.526255670300692	0.503509168851814	0.471966405244489	0.471966405244489	0	0
1	178.684304114524	91.195789296401	51	225.182928661594	99.046787314242	75.5662050128131	327.675595613627	0.30548337315764	0.251259925804546	0.277089713278141	0.497357070439118	0.478576223464562	0.454228262896599	0.454228262896599	1	1
1	66.3028480070734	132.857120705276	52	243.378306356105	93.1046687344709	65.6099984181111	565.832123316746	0.276699493367855	0.212338128674655	0.235424803792888	0.372910722301448	0.353201977060015	0.329995455499842	0.329995455499842	1	1
1	125.138160620908	171.676824811812	52	247.791517933295	81.734252213136	56.4682127244641	303.37289493402	0.248035994807981	0.185592134070418	0.206533328834008	0.520661186897183	0.500729746631754	0.474025560744772	0.474025560744772	1	1
1	156.1735953238	71.1332044694727	52	361.453169046228	44.7180629062352	8.46419541419668	382.362465449082	0.110096578458488	0.0228813141187434	0.0260503755555758	0.515096860528497	0.491728409765982	0.459389415057344	0.459389415057344	0	0
1	166.727329386885	115.962016588726	52	136.082124610069	101.624946151417	86.397430703436	301.797704886022	0.427521763765231	0.388338742324839	0.420349093604287	0.440602347729347	0.424354768369765	0.405131355696349	0.405131355696349	1	0
1	175.997317852295	235.033619127874	52	316.88160443407	58.4574541969744	27.9978115756942	202.844250297583	0.155745726038168	0.0811814514754964	0.0916675716886274	0.649169654043709	0.629659511218272	0.6009139051727	0.6009139051727	0	0
1	177.861780019027	90.6125443424466	52	239.233869294795	69.9657455521296	44.2481215364736	425.312144491199	0.226280183391456	0.156087945504836	0.174413005624264	0.420959380045253	0.399949684547401	0.373628597473738	0.373628597473738	1	1
1	65.5794487883655	132.020744491147	53	215.785524097853	130.81502067769	108.68123951509	277.310723135003	0.377423009425462	0.334953381064127	0.365190538292606	0.555528586518871	0.539180628651276	0.517646819041295	0.517646819041295	1	1
1	156.329321567648	72.7121243549261	53	245.891398783892	44.5556174835708	19.4922519604299	300.15371671526	0.153403598550109	0.0734493323373913	0.0830269528191827	0.491782349812897	0.469259267405153	0.438885188577033	0.438885188577033	0	0
1	161.523150083897	130.255979177453	53	287.737485121088	96.3804499223522	66.7438596444444	382.025412413982	0.250913693762965	0.188285958147082	0.209452936400213	0.501365620830881	0.481300872408876	0.454781731019269	0.454781731019269	1	1
1	167.762518506164	114.144057467109	53	182.235520984316	93.8674618442489	74.6485190244644	286.843684761928	0.339972646737149	0.29059228055551	0.318744167377242	0.490460284648868	0.472449772755489	0.449477940754227	0.449477940754227	1	1
1	178.652153259516	90.884152954714	53	275.51721826079	66.0076970565963	37.098379228825	418.940648296232	0.19327344535099	0.1186709157404	0.133296990842147	0.44909977737126	0.427329544775876	0.399156639141766	0.399156639141766	0	0
1	66.5190491234687	134.604189884532	54	300.813963908704	119.235756939962	88.2724725057011	397.370256331895	0.28386105506524	0.226871112031478	0.251034305252582	0.513872590069915	0.494733454496672	0.469469404881257	0.469469404881257	1	1
1	123.234782673914	172.552253658577	54	191.43467314978	51.7829693609165	31.3367580126906	327.034053166679	0.212907948725961	0.140667759098052	0.157520369439266	0.426509284153534	0.405182264477203	0.378229001662339	0.378229001662339	1	1
1	155.237125610464	73.1557329549581	54	324.772847639114	65.4601390715079	32.8150595957086	350.586250954476	0.167746298495391	0.091767811303975	0.103467375181084	0.526758710992106	0.504943456492573	0.474965880191394	0.474965880191394	0	0
1	160.877232842419	130.358634824848	54	331.283509632014	114.903845916351	81.491449918111	368.90304685072	0.257523761010963	0.197423433841352	0.219340064740964	0.547408427623593	0.528062650055493	0.501774039654546	0.501774039654546	1	1
1	166.679718651488	114.431919291042	54	238.604443221446	53.8595550529726	29.2354288672882	321.609687940471	0.184157897624159	0.109152638997687	0.12276901095021	0.476268573039089	0.45438980745946	0.425433615720344	0.425433615720344	0	0
1	93.1828462670114	176.72487080375	55	432.548501663476	157.581240449813	109.567217199685	920.497646550827	0.26702812823076	0.202110386006612	0.224401850264652	0.390652087034616	0.370648683843879	0.346590659262658	0.346590659262658	1	1
1	159.679599557803	129.285027022827	55	272.346166751813	67.3327343015334	38.3794301219214	451.790540598291	0.198224658913857	0.123515508564675	0.13864474464272	0.429175004336876	0.407500355210691	0.379927346526981	0.379927346526981	0	0
1	165.650358833573	113.292681819731	55	169.950288816516	72.2767266958493	53.7653273931589	326.314694630812	0.298384251413772	0.240328897481917	0.265433330300923	0.426049683234965	0.406733250514542	0.382998148504683	0.382998148504683	1	1
1	177.735109861575	89.646233650795	55	216.472125562747	59.4582496536935	36.6499910123045	338.598156443208	0.215482799264323	0.144791737317184	0.16204525077209	0.449011495806776	0.427773270778641	0.400466632123896	0.400466632123896	1	1
1	176.831634533873	238.348212714017	55	427.656288733308	85.1259103829714	43.4592118595137	329.659007698341	0.166007927985168	0.0922474675633201	0.104001180801857	0.608686036447784	0.588324797698884	0.55900307111328	0.55900307111328	0	0
1	63.854154155457	135.135974189295	56	302.947836196775	134.90914431037	104.340326747736	338.778074700591	0.308112352472062	0.256183057207954	0.282328111044406	0.563787299544476	0.545914212965973	0.521735805761234	0.521735805761234	1	1
1	93.0516144062138	178.067488448835	56	365.118965877782	154.713346258456	117.08254157472	487.165981510625	0.297621641914996	0.242808327566775	0.268080360525069	0.516219655401456	0.497439323004616	0.472712831546672	0.472712831546672	1	1
1	126.343840611284	170.606260368186	56	197.90099924858	86.9847256378986	66.4131579765582	281.552617923093	0.305331991178429	0.251265988450209	0.277096168517155	0.502942162201497	0.484210011047774	0.459828398502684	0.459828398502684	1	1
1	159.976120820143	129.340962071471	56	262.768810679975	80.4818940976228	52.1484910217114	475.73022964621	0.234469712596131	0.16559423931274	0.184790975829787	0.419119286359323	0.398303022795525	0.372331926265308	0.372331926265308	1	1
1	164.413200823969	113.076707280515	56	232.320946960488	128.191014084185	103.295186054687	405.156555959476	0.355580474258661	0.307777773156145	0.33680411316247	0.470846003248583	0.453062238943666	0.43083897144007	0.43083897144007	1	1
1	176.825389018877	236.959170049296	56	386.026638037565	42.1331372305743	4.69422886388927	280.388871433483	0.098405174106297	0.0120142773564055	0.0136993559880424	0.604277175972707	0.582201158145694	0.549973306164437	0.549973306164437	0	0
1	63.8175621489997	135.101680898755	57	257.977990798101	112.144989803868	85.3658340808944	363.289611097078	0.302993857937367	0.248630754058209	0.274289273357535	0.504658612070636	0.485886751742414	0.461406319742277	0.461406319742277	1	1
1	154.45368752632	71.9689819695454	57	311.195505716497	80.0415055845826	48.9392226611127	318.125003566943	0.204585719838725	0.135891428415087	0.152273211535225	0.551533636000893	0.530968759335178	0.502553403592044	0.502553403592044	1	1
1	159.871024223305	129.094150220613	57	311.780311955997	102.972099640253	71.009867506051	398.872935546159	0.248273661011268	0.185505980341095	0.206439918145243	0.509758469365454	0.489712476017279	0.463047946363864	0.463047946363864	1	1
1	164.473872568608	113.618027802001	57	146.976169946147	118.520731221315	101.604550626044	372.920842052553	0.44641097768052	0.408738659990073	0.441217585116239	0.415867046282836	0.39996797356772	0.381765634727642	0.381765634727642	1	0
1	177.339002683788	236.90262809504	57	315.018731418646	73.6780163405484	42.1847418816604	322.921473231151	0.189551409332072	0.118097233187302	0.132663245559842	0.546215282709108	0.52520272212039	0.496147766743482	0.496147766743482	0	0
1	177.983219517591	90.0460903562393	57	217.474470965302	81.4668430100556	57.9057854503453	404.884821048208	0.272517846150803	0.210275733649346	0.23320456277956	0.424737444518664	0.404813161131705	0.380141876997018	0.380141876997018	1	1
1	61.7671397425424	135.523135481318	58	243.293420346282	106.542054048979	80.567573181982	414.57479126636	0.304549029034724	0.248772080590035	0.274439857546962	0.457654076757416	0.438577057337947	0.414562907498712	0.414562907498712	1	1
1	124.575173458925	169.733286143595	58	209.405087081478	101.204842038661	78.6847136278337	373.191901875042	0.325826165072515	0.273125648440529	0.300301708874355	0.454239686179384	0.435653670112796	0.41249122347224	0.41249122347224	1	1
1	154.910551489413	73.0806177307091	58	231.004031155512	64.1884136135943	39.3305274127902	413.177983799736	0.217445990746142	0.145488344594511	0.162809063801168	0.416720451424687	0.39550782437982	0.368955508762069	0.368955508762069	1	1
1	159.877189696466	128.86426468993	58	328.380316083867	115.997959522135	82.9270657689846	360.800808591064	0.261034271677542	0.20161822867223	0.223870641462478	0.551899924287205	0.532706927530939	0.506580208554582	0.506580208554582	1	1
1	165.346096742283	115.727094184691	58	89.200814134443	144.133647343682	133.961392671681	216.899363732722	0.617712644890196	0.600287094257239	0.631724388953833	0.51825173590379	0.507115871383331	0.494355298089612	0.494355298089612	1	0
1	176.519412430765	236.26953491852	58	360.642101414921	48.4146399915782	13.0988263856677	295.834124734465	0.118356783034817	0.0350478778515171	0.0398333143871534	0.580312160442572	0.558176303590735	0.526419222459448	0.526419222459448	0	0
1	124.681830110739	169.802303330557	59	236.767277650335	82.4002257364034	57.7394138199995	341.761648268668	0.258172354209126	0.196054675470135	0.217860603123549	0.48290728679062	0.462865544419736	0.436771881563672	0.436771881563672	1	1
1	155.191281491134	74.0568002916057	59	262.094187432251	70.7729245255216	44.4597365730065	279.761561110742	0.212616152161346	0.145030720834107	0.162307307125471	0.54334236478113	0.5228480771655	0.494727718843429	0.494727718843429	1	1
1	160.046797615852	129.302455894891	59	385.310935563152	81.7865526880031	42.6591505545385	455.659662289635	0.175095252586816	0.0996778792216974	0.112261254970673	0.506197636049104	0.484331912646755	0.454729842210706	0.454729842210706	0	0
1	176.860735771813	88.0346843420006	59	209.779283495974	93.7862912383421	71.7848041801482	317.970407587041	0.308949034555137	0.254950142159894	0.281016907201673	0.488411907546426	0.469637843861729	0.445481348224662	0.445481348224662	1	1
1	176.496965714781	236.419332167602	59	308.517820793703	63.9758258684329	33.5380876928934	275.695210178072	0.171750112899136	0.0980485553992632	0.110451478261056	0.574668389823868	0.553711516097268	0.524122448183874	0.524122448183874	0	0
1	113.914678184838	249.532319753483	60	54.9596578730828	40.0519559271509	31.6920642707318	342.881011189768	0.421548001609171	0.365740731824498	0.39709765923142	0.216974683696496	0.20173485143103	0.188812596503616	0.188812596503616	1	0
1	125.354084847867	169.4894471494	60	210.913930313192	64.079225581056	42.9647041505303	219.093584977888	0.23302116510019	0.169233241077125	0.188756402941815	0.556568580263548	0.536772825185063	0.509543327434955	0.509543327434955	1	1
1	154.93936432869	74.8402103303718	60	200.958323138677	99.6236051730874	78.8442247782376	274.903019260781	0.331435777701704	0.281785228066079	0.309456092181452	0.522310669600742	0.504416332687142	0.481007830249755	0.481007830249755	1	1
1	158.704872184312	129.52771906538	60	337.256299207467	74.1178191940659	39.7861352505189	407.242875247708	0.180171323081928	0.105521637923098	0.118745432847671	0.502523306494902	0.480746521440612	0.451374679055736	0.451374679055736	0	0
1	176.457178901609	236.182175517767	60	363.301684823116	62.1105064739439	27.108126766207	240.628463629759	0.14600076759571	0.0694350550665014	0.078533590560199	0.638718054446394	0.618678496884807	0.589236087777818	0.589236087777818	0	0
1	176.621158573261	87.6354124153842	60	191.405156402907	60.8639199854124	40.6191017384877	307.159572715975	0.241265877121317	0.175064030217627	0.19510187639066	0.450940574445427	0.430324955725114	0.403983205830833	0.403983205830833	1	1
1	41.7405266980423	132.126146757321	61	129.487019606512	36.002104284982	22.7500021951547	163.428863634388	0.217549669962525	0.149438040273759	0.167137007683072	0.503131875323395	0.482272645938187	0.454409189883296	0.454409189883296	1	1
1	63.6438962301629	135.947081629421	61	306.744565940743	154.291389643524	122.749186657816	402.051659738336	0.334662378876702	0.285799702359228	0.313692601340217	0.534170514556558	0.516500657963528	0.493226490077903	0.493226490077903	1	1
1	127.681563715288	169.419676299491	61	227.524894209434	96.5659256874882	72.8182535985774	333.372028909802	0.297959460000136	0.242450191156434	0.267698126934905	0.492941647554896	0.473940279233285	0.449325310998714	0.449325310998714	1	1
1	154.476240878975	74.8787105088298	61	103.489509129174	61.4761495132829	49.8585840625734	233.229643217046	0.372660285899413	0.325133381347168	0.354957202872131	0.414283287301723	0.396681129690269	0.375879503635501	0.375879503635501	1	1
1	176.154752562718	87.4768351656376	61	206.87897238651	60.3350567657884	38.9718673227715	280.162770548853	0.225792998059246	0.158518341319703	0.177068866671289	0.488172003815631	0.467384940075283	0.439962517761059	0.439962517761059	1	1
1	176.3522041594	235.973483318607	61	339.938899992096	39.0953608173049	5.6831159764733	291.230177555838	0.103144662263035	0.0164431538325097	0.018737629548523	0.56549958361786	0.542703659472162	0.51015041243859	0.51015041243859	0	0
1	34.7267471999436	134.278676339699	62	142.215295623526	24.760773115897	10.5824086409786	141.854669699012	0.1482893524972	0.0692576416112877	0.0783348864303551	0.540671791880941	0.518569398268021	0.487790479318848	0.487790479318848	0	0
1	64.1236332305782	135.339558564031	62	258.769013259414	134.568671279604	106.791773458132	455.966621999104	0.342119955877899	0.292131370043925	0.320365025860685	0.463129271229431	0.444976981703638	0.422322994844436	0.422322994844436	1	1
1	159.752849253585	132.405427362853	62	248.958432445099	80.8742088291942	55.113569267207	342.363130735174	0.245197711532553	0.18125170669068	0.201824520125022	0.490679434487202	0.470382852740465	0.443709804756076	0.443709804756076	1	1
1	162.574443597398	115.169401106701	62	223.755833842122	83.103231513479	59.0486545506532	397.879218836746	0.270818890154591	0.208796737584458	0.231611592622647	0.435422726760575	0.415471217232199	0.390528020814422	0.390528020814422	1	1
1	176.27605779525	86.6872600169728	62	149.841884394171	159.921417798034	144.97936538456	149.796307000113	0.516269734556239	0.491753445497466	0.524971935059424	0.674043793223295	0.663089536802474	0.648334307199681	0.648334307199681	1	0
1	177.01803564598	236.391643232898	62	370.211050739567	68.090084839557	32.0555632666935	281.850548893109	0.155350007819601	0.0796873569681688	0.0899993902712797	0.60862335675898	0.588008364388063	0.558245904124646	0.558245904124646	0	0
1	129.526638211468	167.773024126651	63	221.436983248355	69.0720103865153	46.3523222060832	285.195494431914	0.237762038008811	0.173092506914805	0.192957475740628	0.504614780076493	0.484261602686862	0.457200482722835	0.457200482722835	1	1
1	152.226447539036	75.8193854667375	63	51.859101343087	78.490100590173	70.7411586574501	309.604802026641	0.602152521274052	0.57700659572125	0.609082512457412	0.296279158184773	0.283662249177516	0.272799019930279	0.272799019930279	1	0
1	162.746965544709	115.163471361155	63	221.156927674828	77.5748778377897	54.9818178130208	275.045388957865	0.259680678140959	0.199109392330604	0.221161611367056	0.520640779019295	0.50099182511039	0.474753484130409	0.474753484130409	1	1
1	177.706989842896	236.031190878889	63	315.752939782972	57.8499611841722	26.647305997293	287.272093605599	0.154843447506474	0.0778250200626138	0.0879190784795177	0.565315534761122	0.543775269077591	0.513395963263002	0.513395963263002	0	0
1	8.38870721428747	76.9189791181847	64	286.11186713314	17.7506060634693	-10.3335778807413	241.370122492573	0.0584165786473541	-0.037470599693523	-0.0430283619187622	0.557307973879519	0.533267207225606	0.498740714977001	0.498740714977001	0	0
1	65.1151964450821	131.809497176717	64	231.33287845061	124.252727802185	100.116208021626	338.090863386902	0.349431263856755	0.302056068662637	0.330800668374983	0.512610160234338	0.495040044349809	0.472342311048136	0.472342311048136	1	1
1	112.830963379738	249.056319297067	64	46.8698330727177	49.8170702509203	42.9511996957567	266.062296440548	0.515241139579874	0.478186437763069	0.511410632767313	0.26653926014583	0.252388986492029	0.239926324834156	0.239926324834156	1	0
1	129.447542292046	166.892303449094	64	200.979364821172	46.8259964473319	25.6967230978853	309.703524876723	0.18896280616219	0.113363184153157	0.127429672069867	0.444486836760397	0.422603847184925	0.394350498968158	0.394350498968158	0	0
1	151.468964027594	75.979496700529	64	153.607900739977	89.4516809939684	73.4930080963353	217.668964401198	0.368023676975971	0.323613888085788	0.353371311273969	0.527554855831855	0.510603173688967	0.488614663035557	0.488614663035557	1	1
1	159.874713257216	135.342100076009	64	304.950786734043	101.156823087238	69.8549625171292	394.111534996791	0.249088715997601	0.186376443415537	0.207383600111932	0.507495493517102	0.487446123177931	0.460823526033929	0.460823526033929	1	1
1	164.204166655495	114.994561277304	64	161.897587910742	73.8903254266547	56.2219188307074	314.26573692554	0.313376221795231	0.257757408636316	0.284001787349275	0.428663482597897	0.409702390019443	0.386474134373861	0.386474134373861	1	1
1	178.008191041097	234.960857781392	64	290.735504742142	34.4716722655693	5.67386305906233	271.248522065258	0.105999112881669	0.0191419829310782	0.0218047041284236	0.545232743208186	0.522161980116109	0.48961756556969	0.48961756556969	0	0
1	41.3356183834498	130.678246298114	65	68.2263460081164	34.0434430474113	26.1357626726064	178.628718077042	0.332878784260788	0.276973067240767	0.304371644895844	0.364080927661398	0.345660364494423	0.324646568040158	0.324646568040158	1	1
1	66.5555779260637	131.782762827758	65	235.49781351784	72.6839235091493	47.9806388055327	357.398792570314	0.235847601516971	0.169256740370516	0.188781997142916	0.463026971677565	0.442328783838157	0.415592750528159	0.415592750528159	1	1
1	140.936933412334	182.737035656969	65	272.76259453675	16.6907523865278	-10.0324156099429	225.040655639868	0.0576630139673315	-0.0381852425592027	-0.0438534834598789	0.562598097317475	0.538634457634621	0.504110271608792	0.504110271608792	0	0
1	151.092337903902	76.2289690451506	65	138.348663663292	79.6329090998975	64.7932837840927	242.672886592768	0.365319453798093	0.318955708548943	0.34850549439754	0.473199745136409	0.4556643968224	0.433788362494763	0.433788362494763	1	1
1	160.22617256393	134.129215384654	65	278.165484356532	112.635841054273	83.0492253317625	462.909707490701	0.288217653652713	0.229916509777325	0.254297370502927	0.457767687601025	0.438301186275665	0.413661911722123	0.413661911722123	1	1
1	162.156458117781	116.021389719987	65	174.540953583919	81.2636903760667	62.3532052505876	325.034988649408	0.317678714186199	0.263211239810042	0.289794111833915	0.440404940707637	0.421573004168267	0.398304865923665	0.398304865923665	1	1
1	178.494112531346	234.874793615292	65	358.139286265113	68.1350566577976	33.3005922725024	270.154920325085	0.159838511955948	0.0850720483485496	0.096008201440747	0.612085627957187	0.591661057811384	0.56215219963467	0.56215219963467	0	0
1	41.571560985285	130.416420221246	66	72.7822080467988	37.1498154833471	29.1788569432375	144.080502827599	0.337934427934548	0.286176463006628	0.314089961510435	0.432781899012809	0.414405849769293	0.39201455136531	0.39201455136531	1	1
1	127.88241550337	170.622758925088	66	298.394099526668	97.7059643276875	66.6248629332741	430.863420460836	0.246669902996061	0.182524388553062	0.203205804298292	0.478981323077846	0.458634303627093	0.432127233141133	0.432127233141133	1	1
1	142.123732500659	181.496593555434	66	189.371953367432	25.0701261438002	6.62682101365647	145.250532464765	0.116908613276561	0.0338105227166964	0.0384337399706681	0.596181496008993	0.574356549446776	0.54276642428509	0.54276642428509	0	0
1	150.431216647742	76.2054291511626	66	62.7982329021592	52.3101223232154	44.1273323309077	254.841708541123	0.454442444432427	0.412692065127015	0.445248568259667	0.311145655858105	0.295564505096192	0.280004223714131	0.280004223714131	1	0
1	159.900200664883	134.735418958559	66	348.137754489243	132.272330789716	96.6144117189679	442.235970687139	0.275332127369702	0.217232020571515	0.240688195636571	0.520687301671629	0.501418392995581	0.475803237399607	0.475803237399607	1	1
1	176.861036242761	85.1748396030868	66	213.921911707982	60.2336264924543	37.3128324261206	372.73268648467	0.219706035806642	0.14851780375649	0.166129068833024	0.423806660468879	0.402640797909852	0.376006403023597	0.376006403023597	1	1
1	10.7660442097643	249.435866336879	67	48.9162847651719	46.0496864347	34.943941878122	671.688555768991	0.484907234168971	0.416692671565972	0.449323323178114	0.123870619502295	0.110992471426595	0.103768424698306	0.103768424698306	1	0
1	160.433018025988	135.822752294222	67	259.664863210023	96.1866870563637	69.0279194407846	386.115870956165	0.270300036586491	0.210007408389364	0.232915608206045	0.479605357442843	0.459833244872179	0.434246194725802	0.434246194725802	1	1
1	164.049902179716	115.779154922597	67	216.219513562058	67.3557280206266	45.3786170308812	257.749872590274	0.237523302967854	0.173466901036433	0.193364789694036	0.523853843389353	0.503704893423175	0.476574199812164	0.476574199812164	1	1
1	65.1975986015253	129.988368312258	68	225.044503920214	76.2795490203195	53.5586269825446	252.951541476493	0.253147892695355	0.192239860366961	0.213734292600347	0.543635794134971	0.524128834491707	0.497650169656884	0.497650169656884	1	1
1	129.695841961625	170.731822122322	68	252.20344916974	94.332204588305	68.3707035441086	333.334392325081	0.272215004618742	0.213275783357175	0.236433804180175	0.509708665287594	0.490243100730185	0.464530991730721	0.464530991730721	1	1
1	150.041647844875	74.7293720136359	68	79.3391779122003	81.6536290387394	71.2460218115483	328.915032442431	0.507188057560995	0.473127650939471	0.506341424243918	0.328618556400913	0.314046145595109	0.299618248104745	0.299618248104745	1	0
1	161.037714870974	136.099045167605	68	339.19207056512	97.3721009516862	62.4570779974347	448.208679816927	0.223041896941233	0.155501581967644	0.173771976829207	0.493419492764404	0.472607458742157	0.445031067304379	0.445031067304379	1	1
1	164.860984964159	114.398031789938	68	235.369566521775	64.0872771532471	40.251500507378	271.798642421729	0.214011729926587	0.146039273925024	0.163413039498642	0.524208258762007	0.503491310726881	0.475409872821681	0.475409872821681	1	1
1	177.196402813993	84.6659649537468	68	234.667892560974	117.274745056953	92.771458157947	344.845215510442	0.333221191529138	0.283324096368562	0.311080622669634	0.505092957688355	0.487054689586922	0.463750344108829	0.463750344108829	1	1
1	179.526501266945	236.745024325418	68	401.945512336792	59.6836795411438	20.9202710892069	270.011813153154	0.129289223019773	0.0494726031501386	0.0561130597233604	0.630950409700341	0.610303732598304	0.579967404672109	0.579967404672109	0	0
1	65.3310015851371	129.69063719593	69	272.310302896542	94.7271301915233	65.5859267260197	470.902246290305	0.258085747261628	0.194100794789219	0.215747724268738	0.438023693257197	0.417775551865609	0.39230252630559	0.39230252630559	1	1
1	152.535700266564	73.3608846370018	69	296.876257546293	79.373666778189	49.932280714675	280.510244665269	0.210959954133403	0.143976503476687	0.161151178265056	0.572887854790648	0.552842586098283	0.524846969968115	0.524846969968115	1	1
1	165.812960691459	114.16305858837	69	217.900630908757	69.0515136930801	47.0315431322747	246.952535798013	0.240637733476058	0.177522957724986	0.197774776800713	0.537459503795573	0.517562195058212	0.490563305280506	0.490563305280506	1	1
1	177.310558912088	83.5620353066829	69	257.234631483091	83.5167956977987	57.1767909855415	326.044066462033	0.2450959527558	0.181853415300921	0.202477635336577	0.511028389408052	0.49091846022522	0.464122108054939	0.464122108054939	1	1
1	179.648579396047	236.004077378519	69	313.656891229966	54.2792611138266	22.9346207699204	320.276742272246	0.147523587361725	0.0681378464764381	0.0770804800524027	0.534625484675157	0.512418601159009	0.481600152240525	0.481600152240525	0	0
1	67.6969550194581	129.489128588211	70	354.924901226309	90.8546336078625	54.168727102841	484.139185811929	0.203810687813787	0.132411563885952	0.148445913667721	0.4793747291424	0.457992162684405	0.42978360694691	0.42978360694691	1	1
1	129.253586174542	169.701138915413	70	227.620464563932	90.5566317511968	67.1614244140088	297.268078946905	0.284610780599706	0.227834296899545	0.252066629025317	0.516986904933751	0.497900354612231	0.472658928269659	0.472658928269659	1	1
1	152.397173632036	74.8035248012301	70	120.18285830157	41.124053833108	27.8448047646949	249.622207237084	0.254942911552189	0.188105413460659	0.209257327431953	0.392541936140441	0.372256284035353	0.347711996725805	0.347711996725805	1	1
1	160.475360681715	137.89906538023	70	257.094588308732	113.322545760872	86.2125616779329	404.298496636731	0.30593224594081	0.251123699815986	0.276944662990723	0.478133032803123	0.459208877751568	0.435019588707227	0.435019588707227	1	1
1	165.744139249291	114.986327484959	70	196.198072438252	71.9807947180327	50.397904729801	397.963823027708	0.268405916846852	0.204374399406586	0.226844576813863	0.402584718121296	0.382580448071938	0.358260674612564	0.358260674612564	1	1
1	178.389656252456	83.030069095546	70	274.770565702687	67.3001960977126	39.1531627105102	349.411308258389	0.196743491736902	0.124721896329466	0.139975302317529	0.494692164283186	0.473250636644148	0.444608469480421	0.444608469480421	0	0
1	42.1477758076872	128.447910074542	71	109.863778464495	30.5692146852148	19.2156373116411	149.639719154455	0.217678296243577	0.148866782485032	0.166511337080216	0.484130313514133	0.463116448062602	0.435409367629916	0.435409367629916	1	1
1	68.1935991681083	130.234838831337	71	325.441473254003	107.387489021737	72.8353732280691	535.2908508016	0.248106061242095	0.182876242672439	0.203587597352987	0.447082020664278	0.426618067057062	0.400603873663631	0.400603873663631	1	1
1	152.496812091798	73.1360690915199	71	174.387694923575	86.5838653382405	67.2889871980862	364.849354993251	0.331775099368592	0.278425649538719	0.305907123955273	0.417006772864808	0.398460523263362	0.37612834991043	0.37612834991043	1	1
1	179.05074985771	82.9342875540859	71	193.953823636685	142.405294977931	120.681486325504	432.191502287121	0.423372779559136	0.38355989459672	0.415443880118251	0.437653824571721	0.42129621593869	0.401959699032362	0.401959699032362	1	0
1	181.922409835025	236.57645880155	71	406.316019286372	89.4429611910901	49.9945788460115	299.2962106233	0.180416219802914	0.109562607247415	0.123223047146524	0.623552913089063	0.603899531932257	0.575478690682666	0.575478690682666	0	0
1	68.4843921281897	131.437081014168	72	285.608772224955	124.928562085864	95.2844475605002	401.877040615178	0.304304996512887	0.25016052429122	0.275918941100796	0.505329973202671	0.486596437108518	0.462164609659893	0.462164609659893	1	1
1	129.739267283021	169.044244452047	72	174.086237452428	90.9792961569289	72.3111146385475	304.884424668298	0.343233218284088	0.293473586566176	0.321777995911115	0.465068081433613	0.446953558921229	0.424320626712525	0.424320626712525	1	1
1	162.347936310224	137.041309565737	72	235.17513023331	76.3394251894416	52.8739013660656	236.517878298517	0.245058935001745	0.183558684688112	0.204328001571715	0.56842357542143	0.549117807784415	0.522463563906091	0.522463563906091	1	1
1	165.766311232396	117.605973350431	72	179.545618375796	48.858266877271	30.4173825187132	233.172139365922	0.213911715307018	0.14487020279347	0.162131293678885	0.494834811755235	0.473812572776589	0.445859614625911	0.445859614625911	1	1
1	179.102583452791	83.0275179099092	72	312.751567319036	118.965028259863	87.5333382184825	337.104444587104	0.27556278697218	0.218677589405824	0.242241548896604	0.561530672320939	0.54284063835458	0.517354734796026	0.517354734796026	1	1
1	68.7831992127657	131.169446904695	73	283.909909135589	103.471925460366	73.8148574822643	418.41489785297	0.267105775799448	0.206345392800601	0.228969909208049	0.480743863801296	0.460902570752846	0.435179645071014	0.435179645071014	1	1
1	129.957331396681	169.935761449878	73	223.637387277137	60.7165023680839	36.4578596758829	419.34851613103	0.213524430574303	0.140171187682135	0.15697517396797	0.40408258847936	0.382806143914584	0.356433499791612	0.356433499791612	1	1
1	162.960993270441	137.470942182726	73	195.672595530134	97.5794266688788	76.9552522053473	306.806945983207	0.332749373515513	0.282272162746975	0.309970206351235	0.488705340222431	0.47050651892306	0.447267946920507	0.447267946920507	1	1
1	164.513810343224	118.904016730804	73	236.501488745862	72.4698394140173	47.2854805079895	396.501054145739	0.23455198851499	0.166623156208741	0.185912595042608	0.437963747283915	0.417157085664522	0.390789029153294	0.390789029153294	1	1
1	179.07043042775	83.3460578802528	73	229.324943107898	100.069294711427	75.5470484468523	394.679076830619	0.30379795157897	0.247799242106782	0.273403174448046	0.454918350331101	0.435810915503887	0.411804753527389	0.411804753527389	1	1
1	182.32105793147	235.463039818092	73	314.337262808296	61.8086818759954	29.6444977850588	396.126698092139	0.164321010898769	0.0861804350728457	0.0972439289793776	0.487063666183996	0.464772097327871	0.434890598079288	0.434890598079288	0	0
1	68.0256306258397	131.477175496506	74	389.841392661273	127.596812848814	88.5631472318259	405.637916659354	0.246593335184885	0.185121878758959	0.206023435522721	0.560558542337753	0.541155615714157	0.514500993980419	0.514500993980419	1	1
1	68.5061262304774	143.834838824122	74	115.843456103378	10.4012283410177	-1.38551769865085	139.305818658776	0.0823894359338267	-0.0121050380424607	-0.0138502700962183	0.475407438393545	0.451041313894501	0.417961506703356	0.417961506703356	0	0
1	129.871830134503	169.452733908239	74	209.108864810287	103.349672712775	81.3122074375852	327.583348987163	0.330762838269851	0.279980398144752	0.307549923875295	0.488184514339704	0.469933648156574	0.446622049117088	0.446622049117088	1	1
1	162.970776794544	139.209611717324	74	263.858184231976	111.468393210057	84.8665011859395	292.805064683296	0.296990407579844	0.243362471125996	0.26867171542971	0.561755429286538	0.543583030035472	0.518950268864124	0.518950268864124	1	1
1	178.993367256208	83.408253155018	74	242.937251040243	75.5370929357866	50.0980605815123	364.225556487569	0.237184232779115	0.17096253794211	0.190639416595918	0.466492442374409	0.445843234916298	0.419112059964064	0.419112059964064	1	1
1	68.5561994433984	6.69752562544864	75	160.391609509345	90.4041341876685	74.3822278129693	163.127629883476	0.360469172462855	0.316825028978217	0.346277784220672	0.605898965133567	0.59003008702376	0.568368588426504	0.568368588426504	1	0
1	68.1384871214021	132.609287148027	75	269.272075255795	98.4912105199286	69.4592752713294	487.234961553199	0.267811427429959	0.205057120231826	0.227580889264606	0.430133379717027	0.410103106595204	0.385147431311172	0.385147431311172	1	1
1	130.527351476293	170.023524979901	75	241.071479032596	79.3791444482456	54.6025542382089	314.721391527795	0.247711000172203	0.184671456042942	0.205534984198047	0.50450998455353	0.484397525371955	0.457734082701099	0.457734082701099	1	1
1	152.250662845786	73.8808203236518	75	169.685040369028	48.7928232251598	31.1625582527836	240.581119434645	0.223330741258941	0.155155244407286	0.173393301919047	0.475925472915678	0.454994408850681	0.427600661430126	0.427600661430126	1	1
1	162.960114374866	139.412290513837	75	276.486580628964	143.057278098594	114.401292881696	384.91008982996	0.340982891592013	0.292670355450604	0.320932485534862	0.521526259495463	0.503852667809902	0.480816199040674	0.480816199040674	1	1
1	178.294572603527	82.6811752952391	75	263.684006006888	101.822949927103	74.3899131320442	377.482300834507	0.278580060581642	0.220040378511048	0.243705383129412	0.491941104941005	0.472463112893466	0.447096730419263	0.447096730419263	1	1
1	182.742574858891	233.409516162729	75	285.730318115943	46.2575687573835	17.7845251184005	283.679419897699	0.139335110063921	0.0585952401170348	0.0663746770074081	0.539232606997592	0.516890000960537	0.485734765467865	0.485734765467865	0	0
1	68.008699045889	131.247234721275	76	382.158252682833	161.147339736093	123.298791841359	356.060688821207	0.296605339581774	0.243935252613653	0.269282865149816	0.604098245344226	0.586705328236749	0.562546240799567	0.562546240799567	1	1
1	69.4397070814685	7.71018214143768	76	250.245028247664	95.3773724512996	69.970757287481	295.417116844506	0.275958306690813	0.218511267864405	0.242062857629834	0.539159273711276	0.520140792178897	0.494561947676888	0.494561947676888	1	1
1	131.399047926435	168.012713601379	76	196.082000763198	85.3319292275042	65.3055988072754	243.349282635113	0.303225676249657	0.249841992943006	0.275579665366305	0.536268403005158	0.517869029955307	0.493365016918264	0.493365016918264	1	1
1	152.287906487248	73.2836021064258	76	118.565068903416	122.364583494371	107.805334789501	392.137274784273	0.50788511200913	0.476234229522973	0.509455212135586	0.380575326324858	0.365994492178751	0.350493316499621	0.350493316499621	1	0
1	164.12224155048	140.336892187762	76	147.032671010477	131.757041926707	114.929739322024	363.526105057214	0.472603671557975	0.438726072096173	0.471686893769193	0.434038373533587	0.418812502367503	0.40129065490872	0.40129065490872	1	0
1	165.225654663491	120.320498293461	76	257.55021430828	96.4782786210429	69.9050258226156	346.537407953371	0.272515575858759	0.213479637078558	0.236653134475746	0.505346452750921	0.485843934739708	0.460161266000565	0.460161266000565	1	1
1	176.8722379523	81.8803776762247	76	230.097411609697	168.150433700667	144.431611970467	307.405893981117	0.422225595645404	0.385635298941133	0.417574940202909	0.564367228763258	0.549215202118621	0.529447972588378	0.529447972588378	1	0
1	69.3917733092179	7.99861322598104	77	248.871581790191	94.6138669398731	68.9320694449206	335.258164074525	0.275452329318986	0.216901439543011	0.240332878805149	0.506060671879874	0.486636400697277	0.4610667158974	0.4610667158974	1	1
1	69.0656415800073	130.809588569295	77	359.840652054418	105.693992008349	69.6195006673514	378.892649247385	0.227037865723476	0.162109337097114	0.18098971090923	0.551302223117248	0.531278114797896	0.503776650086401	0.503776650086401	1	1
1	152.248555135327	73.5536430215318	77	91.5374621967384	52.4934566747863	41.1419664141996	313.858086597191	0.364459638847478	0.310085495882275	0.339222821603935	0.314554219802872	0.297129410390293	0.278721118834409	0.278721118834409	1	0
1	164.048181968273	140.890046277934	77	304.939659779718	106.876701065748	75.0108981388146	450.605603759082	0.259525145738086	0.197422787190375	0.219339365922037	0.47751144769869	0.457465220835978	0.431477893621913	0.431477893621913	1	1
1	178.097607344659	81.4793268999255	77	238.850951531294	92.9330766725674	67.8028331379591	370.009704957764	0.280101116306495	0.221105482885492	0.244849077590431	0.472765732331569	0.45318506077265	0.428049896617679	0.428049896617679	1	1
1	184.148197558544	234.29503283031	77	471.713731959369	44.0898647500159	-0.61202916646088	237.887066670216	0.0854780095200791	-0.00129914445826132	-0.00148416277775144	0.684370421143983	0.664469908528518	0.634166461509048	0.634166461509048	0	0
1	70.1915732087258	7.85430448929236	78	242.012727969618	100.886415472664	75.5783334093999	359.425518344383	0.294216003166089	0.237973742337803	0.262917303501067	0.488234519018555	0.46910381649556	0.44437579253247	0.44437579253247	1	1
1	69.602847294942	131.256654247244	78	405.532717722999	86.1510993837089	44.7714204073634	499.45379938203	0.175216463073081	0.0994248478223002	0.111980253764636	0.496080270718184	0.474125164260064	0.444600296485381	0.444600296485381	0	0
1	151.47413762157	73.6589562115263	78	127.2131344587	62.8528818489811	49.0856852451481	235.340030621744	0.330689741753907	0.278423221026684	0.305904557360806	0.446787293409614	0.428285181450686	0.405407918195126	0.405407918195126	1	1
1	163.81581772795	141.063178468839	78	337.476852947822	93.8408541360707	58.47524487998	508.656557796065	0.217567822036618	0.147682624238578	0.16521406960839	0.458861187161306	0.437705404835788	0.410316704234854	0.410316704234854	1	1
1	165.701480188852	121.030318293044	78	237.389659936259	68.4212402738045	43.4871281889309	363.507536824949	0.223737087941619	0.154826351010352	0.173033666138935	0.45689896361553	0.435883955040222	0.408766742964542	0.408766742964542	1	1
1	178.029473166021	81.9621626900531	78	322.82425922225	117.195852796148	83.481512962419	474.995380260288	0.266342036636835	0.205464747678938	0.228020448066698	0.480888155153095	0.461029434782278	0.435275238132391	0.435275238132391	1	1
1	32.0491338589473	133.218123595483	79	130.556260655646	16.0995603328437	2.96403987635405	142.177273034023	0.10977784737305	0.0221991701976711	0.0252761986561955	0.507752830349345	0.484299875421373	0.451991003201228	0.451991003201228	0	0
1	71.0589450571864	132.542825854541	79	328.672179992768	104.707245962326	71.7025920260436	351.55817025614	0.241606406975987	0.17908868649365	0.199475803505244	0.552119592750999	0.532460741522361	0.505553282789331	0.505553282789331	1	1
1	128.17741305402	168.827877329967	79	207.859294270102	89.9972129342962	67.6539269581939	369.376795691303	0.302149561139309	0.245556008733731	0.271011667704433	0.446405336651725	0.427225129866827	0.403279624149801	0.403279624149801	1	1
1	151.752850477542	72.1617894718671	79	96.1198270242995	92.5182523688705	81.3534593987842	254.074537873033	0.490453744368542	0.458398337228304	0.491542775074096	0.426096009095087	0.411248247427859	0.394456386499599	0.394456386499599	1	0
1	162.850660213292	140.49974004675	79	314.282974150547	86.334610277556	53.6737782903479	446.278575537269	0.215503796222031	0.145869801095632	0.163227258809289	0.473042154830981	0.451904676446024	0.424236241851498	0.424236241851498	1	1
1	166.845771675141	121.533037777489	79	210.208136016624	77.9867325563567	55.239316746499	388.715539096104	0.270604167737316	0.208098876713625	0.230859727351305	0.425750387802972	0.405781825120804	0.38101840430629	0.38101840430629	1	1
1	178.564861431744	83.0615208428387	79	331.721283186411	115.205119442963	81.7612277031547	368.124836195416	0.257772015180093	0.197738055540133	0.219680053418553	0.548341480069144	0.529015639926692	0.502741004202297	0.502741004202297	1	1
1	182.97107649311	235.509249004278	79	412.584293868051	52.5890285651771	13.3148366598405	225.637054716282	0.113052546285532	0.0312628876310151	0.0355505616059773	0.673373385548538	0.653684538439379	0.624044412409513	0.624044412409513	0	0
1	32.3750016245696	132.750769044756	80	117.540596295585	12.009224754029	-0.0708570833885837	153.412344619805	0.0926996630078697	-0.000603194353403544	-0.000689030380352108	0.457834427239171	0.43365636276281	0.401313660082518	0.401313660082518	0	0
1	70.747480534957	133.036644798313	80	435.255305399913	111.452285122418	68.0044177446589	439.596118560535	0.203860870151694	0.135127876555945	0.151433744124253	0.554299436864836	0.533761049021505	0.50533063779425	0.50533063779425	1	1
1	73.5796591361727	9.37035732687972	80	368.111464213209	83.5936236936515	46.0172389039984	454.874746883384	0.1850623912186	0.111118206870521	0.124945385859459	0.498251858879446	0.476555879170474	0.447413325736322	0.447413325736322	0	0
1	128.656513177346	168.793386350372	80	212.514850784741	114.258915453277	90.6859402692814	450.57520753418	0.349657552895639	0.299095328722687	0.327690460661734	0.420369457300884	0.402242564928981	0.380497568200367	0.380497568200367	1	1
1	151.312732899083	71.8479792655316	80	105.368571072453	70.6111199184085	58.3909998719254	276.625813584641	0.401245845590644	0.356565418040562	0.387616443134656	0.388814738689297	0.371855144828467	0.352569200878572	0.352569200878572	1	1
1	162.227531628404	140.733808996272	80	332.352111674624	116.972251170446	81.3382387613014	581.476993958586	0.260329198331894	0.196616234039763	0.21846764753633	0.435898109640008	0.415699281900801	0.390350816399907	0.390350816399907	1	1
1	178.299327181483	83.3297446415251	80	228.884613204375	80.7339755360768	56.3033269680917	389.470028018158	0.260752998922022	0.197425343210665	0.219342128146093	0.442888900374358	0.422714847550554	0.397256217224104	0.397256217224104	1	1
1	184.238005845389	234.663342647138	80	313.63393221147	41.2226491857538	10.6169705886426	246.586560127583	0.116167069590319	0.0327430717908828	0.0372259505885705	0.590008525988965	0.568026669337894	0.536308425624856	0.536308425624856	0	0
1	69.6766638955856	131.113345348504	81	248.085693279564	155.990419307952	129.176179883012	455.553493271674	0.386042169899779	0.342404544620774	0.372937145214229	0.470058394724141	0.452995811998338	0.431927683068146	0.431927683068146	1	1
1	128.409629504521	169.001600838463	81	317.044178998433	72.3200159711263	40.5688629335946	330.536643042875	0.185738742558957	0.113443465916172	0.12751848275723	0.540858093796015	0.519673335235298	0.490445484954455	0.490445484954455	0	0
1	162.943144772795	140.652536956806	81	422.565988791194	79.4372417201544	37.369301395843	415.454294686522	0.158240499048658	0.0812490413176307	0.0917430203060233	0.547167816191905	0.525406399772816	0.49506036308266	0.49506036308266	0	0
1	128.639708667204	168.944942312362	82	242.045142275925	63.7161902778813	37.6401041144509	435.935101245688	0.208385376089597	0.134580227595967	0.150831535432615	0.412245925179227	0.390829086001077	0.364049339313429	0.364049339313429	1	1
1	138.46609704666	183.639891165667	82	292.501717081332	30.0175869226703	0.957420532345339	281.637458631932	0.0930722178486959	0.00326253440302046	0.00372475324059335	0.533833805975872	0.510277994217772	0.477171253112536	0.477171253112536	0	0
1	152.363850590294	69.0954186909252	82	254.228283334171	90.4984489135183	63.6895113572256	399.910859157398	0.262522283443033	0.200333269860057	0.222483383560414	0.462945647959043	0.442888136307754	0.417190136639442	0.417190136639442	1	1
1	177.811685652111	83.7153805949459	82	186.233442251658	105.85206043919	85.5500173263248	359.2836294647	0.362400938985413	0.314772714495445	0.344130786149708	0.448417783821383	0.430672846511888	0.408957321575205	0.408957321575205	1	1
1	183.962675558687	234.12192034289	82	280.927144355561	35.7000302646667	7.42991052778785	306.48198770111	0.112750999049549	0.0257663559880424	0.0293230044433321	0.508140778159417	0.484764842654735	0.452577412564059	0.452577412564059	0	0
1	30.6606610888948	135.737534011019	83	125.447904489012	21.1693279714975	8.32404447569951	158.986687633592	0.144384992242978	0.0622256350462185	0.070450993431618	0.479762276659812	0.456935961032845	0.426331551027771	0.426331551027771	0	0
1	67.8061259537563	131.562257840965	83	240.790630547862	116.73826784681	91.603623591835	353.04662025906	0.326514215692697	0.275587265576908	0.30290618856857	0.503153977316939	0.484934976238849	0.461377802553113	0.461377802553113	1	1
1	128.413445418726	168.943198815218	83	182.796366817702	114.491575613273	94.4097586842811	368.099083757273	0.385120145395254	0.340576019066382	0.371037567239689	0.446789508557186	0.42957366766059	0.408720871933968	0.408720871933968	1	1
1	152.925714542244	70.1666205711015	83	175.251664962032	128.971011535751	108.001326057936	524.578390738414	0.423936220075595	0.381289269599705	0.413110997360405	0.367063567512376	0.350633804796516	0.332608122997877	0.332608122997877	1	0
1	178.395626634097	83.8085648755536	83	256.501190111803	129.623204664487	102.767113543047	384.233278202454	0.335703225225091	0.286045589041931	0.313951936602742	0.501227427622369	0.483211216252399	0.460018270923072	0.460018270923072	1	1
1	182.759274423514	233.725486775022	83	240.553713317692	53.9722152657645	29.5920545117145	279.723935111494	0.183251150502599	0.109541062773197	0.123199188130352	0.512888112307699	0.491290511887762	0.461987376536088	0.461987376536088	0	0
1	128.607124002188	169.009655326937	84	206.81837327046	92.8515205778883	70.9239305579324	337.146534652752	0.309846008838235	0.255358760910091	0.281451521962279	0.470575004721051	0.451695146255138	0.427730993161559	0.427730993161559	1	1
1	152.653804471075	70.5001784575261	84	165.176438948833	130.625327300931	111.999704365919	380.568916520431	0.441597523087931	0.40407411340137	0.436455993823931	0.437336764861327	0.421403610973842	0.402729900141031	0.402729900141031	1	0
1	162.559569568607	121.928572938554	84	164.486280851484	132.407339011486	113.841502903774	380.782459121458	0.44597569685936	0.409019542956869	0.44150412122143	0.438105503602691	0.422278043412713	0.403752650270176	0.403752650270176	1	0
1	177.378359439557	82.4249017500195	84	127.044820625818	190.344876445223	175.793737267461	315.244430666788	0.59971977100006	0.580486641101399	0.612475897833919	0.501695503222316	0.489964233765428	0.476569358693431	0.476569358693431	1	0
1	70.2619039259385	133.431897563161	85	290.470775473493	108.962301007477	78.6050574299034	429.567158839202	0.27279238356383	0.21297806689629	0.236113462910764	0.481825045956354	0.462128681675515	0.436617999127143	0.436617999127143	1	1
1	128.493995525235	168.713434592632	85	247.350812600226	85.8551817650347	59.6155121112632	404.69000071339	0.257663977290037	0.194208638902963	0.215864374051487	0.451562275154705	0.431340681934108	0.405620365979879	0.405620365979879	1	1
1	151.098709172904	70.5613504404152	85	292.271004104302	55.2308154091103	25.861280315486	314.644328207031	0.15893676610513	0.0812909647401928	0.091789817509162	0.524811358806133	0.502756072319327	0.472417507008534	0.472417507008534	0	0
1	162.773853804006	137.097380974462	85	269.425690116907	106.162567609028	79.0275006409135	296.169872729611	0.282656780198102	0.226795170017079	0.250952900350951	0.559112336267867	0.540553403213155	0.515333371200666	0.515333371200666	1	1
1	163.761041995654	120.695556567729	85	241.460690869094	89.1644355532744	63.4117237866231	408.841467037865	0.269684390046533	0.20799429774003	0.230747042980658	0.447112999216439	0.42716335281623	0.401974320735786	0.401974320735786	1	1
1	177.952858820439	82.1257540316095	85	232.626481597418	94.0350648064228	70.2756922464751	288.769696071189	0.287866955390489	0.232007883451814	0.256536638931839	0.530784795861408	0.511942833934908	0.486823121559724	0.486823121559724	1	1
1	180.550725112779	234.00868494682	85	298.917950434534	78.8219763539741	49.6812711914348	232.123710621091	0.208667315166039	0.142516873559576	0.159549884629548	0.619384242013447	0.600284924649166	0.572915465451424	0.572915465451424	1	0
1	71.2607406854294	132.661624243888	86	304.898081045677	136.436873368036	104.880334638418	420.052236073326	0.309145858499434	0.25594401907023	0.282073928906721	0.512353746709626	0.493809688538575	0.469544508395602	0.469544508395602	1	1
1	128.761951712228	168.952743403949	86	199.851900972963	61.2275229454345	39.9818852110726	331.45577629208	0.234516845588612	0.166706642326001	0.186003588944821	0.440614201191183	0.419811251486084	0.393391429474365	0.393391429474365	1	1
1	149.724879609947	70.8413859785327	86	194.159188360461	15.8096698379745	-5.09101569767978	348.036620552937	0.0752953079500639	-0.0269268784162844	-0.0308742216386188	0.376284581771984	0.352013564300562	0.321476066974066	0.321476066974066	0	0
1	162.98039008734	137.090966602779	86	229.348331705555	116.148935480225	91.6936559597083	387.772555626812	0.336179028060936	0.28561265966031	0.313495316816172	0.471173443167976	0.452928048251085	0.429964763052372	0.429964763052372	1	1
1	163.741458224759	121.708573489486	86	230.350750062745	112.705609504324	88.4489408697442	358.917585243526	0.328533800237828	0.277443621764598	0.304869120108658	0.48870241139738	0.470402190027234	0.44700117846012	0.44700117846012	1	1
1	177.843027300996	81.3029863665958	86	274.484727901683	104.286524583633	75.8459841442477	381.3266027769	0.275328510015886	0.21649824447679	0.239899470704306	0.498319064924409	0.478818027167216	0.453282625470326	0.453282625470326	1	1
1	180.342734119322	234.513751794513	86	400.508318795407	79.0533608305186	39.3815544995507	373.746365729271	0.164845032847877	0.0895259402190065	0.100971461308278	0.562002997904823	0.540646854449975	0.510657762758283	0.510657762758283	0	0
1	35.8262239123704	185.836147744157	87	81.1589208243856	24.4998936667426	14.8688582912496	234.930779315294	0.231877423428783	0.154839135385447	0.173047646112318	0.310223261111086	0.290150463462561	0.267796008219886	0.267796008219886	1	0
1	128.508620230193	168.646562694953	87	247.840703871338	80.1284951428901	54.2200650365229	367.170651424876	0.244317135217975	0.179500519821102	0.199923101530893	0.471803190116431	0.451354732803308	0.424835706159507	0.424835706159507	1	1
1	148.854248435504	70.1224583344985	87	218.367274868997	57.2204408348994	34.8079806746827	282.014680338075	0.207630592999216	0.13748571360157	0.15402543085715	0.494236964654564	0.473056831919979	0.444856499530901	0.444856499530901	1	1
1	177.20258107134	80.002107511586	87	237.023481092507	103.287625675667	78.1449560952161	387.648710288734	0.303509417181699	0.247946643364769	0.273560267039909	0.467486115022157	0.44843589590745	0.42426219628156	0.42426219628156	1	1
1	179.489364427899	234.42831029925	87	287.529329331273	47.7185366224418	19.3133623093939	260.751427942444	0.142338077191608	0.0629422268659119	0.0712551112749271	0.562497085797094	0.540602309033854	0.509678380710601	0.509678380710601	0	0
1	128.85328862124	168.474841499943	88	178.822581605601	128.764915462257	108.823944438513	389.668024712792	0.418628574599863	0.378325251951153	0.41006355882328	0.441140281373952	0.424686765879555	0.405133429580422	0.405133429580422	1	1
1	163.461855712009	122.540917607539	88	257.011935701587	117.847630395181	91.3682177826053	341.982923986867	0.314378079295859	0.262265852026359	0.288790668916833	0.522931566253882	0.504633235543795	0.480557325389079	0.480557325389079	1	1
1	177.120934904199	79.0932207846106	88	178.468237535281	78.9607183840209	59.3485706750687	359.964933376698	0.30672819264657	0.249555828798168	0.275274839440919	0.416960647622934	0.397832171285411	0.374585788441101	0.374585788441101	1	1
1	128.612297784385	168.810629012956	89	245.566243510952	74.3604834971609	48.6783472157573	364.948145428272	0.23242973224702	0.165434977395962	0.184617336233634	0.467131646792647	0.446371106033441	0.419445297561045	0.419445297561045	1	1
1	147.655283590485	71.4434517986369	89	181.732959729734	14.476496852348	-3.26378808259149	143.486968246508	0.073780831487558	-0.0182876855003531	-0.0209427393284206	0.577602359757212	0.554327591659209	0.520640152947034	0.520640152947034	0	0
1	163.261933714449	123.777427629863	89	292.683768070875	91.3889424703203	59.9812607821963	514.755593464646	0.237946982334529	0.170079979229202	0.189678520430306	0.427303756267447	0.406567494223001	0.380545057042374	0.380545057042374	1	1
1	176.711924025393	79.607510535433	89	217.578223805681	90.8543123776623	67.6469672591603	368.582687369146	0.294567860777357	0.23717038108244	0.262058694801476	0.455576958173719	0.436252300519868	0.411885616588424	0.411885616588424	1	1
1	69.4928988270654	131.277243110372	90	319.813803682682	131.114165708664	99.0008286206356	341.905466245965	0.290765209986063	0.236383404457885	0.261217413479045	0.568754985754192	0.550550239308795	0.525726299580252	0.525726299580252	1	1
1	128.522035919536	168.765834853714	90	259.617109576456	92.5318394179178	65.8563281891676	338.218686652858	0.262763355341992	0.202340100750683	0.224649767565541	0.510089017519235	0.490398221993065	0.464309680762312	0.464309680762312	1	1
1	147.571494609716	72.0092277399211	90	132.515442638761	41.3657401476218	27.5085255413861	196.768547071859	0.237896588260736	0.171902533440606	0.191662588817765	0.469125346058893	0.448507077193367	0.421769561188358	0.421769561188358	1	1
1	163.144195682461	123.490106707967	90	295.063844675489	77.1638774303777	45.4234733535453	526.673347475576	0.207302876297943	0.133407240000851	0.149541378784646	0.41409197819643	0.392646174548174	0.36577871577874	0.36577871577874	1	1
1	175.998315940936	79.9119016997899	90	162.298258384718	127.404685983708	109.091763207537	375.12246579454	0.439776980042298	0.401974113003461	0.434310352834686	0.435757929735887	0.41977537462457	0.401055947671206	0.401055947671206	1	0
1	177.072590000439	232.705752385991	90	277.824449253062	42.6330806721358	14.9900454510705	271.611486991893	0.133038161662443	0.0511929761749563	0.0580502472210742	0.541250294760944	0.518782806249038	0.487367680703122	0.487367680703122	0	0
1	70.4953481576345	132.241033638989	91	282.270214774858	114.23353338588	84.9316482318738	397.608254696182	0.288102026565386	0.231294164840108	0.255772593538414	0.499304565016351	0.480121607320798	0.455082941484839	0.455082941484839	1	1
1	129.2212184496	168.71005738218	91	260.987439779462	82.7897047991453	55.1348665009791	423.856539085828	0.240823760697142	0.174409921114733	0.194390540357495	0.447840098596932	0.427204518426427	0.400897553398912	0.400897553398912	1	1
1	148.28336137157	72.7321837042058	91	269.221986660536	30.0999763409532	3.048612529401	289.627221933673	0.100560533677923	0.0111969949692375	0.0127689260490533	0.508230541204402	0.484555356782636	0.451857762850952	0.451857762850952	0	0
1	161.826282004973	123.111990815561	91	252.635919050226	115.727495715844	88.4778467396115	458.268986253917	0.314166638370798	0.25937929105483	0.285725237539598	0.445619376051004	0.426721448414697	0.403240872449383	0.403240872449383	1	1
1	176.366974482026	80.7920713535941	91	155.826570582769	137.294504165617	120.364953769768	294.850400503581	0.468388375975593	0.435802489058759	0.468727094211965	0.498529413561726	0.483662428852536	0.465503607842921	0.465503607842921	1	0
1	176.480829639917	231.971073211916	91	275.182595234731	39.7976380055253	13.0773029843626	203.04466694367	0.126349636598209	0.0453663623180189	0.0514855127016692	0.608040719912154	0.586723427093734	0.555744043405457	0.555744043405457	0	0
1	29.87757633576	181.9448864778	92	289.377961931054	15.9966288278606	-12.0114605397127	204.456661849361	0.052383627557571	-0.0433053756652666	-0.049770088011268	0.598971893536598	0.575660372004113	0.541366808806614	0.541366808806614	0	0
1	71.454172241352	132.55778106622	92	224.994652908613	97.5236963313259	73.1526315758854	418.413085683945	0.302381853811278	0.24535736323196	0.270799821061753	0.435287712247046	0.416081180172456	0.392325937998852	0.392325937998852	1	1
1	128.62832922983	168.531472852709	92	269.709809014504	92.5419433519035	65.4813710696793	286.171237157749	0.255463066078697	0.19535529262206	0.217104438863158	0.558665806454896	0.539445532563766	0.513134998256325	0.513134998256325	1	1
1	148.943293740552	72.1887101623982	92	129.975205217437	70.1958501091649	55.3726279300887	316.160781507959	0.350679322715427	0.298749799173619	0.327327323955236	0.387679087452318	0.369580557005689	0.348560916879693	0.348560916879693	1	1
1	157.925861234847	132.489690877687	92	277.589291009964	109.56732899347	80.6987405863159	396.276688590348	0.283005180158093	0.22523426257578	0.249279331688159	0.494179422493994	0.474827436283615	0.449619420357662	0.449619420357662	1	1
1	161.790232611208	122.361667682657	92	358.198926441002	112.538767621506	76.5798851695948	382.061624364059	0.239068952924263	0.176135274131487	0.196266562830426	0.551991170596887	0.532268962777067	0.505258321115052	0.505258321115052	1	1
1	176.214931305837	81.6162027959877	92	209.168008529893	114.353284229656	92.1814631415557	340.488281952687	0.353464476029547	0.305895552529981	0.334830244150737	0.487223836945054	0.469510355179139	0.447076473605629	0.447076473605629	1	1
1	176.825041471823	232.456806760031	92	272.31549647459	53.7038491584475	27.1682124785693	210.298969990705	0.164725958375782	0.0907168292176406	0.102297494266367	0.607884042248071	0.587473292685445	0.55808347629045	0.55808347629045	0	0
1	29.8471646765896	181.641719246665	93	282.927697585555	30.3859775371265	3.02807919259796	197.310517096449	0.0969826086436495	0.010589326876747	0.0120769902007197	0.613589563316705	0.591714713818533	0.559615823641723	0.559615823641723	0	0
1	67.6306934550664	6.45859160744073	93	145.391459757046	34.1692286993745	19.4711847233267	165.325491286634	0.190293482349103	0.118105497971948	0.132672376362996	0.520637529141341	0.499299116539747	0.470258149887296	0.470258149887296	0	0
1	71.4000650113574	131.203254487864	93	328.379057278554	104.756329906511	71.3873390098394	390.621817175871	0.2418558561731	0.178572635600768	0.198915241176973	0.525804672653622	0.50578486556147	0.478826950696488	0.478826950696488	1	1
1	128.683450421432	168.639779024439	93	294.286738276368	67.9859521785238	37.4101288713064	417.187611993505	0.187665131735866	0.112784088656017	0.126788995862868	0.464773753476529	0.442921273422658	0.414264536798993	0.414264536798993	0	0
1	158.887148299255	131.595260863278	93	336.34932836878	97.4570997786266	63.0160462583304	426.317342028645	0.22465572996422	0.157790460219965	0.176273649162565	0.504353493286919	0.483678980522508	0.456094141158624	0.456094141158624	1	1
1	164.53683585599	121.739340972359	93	246.549546347375	76.771193533347	51.0362247532062	361.409021479066	0.237445929270325	0.171500890531344	0.191225438685891	0.472187362264855	0.451575299913488	0.424782139851537	0.424782139851537	1	1
1	175.668235023322	81.853352991404	93	280.040932644706	83.7389170061968	54.344084592471	426.904509780487	0.230191191421284	0.162519496362258	0.181437296019354	0.460082263309863	0.439235015549371	0.412320825650675	0.412320825650675	1	1
1	69.3415267459387	131.43041028043	94	329.029561972623	110.289898288318	76.6594118435733	410.93492427647	0.251047149659178	0.188961043536532	0.210184262877577	0.516691790422177	0.49678802538566	0.470212368983636	0.470212368983636	1	1
1	129.005691897616	168.681830682882	94	223.397487358626	58.7906866952049	35.398986684194	334.806674185111	0.208338591410956	0.136783110415704	0.153253321977199	0.45735904417884	0.435975575290325	0.408249387789427	0.408249387789427	1	1
1	149.607844996038	70.5606381793326	94	202.800114674418	54.9949180222655	34.2796305585429	251.968833886683	0.213328074815822	0.144591139681118	0.161825272819149	0.505714605518286	0.484777495233168	0.456729510593751	0.456729510593751	1	1
1	165.373592201161	122.009797342958	94	221.507055563846	89.8070627561365	66.0623293897601	387.071311329366	0.288477320722823	0.229726573294365	0.254093938476992	0.44576261918335	0.426255615082236	0.401802806322491	0.401802806322491	1	1
1	175.692198723154	82.0084696400275	94	260.452403075062	95.4930352398204	68.1599545119824	396.481229728273	0.268279980470894	0.207417502532381	0.230125484745481	0.473063294314905	0.453199922514475	0.427602182416919	0.427602182416919	1	1
1	179.518909699492	230.084677695466	94	306.256206953691	66.7699185842198	36.8817969885777	241.025167345519	0.178995287496114	0.107483859452604	0.120920314317538	0.607483657898144	0.587400953719525	0.558589672785834	0.558589672785834	0	0
1	69.2679302206987	131.448353186796	95	288.074751180087	147.368990701005	117.151815190164	437.057922621506	0.338434053649225	0.289102010856623	0.317174072988244	0.499074969821786	0.481104153841561	0.458026381164546	0.458026381164546	1	1
1	128.811968269672	169.014756421032	95	200.560335441189	76.1646198142447	53.8202360859695	434.97417139292	0.275235819421997	0.211573689621275	0.23460200563855	0.38882295185415	0.369012578994688	0.345298006834826	0.345298006834826	1	1
1	149.556042241162	70.7954730060642	95	98.3500892923912	74.4653105260297	63.1992815101212	244.187819365129	0.430895108909688	0.391207227834888	0.423290396508053	0.41442221994539	0.398162590754285	0.379434792798183	0.379434792798183	1	0
1	157.897128339838	127.514385847042	95	362.566547346528	89.4022125089837	53.3299393980726	354.213592537894	0.197806176996756	0.128228876890759	0.143840699865326	0.560628446546492	0.540048102125982	0.511409676707443	0.511409676707443	1	1
1	165.370145111727	122.157225289148	95	214.275764982413	97.7251511031066	75.2609813491911	323.895418610782	0.313220718481224	0.259935853748233	0.286316477393541	0.490647451576409	0.47199472554361	0.447988493941821	0.447988493941821	1	1
1	176.416126349325	81.7525637038262	95	245.522491538354	80.6664117095344	55.0890786965113	354.860369331912	0.247299680971157	0.183256681216464	0.204000365157836	0.478950520000251	0.458618519098696	0.432136539015956	0.432136539015956	1	1
1	178.478630965448	230.983278041012	95	336.888603707525	59.8804385391278	27.1857249608091	246.844870349037	0.150920137821395	0.0746708098322827	0.0843932005798335	0.616470580392655	0.595945141769855	0.566159866162355	0.566159866162355	0	0
1	69.2928773320241	131.09558304745	96	289.915533484908	110.57157587887	80.1592699190898	440.055130259468	0.276092721322607	0.216602884556782	0.240011956520868	0.476462800421889	0.456809195693452	0.431479358723594	0.431479358723594	1	1
1	128.348482842928	168.932100554722	96	236.649952229172	85.0797666968015	59.7766082314364	407.048968413058	0.264444848243495	0.201657395810117	0.223912919063247	0.441464225718093	0.421374373796935	0.396081078481487	0.396081078481487	1	1
1	149.191204976386	70.6610213683743	96	115.32357998789	83.3949620484118	70.0125725636384	303.53458725363	0.419663717305138	0.377759932963824	0.409482052357608	0.395654164100965	0.37911074944963	0.360323918171063	0.360323918171063	1	0
1	157.009748185885	128.505206497867	96	294.87452519115	101.272576641529	70.717442394364	409.844973727661	0.255643866061411	0.193432702751662	0.215025003692235	0.491502477313155	0.471465760924927	0.445199581961077	0.445199581961077	1	1
1	177.721455547512	80.4434932310369	96	217.381715889823	113.87997144835	90.651119228099	372.496502692002	0.343776463748113	0.294290442099771	0.322637657708289	0.470703846905099	0.45263711349937	0.429967444930886	0.429967444930886	1	1
1	178.386540858332	230.63533238234	96	275.688542073787	45.1409097071293	17.768115185392	263.751168945721	0.140700641591828	0.0605476643513298	0.0685674361923304	0.548819855475406	0.526655663216164	0.495584364933738	0.495584364933738	0	0
1	34.7037610684757	131.349378829201	97	138.280908011096	27.1232275336586	13.1782983271717	153.811191828962	0.163981556110003	0.0870088959646301	0.0981673191572812	0.518158501051893	0.496147701341474	0.466034268472121	0.466034268472121	0	0
1	68.2111327826583	6.96420356291783	97	187.509036079535	80.3401908003254	61.1329290208166	238.360633794848	0.299945576607398	0.245867301588223	0.271343624506599	0.529126845776679	0.510555725296773	0.485912513678816	0.485912513678816	1	1
1	68.6352228332354	132.280093345428	97	309.946626274329	86.9039571053438	55.6544733957774	344.050258130971	0.218984072960784	0.152227313993301	0.170190533237513	0.535632518071545	0.515184105055412	0.487305578343486	0.487305578343486	1	1
1	128.730952818639	168.408881495934	97	242.797349604379	66.5922521317355	40.5300638498322	427.796370653108	0.215237524978404	0.143050273024083	0.160135128475009	0.419690028465113	0.398422074730456	0.371715099004373	0.371715099004373	1	1
1	138.578594721128	177.21625617614	97	349.199232903091	34.2278657327568	0.0294248470328905	286.764372709051	0.0892682490479476	8.42566793414308e-05	9.6237201390482e-05	0.572115753526988	0.549107680469372	0.516023976762707	0.516023976762707	0	0
1	150.010122200294	71.2111309888705	97	84.9637274094087	118.745293762179	107.974485913051	314.770602506306	0.582916225698997	0.559632454627286	0.592094484368702	0.392896869748814	0.380017457462334	0.366825426240547	0.366825426240547	1	0
1	157.181383345818	128.646848732016	97	282.357855153086	83.5914889651972	54.2165166342285	404.130646806813	0.228423661112448	0.161083318216779	0.17986984723331	0.475209521648093	0.454397315177017	0.427213085798992	0.427213085798992	1	1
1	165.307103035945	123.454625606663	97	184.489889336302	85.092546865539	64.7115077411532	382.826707915478	0.315645737401931	0.259675541550194	0.286039957434765	0.413210695516192	0.39428847405487	0.371445727910589	0.371445727910589	1	1
1	178.072108578881	79.4193562914955	97	223.957346481989	125.615743575648	103.126844126564	239.503459010723	0.359340427362234	0.315291435928751	0.344673552076771	0.593425575352636	0.577287893282426	0.555408847509764	0.555408847509764	1	0
1	178.418467986848	230.3178506824	97	274.929141816799	36.7984844613329	9.38509755766606	274.623885855707	0.118046914547446	0.0330095938153316	0.0375275466202336	0.531639502631619	0.508668538681958	0.47661722618654	0.47661722618654	0	0
1	68.9063979472658	131.731875007367	98	253.891864664256	117.480220710377	89.7579060229898	494.266982421938	0.316341010369331	0.261190065232658	0.287648502905243	0.429014931500188	0.410124000280571	0.38699918264481	0.38699918264481	1	1
1	128.880733315212	168.7403587524	98	223.737823162185	75.4785008818111	51.3663021808802	403.802987778809	0.252253954134912	0.186715855739438	0.207751500390582	0.42561608054291	0.405216148167945	0.379768220863892	0.379768220863892	1	1
1	149.200738297129	68.8775087444929	98	101.879894388488	101.008557850973	88.8223909142273	304.531551192466	0.497852670943327	0.465764690618329	0.498951072018961	0.39984322822756	0.385075233655952	0.368911648646142	0.368911648646142	1	0
1	156.773588573476	128.760402547706	98	357.984573096686	119.636398349638	83.5115979572126	400.576636028374	0.250483972651697	0.189155882729088	0.210395308616586	0.543865033770415	0.524296910362958	0.497711895130953	0.497711895130953	1	1
1	178.763512396521	79.6824403849212	98	211.242061372909	63.233460298365	40.9343705894538	334.606360623667	0.230379233504461	0.162324330909572	0.18122432864873	0.450638131998092	0.429761123108242	0.403003717284877	0.403003717284877	1	1
1	179.850535117471	229.713565429279	98	200.783266822366	54.1340032665982	33.6400636030877	247.929583579883	0.212359104770367	0.143501346653656	0.160629976829417	0.506948125913584	0.485999614843956	0.457906072496024	0.457906072496024	1	1
1	36.1687841503183	131.970509613736	99	142.822869223635	42.7245959946232	28.0542374661178	185.602813018649	0.230262353324884	0.164177858635291	0.183246458867482	0.499925437479593	0.479345672063462	0.452011662012747	0.452011662012747	1	1
1	68.7111165430954	131.408725359315	99	294.760810225572	114.713926312754	84.6720120216638	359.543249697148	0.280148971539828	0.223154158146319	0.247047972857703	0.532464446693636	0.513457521363144	0.488033129387119	0.488033129387119	1	1
1	129.027403943426	168.834663561289	99	238.387428080853	81.9921054664822	57.0869363277754	351.661082981083	0.255921795498738	0.193204362896358	0.214777962301222	0.476726444306789	0.456588130970812	0.430467981682589	0.430467981682589	1	1
1	150.374233031273	68.3804048612634	99	170.744257631982	130.370770467628	111.382674063175	366.860770628195	0.432960026241205	0.394796318784362	0.426967397775516	0.450787331925946	0.434718455658178	0.415575572400024	0.415575572400024	1	0
1	157.204501170575	128.871705809435	99	294.980794363951	82.6722540667418	52.0462560899488	415.977880135079	0.218910596406622	0.149977519106577	0.167727780976921	0.475854751670499	0.454816262046986	0.427248468549288	0.427248468549288	1	1
1	164.232301786145	124.33366499023	99	278.828606897405	100.632532131537	72.0150870155673	360.04298948873	0.265198519113341	0.205262594896264	0.227802465904607	0.513129169122514	0.493529703263157	0.467527919491024	0.467527919491024	1	1
1	178.570006068279	79.7300681122974	99	237.503295690846	95.4473237124186	71.7727713056783	236.532008130193	0.286671110218943	0.232067007326775	0.25659992510309	0.584654567682494	0.566638862799384	0.54181678028713	0.54181678028713	1	1
1	180.446203877675	230.246940721879	99	307.801701835514	58.9706329725294	29.3653286258902	198.876978235236	0.160782663728966	0.0870943063018482	0.0982625040276288	0.648409405528581	0.628991323457203	0.600426141892599	0.600426141892599	0	0
1	68.2776060941345	132.485179493328	100	339.733025629834	113.359627491214	78.7519051803511	412.625067186036	0.250190831191715	0.188183371448735	0.209341791276224	0.523372275388251	0.503525323746722	0.476903976511962	0.476903976511962	1	1
1	129.07297965317	168.837505872475	100	207.291383851135	154.768959959307	132.495002282831	367.539362414654	0.427467306500534	0.38993617075227	0.421987353757753	0.496245188589397	0.480381757388562	0.460704812030711	0.460704812030711	1	0
1	151.920193519566	67.8088077867436	100	221.977497934367	123.660701338374	100.226105324428	351.83668064984	0.357774984358121	0.311064508002806	0.340248458257145	0.495556484143352	0.478018318712935	0.45570164454713	0.45570164454713	1	1
1	164.353929938082	124.864007988131	100	233.172850544608	129.524718604982	103.600572724252	500.34490550848	0.357114934375425	0.307626925303852	0.336645957598819	0.420254599048891	0.402300859617705	0.380828926730616	0.380828926730616	1	1
1	177.09159093345	80.0004215339753	100	194.40492899456	85.0347238194348	63.7042114140028	388.814477383582	0.304304428391331	0.246811140873062	0.272349943284772	0.418163749667174	0.398979312719253	0.375619299320241	0.375619299320241	1	1
1	180.604962336925	229.498999075701	100	223.554877397144	60.8638200641586	38.681917507647	212.414796374346	0.213993737428038	0.147507589549709	0.165022279536822	0.572462808949405	0.552482704625702	0.524606625780747	0.524606625780747	1	1
1	66.6621883790329	8.12894840104815	101	227.590300431412	162.049855152836	137.067867051335	456.21679352073	0.415896187367674	0.375880425214443	0.407548088290745	0.46064545074263	0.444231076359025	0.424361153259237	0.424361153259237	1	1
1	68.4597033530576	132.052335922441	101	202.983467694554	114.062860831279	91.9422981239922	390.851281238057	0.359767171446633	0.311747255682502	0.340963559305319	0.447870319312958	0.430060713003425	0.408254406798576	0.408254406798576	1	1
1	128.928907109269	168.801752021362	101	172.691250173583	107.782756767175	88.1384528057492	415.012751298872	0.384287863045864	0.337915704381004	0.36827219539825	0.403277278277268	0.385932699741239	0.365755978310445	0.365755978310445	1	1
1	135.977461533732	180.31777928127	101	344.961215452731	22.4911275971457	-11.4481301818427	298.870333735087	0.0612082846185385	-0.034325880115151	-0.0393994936504381	0.551463061144565	0.527390622915332	0.492955195014281	0.492955195014281	0	0
1	158.750219445784	126.303108814309	101	277.488008483842	95.2093638219048	66.2998321517019	401.279740339779	0.255460249780883	0.19285100959108	0.214395637805085	0.48153539195989	0.461418332261232	0.435231158306068	0.435231158306068	1	1
1	177.569258211068	79.5101788847476	101	214.063881172147	101.324450111748	77.7582015923185	436.004355661461	0.321268861467615	0.266457565019432	0.29323781107609	0.419738356206321	0.400950099306079	0.378180833682934	0.378180833682934	1	1
1	180.731334286448	229.788392068943	101	283.406107514905	35.7051909186878	7.82006115760023	245.741276913316	0.111889460178791	0.0268521925527722	0.0305540233685747	0.564946168896562	0.542353491010583	0.510166602756351	0.510166602756351	0	0
1	36.3606637920365	130.851239721797	102	102.059568718412	35.764953269168	24.8135860304902	179.439510265485	0.259496298288565	0.19557790676522	0.217345142453893	0.434415842882703	0.414194936219641	0.388843013203833	0.388843013203833	1	1
1	67.3785461074719	8.97877745162301	102	286.894985754739	104.164989214002	74.5103262460845	391.391740618482	0.266365764541177	0.206168320641382	0.22877901870239	0.499787996087725	0.48008332490588	0.45418573927602	0.45418573927602	1	1
1	68.4413769393599	131.723520974192	102	287.900430004267	115.241203920225	85.7506169708522	365.963108112121	0.285857857940343	0.229493849047243	0.253844663982922	0.524170001678784	0.50519726320144	0.479996559524653	0.479996559524653	1	1
1	128.87065454008	168.759617938043	102	190.487183363078	123.165877556964	102.176743238167	389.827402780605	0.39268189252061	0.349126537133437	0.379912249946061	0.445858950041165	0.428817061846512	0.408254710149771	0.408254710149771	1	1
1	154.768786583772	65.7123432640837	102	161.674987605384	99.2736899164191	81.4342364229417	333.367637541996	0.380433772875221	0.334969751758384	0.365207575271476	0.439073723718641	0.421715493256914	0.400793312041675	0.400793312041675	1	1
1	164.667572431031	121.611819046852	102	238.67629331548	114.230076402189	88.3765893772321	443.901119614808	0.323683804555794	0.270221098953797	0.29722633248612	0.442900417531611	0.424218412141087	0.401136155655549	0.401136155655549	1	1
1	177.363318757668	79.1179455056038	102	207.460124106587	93.5923940584984	71.4966732861353	348.201703409559	0.310883943535646	0.256300165310117	0.282452632317408	0.46368973533193	0.444794732170371	0.42094712015636	0.42094712015636	1	1
1	66.902529710488	131.114720919866	103	250.545812571425	121.928617328191	94.6067647354981	484.242167481698	0.327347617824535	0.274101284346981	0.301334176790331	0.434769713856532	0.416149944855135	0.393333649627469	0.393333649627469	1	1
1	89.5483343684029	184.20324481492	103	519.839789128127	58.3109259766944	8.63699302853261	303.295137223703	0.100857656063129	0.0163431835042704	0.018623973517626	0.655911776744442	0.635362615451546	0.604596311133339	0.604596311133339	0	0
1	128.665580957221	168.737447184623	103	201.498193376416	56.2027797543369	33.6962424316076	442.774897023713	0.21809300551543	0.143269726240939	0.160375886439052	0.367894147551329	0.3469101394685	0.321815658547809	0.321815658547809	1	1
1	133.040109045839	180.846553766759	103	330.141449660286	62.3426833701886	28.1535444903834	456.824107034719	0.158841283312077	0.0785764382701489	0.0887585766241302	0.462122130123625	0.439561523744957	0.40980055008906	0.40980055008906	0	0
1	153.941514655842	64.5769474489193	103	184.54820840963	143.853175796911	122.620367538521	467.48037186843	0.438040710895536	0.399195676706261	0.431469667484839	0.412625847621021	0.396526164288913	0.378079881792674	0.378079881792674	1	0
1	176.966286105327	79.2096462929172	103	181.774108750168	83.0188621897283	62.2254276687782	448.43273027123	0.313523663015104	0.255022729067556	0.281094115592677	0.371261117610109	0.352380367231099	0.330498955563107	0.330498955563107	1	1
1	64.634264388917	9.30974485721878	104	257.258396538424	100.505382937891	73.6063077822299	381.737886356882	0.280926658045171	0.222466485004382	0.246310014253992	0.483790363167366	0.464304661039852	0.439094160140839	0.439094160140839	1	1
1	67.2562534273941	131.221259500472	104	277.867474310188	105.908189329403	77.0415114257765	393.589726525603	0.275963796987563	0.217073995086424	0.24051834990053	0.493687612665695	0.474161117343298	0.448679920821767	0.448679920821767	1	1
1	128.849991330301	168.850995162365	104	264.951019541277	77.1012017343259	48.7807184407002	454.859072327583	0.225407691979883	0.155485443565491	0.173754332403837	0.429222454269703	0.408190852367358	0.381652601387526	0.381652601387526	1	1
1	153.725418754901	63.7211794540923	104	319.231638658512	78.6261443193629	46.1063177733007	387.777703673905	0.197623743164867	0.126201827545138	0.141606945918696	0.506415239303235	0.485102057737756	0.456415344704477	0.456415344704477	0	0
1	155.658613489895	124.107221395556	104	237.412340334647	89.6245395108462	62.0797401869789	624.372768020334	0.274050252537845	0.207283411564188	0.229980973264328	0.343739293141595	0.324173044351977	0.301836215613347	0.301836215613347	1	1
1	176.478091656768	79.2559701981257	104	212.040889278164	46.4602959645396	23.4780088353805	395.758871822627	0.179729527819838	0.0996863055297657	0.112270612370307	0.39510464142073	0.373082831884541	0.345721901898934	0.345721901898934	0	0
1	64.7433530107851	9.18823349683457	105	346.440234658152	103.53540378381	68.6735068107676	377.864220920386	0.230091131471697	0.165432988481084	0.184615167717015	0.543553965604604	0.523487109551127	0.496077669638295	0.496077669638295	1	1
1	128.578933248165	168.434759700511	105	233.261792204567	90.3460441720385	65.5274041519758	388.996318517178	0.279183734187748	0.219309817593881	0.242920722585451	0.454120052702809	0.434422054397876	0.409488254204603	0.409488254204603	1	1
1	154.08871013377	63.575605030818	105	320.247964114253	83.149051961774	50.3201907209435	409.562514316268	0.206122129436136	0.13579199956705	0.15216390717925	0.496207991905043	0.475007802523977	0.446731383179976	0.446731383179976	1	1
1	155.395288730165	123.52145619881	105	272.28237792137	102.997458892662	72.6911687510188	587.661461915369	0.27445508335078	0.210715196722175	0.233677766292054	0.389722444461789	0.369891268819905	0.346124380977144	0.346124380977144	1	1
1	64.0504159966165	8.82279170121552	106	275.786820202287	82.1354901581855	52.7555150740522	463.587455748559	0.229478542635313	0.160574481305976	0.179314351052607	0.435688442336751	0.414758211342177	0.388241061951104	0.388241061951104	1	1
1	129.540673913116	168.709317188279	106	208.130440191429	64.4080828553331	42.1421231131121	359.211401248425	0.236326527843853	0.168384910262145	0.187832333522995	0.431402541679479	0.41063026734117	0.384460579540855	0.384460579540855	1	1
1	155.200137563073	64.8111500452473	106	202.077630429674	113.189911450961	91.1558186749598	390.331626582922	0.35902811553565	0.310864326540158	0.340038765583666	0.446808267315749	0.428976639582835	0.407157007829726	0.407157007829726	1	1
1	177.308588724667	80.9825322575239	106	252.118217564651	70.5634894519245	43.709879306513	423.310016076777	0.218678307191116	0.147754320055505	0.165292625884422	0.432554004323981	0.411364787298625	0.384499616808468	0.384499616808468	1	1
1	63.9938208168243	9.1109001868133	107	306.170528108007	109.029688719156	77.3322961902442	422.720987027562	0.262595452267171	0.201647266436042	0.223901985307624	0.495512244966591	0.475677868739192	0.449657706287769	0.449657706287769	1	1
1	129.57331982834	178.271353402814	107	346.870612471105	49.0581817997637	14.6623926624729	327.392008484901	0.123906577419073	0.0405561662539096	0.0460578060684232	0.547376479098106	0.524778456271573	0.492996871888673	0.492996871888673	0	0
1	157.785401298925	124.134165896494	107	222.834745961665	67.1173181129856	43.202724993707	392.145004282151	0.231477290314118	0.162393383302588	0.181299680941638	0.425089151567762	0.404200173909773	0.377981592879208	0.377981592879208	1	1
1	164.248613835319	113.479899133264	107	219.055501542932	94.5795353420735	71.0532476172948	387.222540549239	0.301559214434168	0.24491935463157	0.270332663392967	0.447501813468559	0.42831145344646	0.404326973138479	0.404326973138479	1	1
1	177.997039405124	80.8193723719224	107	234.843198958409	75.474405497889	50.4935588191394	391.028312257926	0.243216641318582	0.176961283265526	0.197164386789725	0.44246012853418	0.421867968082064	0.39574726937899	0.39574726937899	1	1
1	64.9408830031955	9.64956916039923	108	300.659245925641	98.8740104077139	67.3418746145466	455.643550410587	0.24747379308324	0.182993667290186	0.203715005233485	0.467193746582727	0.446795971028848	0.420457579279365	0.420457579279365	1	1
1	64.3774698781711	130.503392191164	108	245.13029827578	78.3931538767609	52.0974187315774	430.219412602234	0.242310575493608	0.1752777946018	0.195334314677223	0.42922257348041	0.408590129659147	0.382692098659896	0.382692098659896	1	1
1	128.45144431666	176.854964606048	108	318.397438449519	44.9123349151861	12.5630199057897	378.211147645288	0.123619946964931	0.0379592775772095	0.0431244709806409	0.489952155186474	0.466685997514444	0.43511043240286	0.43511043240286	0	0
1	131.631342846425	165.942888154235	108	157.683683473744	79.3597821558389	62.8660985048287	234.601367742508	0.334790001255934	0.285042669010376	0.312894053207241	0.5025889161868	0.484563824816716	0.461329857849164	0.461329857849164	1	1
1	157.824946988076	62.5220663110358	108	281.586594309934	121.671860945854	91.8690729681717	453.832105554751	0.301721785024141	0.245997265586436	0.271482207249472	0.470496903937936	0.451421717498969	0.427146198685911	0.427146198685911	1	1
1	163.25673298064	113.767029872318	108	228.546472141437	94.2132358252023	69.969176364218	373.844981100032	0.291898999471583	0.234390313253185	0.259085975450031	0.463332666334877	0.443981451859729	0.419411161982648	0.419411161982648	1	1
1	62.6351607018019	129.838016982174	109	404.981262881433	144.667950801856	104.141111386498	419.117597503619	0.263200505341239	0.204550254811022	0.227034249646852	0.567369987633941	0.548481416175462	0.522547115780892	0.522547115780892	1	1
1	65.4909534923503	8.91919432171694	109	361.015869399882	160.638974421187	124.069599192029	417.836771983111	0.307941115325458	0.255768534052718	0.281887315614079	0.555252260952373	0.537239472895237	0.512996999322475	0.512996999322475	1	1
1	130.611417790601	168.524290385513	109	193.187070424299	69.9649757956437	49.7516787455135	288.019792842028	0.265872816877764	0.204791038545841	0.227293937451026	0.47744102214619	0.457547491842395	0.431809121004811	0.431809121004811	1	1
1	158.27801029455	63.1695007222298	109	349.318601160255	50.3198489304025	14.2127780293978	476.556380288689	0.12591343230109	0.0390964270019262	0.0444092118038176	0.456106834044701	0.432730241677834	0.40176020603483	0.40176020603483	0	0
1	162.900431261397	111.209820604054	109	177.096371516754	136.063504997423	116.457046829997	371.704613351873	0.434485753768852	0.396715008416069	0.428931625954119	0.457258160041889	0.441262494189228	0.422109601887953	0.422109601887953	1	0
1	177.292117072967	78.700222103289	109	203.844730082591	111.159104681126	89.9481549286665	292.162581271787	0.352881750676166	0.306161787836421	0.335109504370671	0.518809714181058	0.501391149868276	0.478817919983063	0.478817919983063	1	1
1	187.074116311792	228.805083981418	109	346.814488673067	53.6255785905572	19.7641549175293	274.459015092637	0.133916615679853	0.053915183721402	0.0611136062631212	0.593333251936832	0.571851963180435	0.540930389771234	0.540930389771234	0	0
1	62.8058706769617	131.479589825561	110	315.274197636674	86.2007655506893	53.4641127237469	444.967220162475	0.214710189811913	0.144992020686673	0.162264871828542	0.474308784562822	0.453159400457148	0.425443884739968	0.425443884739968	1	1
1	66.4761700067758	8.18908629318448	110	361.651688136435	90.0361616263974	54.4550593207146	313.304797039592	0.199332706588571	0.130868003591608	0.146747052108151	0.590447309070005	0.570469100189856	0.542210333714834	0.542210333714834	1	1
1	131.512037642046	167.164728329152	110	181.738191445465	75.2232744685818	56.0254245656138	289.196525134004	0.292741459117235	0.235634978578906	0.260417174041312	0.470489254255807	0.451198482478047	0.426577077215052	0.426577077215052	1	1
1	146.225631026254	215.033600325316	110	351.328092955257	17.9466492673889	-16.4886908331041	291.353770419328	0.04859972052074	-0.0492435798433568	-0.0566428869328943	0.558974877947439	0.534722218006891	0.499781342059661	0.499781342059661	0	0
1	158.253684548029	61.8343885350699	110	359.366537982133	69.8842755880783	34.7275649626591	291.368416309245	0.162805225706689	0.0881199812510871	0.0994053809402067	0.595669385123147	0.574931658369403	0.545249428214309	0.545249428214309	0	0
1	158.994772960498	125.457821722125	110	249.721576630448	64.302075711384	38.5942457987808	330.235095866175	0.204768256250289	0.133861005176899	0.150040520393708	0.487418530544261	0.466114937188626	0.437859992683878	0.437859992683878	1	1
1	177.959647622964	79.0948428003282	110	239.741884035719	66.7542826397275	41.7017536023426	354.244645012939	0.217798099610213	0.148170887614703	0.165749023095907	0.463867467021236	0.442738438506939	0.415283902433264	0.415283902433264	1	1
1	187.811135988487	227.7132182217	110	211.17539133015	52.2091437243698	30.8236457080368	243.845367246382	0.198224029036339	0.127370943642114	0.142895434846358	0.519260662393428	0.498099874988872	0.469385835516952	0.469385835516952	1	1
1	64.6103550369632	132.015605208903	111	315.543487532733	137.277137969781	104.493277583877	447.27185760378	0.303160082024617	0.248771741575687	0.274439496332323	0.503082332095244	0.484299076606811	0.459831900895847	0.459831900895847	1	1
1	65.6261419839115	7.69850168477898	111	284.724850240894	87.7820509594083	58.8941226805097	334.189126513642	0.235652146783199	0.171393686966117	0.191108749552323	0.527110506628014	0.506956132875678	0.479747802402958	0.479747802402958	1	1
1	123.592437490566	13.3835332543446	111	112.632910081667	22.0009812443932	9.35106559454856	254.428388823474	0.163413394856951	0.0766581474551156	0.0866150753042933	0.346047145136543	0.324070055026888	0.297914697729411	0.297914697729411	0	0
1	158.239129633288	60.9494201821454	111	360.435201605346	88.0703811556719	52.4370896404613	329.438258793305	0.196364068900786	0.12700559168608	0.142492823763157	0.57652694038288	0.556198872862649	0.527643991375311	0.527643991375311	1	1
1	157.872775384422	125.150663512146	111	191.634175060201	53.5371029782381	32.8216851538629	352.164732964031	0.218366129208023	0.146227793395818	0.163619689323971	0.410441147900968	0.389260915877035	0.362900045950763	0.362900045950763	1	1
1	164.080956287592	109.607716390574	111	175.424979861081	94.0111289475583	74.4777369026426	379.39403431126	0.348918076954294	0.298026919703556	0.326567497966336	0.415264475095216	0.397114264989978	0.375438186001466	0.375438186001466	1	1
1	176.615159840165	79.3522656970958	111	147.087692532746	85.0673807300202	68.7736430553579	309.675948841922	0.366424819128273	0.318601026293047	0.348134749598523	0.428463974545022	0.410744093679704	0.389470096663933	0.389470096663933	1	1
1	187.448666583291	226.203179534595	111	194.7078743172	45.1267257314957	25.8127739792141	184.440330939076	0.188157695855116	0.117053773325198	0.131510278044339	0.565281100842624	0.544547893756891	0.51554842365007	0.51554842365007	0	0
1	65.6073567178184	7.45521985173754	112	313.713727870406	100.446816149159	68.1341936546846	416.565008541938	0.242531109251232	0.178432799588272	0.198763329937131	0.498552792486665	0.478258689389003	0.451422990125238	0.451422990125238	1	1
1	65.0288123161665	133.035464522829	112	338.904771002983	76.4660971368796	40.8682673410273	519.067068466862	0.184091141199465	0.107612345308219	0.121062683399907	0.444514131830115	0.422514566791488	0.394070843697252	0.394070843697252	0	0
1	133.138846496979	168.001315611605	112	213.048580959354	74.4418961584803	52.9318241105023	239.496168682603	0.258936911249303	0.199006479806663	0.221050446754716	0.545536550895263	0.526197293566588	0.499957916513506	0.499957916513506	1	1
1	158.986088915211	60.4242474936581	112	310.912059715783	53.367107898256	20.4739742258326	499.753208090592	0.146500576049409	0.0617828518067232	0.069954046517203	0.42160360868071	0.398713016042111	0.369341427559154	0.369341427559154	0	0
1	163.703076859297	109.885973163149	112	179.515220983966	55.8890189829828	35.5126882695998	426.989505836322	0.2374172147062	0.165153855575662	0.184310816840085	0.355384152489965	0.33492535280131	0.310938011536408	0.310938011536408	1	1
1	176.943751380848	79.1419187425855	112	180.041509623778	77.8398433244004	58.8308306156292	285.535746943639	0.301843628608705	0.24628565432342	0.271789703214229	0.474555094051175	0.455508498205193	0.431195668299785	0.431195668299785	1	1
1	186.054344243472	226.302696785692	112	179.759906527482	38.0214300458042	19.949576872383	194.346388159694	0.174585346219553	0.0998929872170335	0.112500125081921	0.528431657235357	0.50680499343779	0.477107717522212	0.477107717522212	0	0
1	67.0829560539987	7.60833135413213	113	362.917518216566	81.6222278694374	45.5204000178377	354.020091436812	0.183610641316303	0.111449985384837	0.125312629457455	0.556676813931683	0.535685786041553	0.506437279027828	0.506437279027828	0	0
1	155.127410921976	124.5611611859	113	296.293262127142	124.932157797874	93.9619675825744	438.62140192476	0.296592161555951	0.24077055329269	0.265904972492936	0.489884255219831	0.470824263606232	0.446176791581111	0.446176791581111	1	1
1	160.004706286205	61.1938709342647	113	317.85122889367	92.5634396393577	59.8050472187322	424.019581320748	0.225536382435388	0.158358409489089	0.176894153319836	0.491847822168071	0.471083509139969	0.443619339892431	0.443619339892431	1	1
1	165.345903501657	110.441284954611	113	238.828280827973	80.8496793192064	54.5755028917611	484.606399959549	0.252909769825806	0.186008176853959	0.206984384631805	0.397468825708308	0.377120749669625	0.352369500902575	0.352369500902575	1	1
1	176.934399192119	79.9880416617635	113	221.756645507485	118.18192681678	95.1408596819126	314.465321318453	0.347656713413643	0.300225966200178	0.3288784728384	0.519462942727935	0.50192613800562	0.479150023587409	0.479150023587409	1	1
1	66.4042554628104	133.603029619561	114	339.745590684492	111.073736476531	76.5380248779402	405.311259978387	0.246381931262805	0.183860286633024	0.204655175008947	0.52657776037105	0.506677473235713	0.479901123342424	0.479901123342424	1	1
1	66.3851924859165	7.47016225979769	114	190.037252576783	164.079792800564	143.405629111351	362.367201554011	0.463349039371207	0.430075545128826	0.462922485344735	0.49424261160521	0.479215363097999	0.460883788607397	0.460883788607397	1	0
1	130.920580523178	168.544882360816	114	184.613678605795	88.8803663942899	69.7172315978899	259.925615033063	0.324980993258052	0.27412016707704	0.30135415674297	0.51271834447026	0.494560394905244	0.470913159406552	0.470913159406552	1	1
1	152.625123988278	139.50380541615	114	411.651576800146	51.740065275642	11.2382283375384	356.77006700087	0.111655154253257	0.0265748386482843	0.0302396217262119	0.565000337064597	0.542402937806362	0.510206567810826	0.510206567810826	0	0
1	159.672864957912	60.2956958943744	114	359.528305868537	92.548353931388	55.6263269189541	466.448643793807	0.20471827493228	0.13398941629402	0.150181761123257	0.492176598762358	0.470908677197058	0.442608470416211	0.442608470416211	1	1
1	165.562333704446	111.333148400079	114	259.562725588355	134.429432504231	106.458370124126	468.261744927792	0.341198244033682	0.290853099373681	0.319018890966021	0.456932878717598	0.438725427256273	0.41610866696944	0.41610866696944	1	1
1	177.768504800769	80.0946892116655	114	124.336196261186	121.453814879809	106.854354990246	344.378777611263	0.494136496092748	0.462191704686218	0.495359560549091	0.416474093217717	0.401672812740485	0.385136135270916	0.385136135270916	1	0
1	184.553329584242	227.64257129642	114	252.223221015402	44.6115203551583	19.8031857346406	217.840353322983	0.150290764986523	0.0727987623379417	0.0822990851300228	0.576741995933001	0.555306930214026	0.524848422396945	0.524848422396945	0	0
1	66.6838786646312	6.8564456754024	115	237.320704787913	73.8852874682337	48.9360646743425	365.637285994688	0.23741601802905	0.170951641654696	0.19062755457063	0.459790327031681	0.439115477532012	0.412487057531505	0.412487057531505	1	1
1	165.333887691224	110.865413807733	115	176.277433012357	199.341546738673	179.154494685091	437.111668786053	0.530701475390838	0.504047275228441	0.537218425497874	0.462169084465001	0.448469875063646	0.432762342730281	0.432762342730281	1	0
1	177.821478970872	79.0614512584354	115	196.691368229653	45.5056863008674	24.6927018935958	316.547324401679	0.187887034336881	0.111537844072741	0.125409873986286	0.433466650695219	0.411547034392301	0.383481462166034	0.383481462166034	0	0
1	8.94661591879413	251.181728918389	116	26.6648980699745	57.0381460310689	47.8667090970067	677.901325735304	0.681434548093788	0.642233690060725	0.672173582301991	0.109903576471114	0.0990541534107204	0.0950615098176887	0.0950615098176887	1	0
1	67.2261275527398	6.5793373136711	116	195.624197682587	82.0230686270349	60.5736512972972	389.765466989682	0.29542184843832	0.236433098632507	0.261270542149308	0.416005347900832	0.396613619761582	0.372972352059006	0.372972352059006	1	1
1	165.040211671967	110.736647721509	116	292.192429588584	93.9716351910769	63.0508579007645	470.473532876328	0.243346400563439	0.177486415989366	0.197735068593576	0.450790469431086	0.430224114039515	0.403965071276718	0.403965071276718	1	1
1	177.799440344254	78.668158572921	116	209.926473054666	63.1151509878067	41.0327721573694	324.73897303085	0.231155785163323	0.163503727956708	0.182511127765499	0.456758926902711	0.435921524957989	0.409095328627297	0.409095328627297	1	1
1	68.3654821873989	6.51282557989379	117	94.3576079960297	60.0982705319937	48.9439161477822	268.841632380954	0.389096686411258	0.341544979651884	0.372044296812913	0.364887282697101	0.34769841953011	0.328560030802245	0.328560030802245	1	0
1	158.425295103741	58.2753360276171	117	381.089543756177	81.2049258813181	43.4721428611485	354.072854330754	0.175656278010408	0.102392995485557	0.115275242716592	0.566282427119137	0.545264388220398	0.51575734007819	0.51575734007819	0	0
1	164.174074660216	110.431861721893	117	201.55325329483	108.844596440369	87.6150125815139	314.585542925823	0.350661567189413	0.302989722319601	0.331780935178446	0.496649756425692	0.478950627988661	0.456355528584946	0.456355528584946	1	1
1	176.952842013798	79.1008331903708	117	244.649701502061	75.1677110812818	48.6913411761704	452.59489120376	0.235033203708674	0.16598884605991	0.185221173364083	0.414050127134553	0.393252328188065	0.367422206336857	0.367422206336857	1	1
1	182.843503019537	227.957591385936	117	237.741458292189	29.0319037934183	5.96911099829282	173.219208324639	0.108826097052756	0.0244926226042259	0.0278784830010758	0.606313333511221	0.584536251367149	0.552787606713542	0.552787606713542	0	0
1	9.70414901359627	249.713658837646	118	23.0300594992872	29.2660011873657	18.59429451282	860.540739683882	0.559621524128203	0.446716710784545	0.479764712669842	0.0572896060560059	0.0461382892144282	0.0430970801819695	0.0430970801819695	1	0
1	65.8912491423361	130.743326802049	118	187.980622022881	94.1461980486433	73.8925289289919	338.770212027058	0.333701694949723	0.282169167249115	0.309861467607734	0.454385840946861	0.43598775428583	0.413120463308587	0.413120463308587	1	1
1	159.632933248296	122.227643243021	118	271.565627556321	96.948166200114	66.8518329013599	573.096593672058	0.263078798793053	0.197542505079225	0.21946873980646	0.391365472042884	0.371269602398816	0.347050364924907	0.347050364924907	1	1
1	176.942218219019	79.5957048614715	118	209.45511020913	92.2913505268528	69.7401377384965	375.851522930231	0.305857276011613	0.249789845103592	0.27552411856616	0.445317825627745	0.426221852179294	0.402432936091612	0.402432936091612	1	1
1	182.55094969144	228.064769944402	118	264.82352937732	38.4194672501192	12.3607620177751	229.825131388773	0.126695315893217	0.0445940206624343	0.050614518678934	0.568863491719048	0.546704417983283	0.515176635081945	0.515176635081945	0	0
1	66.6101216272477	132.577423960269	119	254.87918943362	135.437648945454	108.234191264257	433.522822458215	0.346994122794972	0.298072715073839	0.326615638393719	0.473777674144002	0.455808283956095	0.433232186640165	0.433232186640165	1	1
1	137.656342671438	170.306701930616	119	192.521188250432	53.4902315052853	33.226760285406	299.011627099456	0.217429871988868	0.147185214753485	0.164669020595226	0.451378012682625	0.430193099883006	0.402920951917331	0.402920951917331	1	1
1	164.205530650116	112.667075151907	119	250.077058837685	93.2928291476609	67.2946329938895	356.082268266324	0.271697759215399	0.212037288535494	0.235101017522238	0.490912616275927	0.471259671240835	0.445630496348448	0.445630496348448	1	1
1	178.333612983018	79.1535334715891	119	108.954145178237	86.1848089222321	73.4407307468514	296.851196410268	0.441658659694665	0.4026468965993	0.434997890405184	0.396631830734608	0.380587106402942	0.362544280056417	0.362544280056417	1	0
1	183.958777242398	228.712844231842	119	281.037959784574	37.7599186584744	10.1366960679727	240.798016661518	0.118444698700277	0.0348131125571109	0.0395678086514805	0.569693025327638	0.547348897597457	0.515480810583902	0.515480810583902	0	0
1	66.5050393163268	133.24944820312	120	271.447713626404	111.578473455874	83.7983755115292	342.53100368814	0.29130768918394	0.235888242189747	0.260687989552943	0.527906265632306	0.50911113705259	0.484125955537811	0.484125955537811	1	1
1	137.571582669067	170.309102491839	120	199.31201105888	93.7094942667773	72.8504708154533	297.638339553087	0.319804152813395	0.267672716363201	0.294526054843307	0.496091799478617	0.477644944759	0.45386105411273	0.45386105411273	1	1
1	156.819124269097	122.941366634155	120	155.594549451079	102.906294978639	83.968498604708	497.756734561125	0.398088815553627	0.350506888629812	0.381343005712071	0.341815872807072	0.324910647596521	0.306695535800795	0.306695535800795	1	0
1	164.090991930381	112.616420422838	120	241.965398382586	86.7550263601576	60.5826649266455	446.278105125336	0.263917359038618	0.200241456725917	0.222384242062006	0.424156191365548	0.404029768272806	0.379049410889568	0.379049410889568	1	1
1	177.684490233788	77.9520137732238	120	215.427462858246	57.7338089721839	35.1071819476072	329.807900601951	0.211354298452759	0.140129050713976	0.156928907491545	0.453026927941433	0.4317013232759	0.40416459669297	0.40416459669297	1	1
1	137.678334581137	170.204214888612	121	242.388466641071	86.4695743191314	62.1750583182642	254.697715667072	0.262938908431908	0.204144794838994	0.226596917726534	0.563541764819311	0.544581856983697	0.518606166308253	0.518606166308253	1	1
1	154.964541078177	124.562756605644	121	319.370812437385	93.596522352124	58.360497663784	658.148825171343	0.226643887947773	0.154502674528498	0.172679702772209	0.385548598953639	0.364647701253387	0.339286595348352	0.339286595348352	1	1
1	164.140438774019	111.98915738249	121	242.262324864744	81.2830552980536	56.0421343871824	350.469973875122	0.25122613482274	0.187868912612712	0.209001078633001	0.480026720792766	0.459796878576302	0.433458233024414	0.433458233024414	1	1
1	178.440262241823	79.6219358004536	121	210.718167504038	72.675195838772	50.426910564281	334.226389288014	0.256446357746422	0.193099218784007	0.214664201404668	0.458847635840115	0.438625450473632	0.412748851868085	0.412748851868085	1	1
1	181.202815782867	228.254249983715	121	259.077277469591	67.6095549322476	42.0415153352731	232.314996383098	0.206955249573956	0.139617706831462	0.15636740754183	0.58441102618919	0.564491411883099	0.536462720482722	0.536462720482722	1	1
1	137.652066760824	171.252196017237	122	206.626423765119	67.7124612864133	46.5859455077308	258.761316776133	0.246820501853735	0.183979738594571	0.204784747212075	0.514610356760318	0.49458082743851	0.467841623534787	0.467841623534787	1	1
1	153.431789472001	123.966911753311	122	272.902886232352	101.904505827046	70.2870611678373	713.209599028961	0.271884994762582	0.204805128181323	0.227309132736711	0.344486708506705	0.324867564133516	0.302432062466196	0.302432062466196	1	1
1	164.083647043996	111.530608931385	122	275.478424537124	74.814268041531	45.7988188528383	429.901848809103	0.213576445145889	0.142552327608365	0.159588787375604	0.448981214295063	0.427697265174711	0.400317162641025	0.400317162641025	1	1
1	180.770931901081	228.73238869523	122	338.87285663506	63.4650842040504	30.6037021661979	245.708634243167	0.157740739219594	0.0828298884927628	0.0935072661760705	0.620847260535292	0.600594037338244	0.571185769101894	0.571185769101894	0	0
1	89.0308630377694	250.151585528502	123	522.07138000695	60.1642786709817	8.94270841868386	438.036624007449	0.103333208425597	0.0168408119739299	0.019189694237447	0.570666937207658	0.547973477148961	0.515474525832084	0.515474525832084	0	0
1	152.297432888659	124.530111335144	123	236.446418773099	119.03218862002	92.8488740761636	496.890715848532	0.334850497735814	0.281962348361493	0.309643106814778	0.417047631467069	0.39857282667893	0.376351810165979	0.376351810165979	1	1
1	162.323063212707	112.027525936916	123	212.558826398568	118.231868388671	95.867536447934	329.316325916419	0.357421989952639	0.310827957646556	0.340000667469545	0.501116765027926	0.4836219501705	0.46126684537053	0.46126684537053	1	1
1	175.377869413125	81.8801186922775	123	181.892841997167	108.344127786485	87.6123280140238	441.203958901839	0.37329540708493	0.325085889856532	0.354907646030449	0.396801653286276	0.379206005730328	0.358774331025405	0.358774331025405	1	1
1	66.0747212089333	138.035389228617	124	255.077846887286	78.1198606608572	51.4675840558279	376.622323645168	0.234454976403371	0.16789545320406	0.187299078890965	0.469411530959459	0.44871179718934	0.421835712776039	0.421835712776039	1	1
1	115.985496052827	195.945656590775	124	45.4438709113971	18.2563443814568	11.1527393358225	302.629740153863	0.286597844254144	0.197056666240367	0.21894368844058	0.173887541397414	0.157551388376795	0.144070627254537	0.144070627254537	1	0
1	161.129497190615	110.860872695028	124	215.714364829552	76.0228874735031	52.8024189216225	386.617916100519	0.260586835837238	0.1966447615824	0.218498483272218	0.430065643915742	0.409864999994597	0.384639036817384	0.384639036817384	1	1
1	161.8124032112	54.8412941121381	124	246.21170152087	80.6359066723021	54.6730556879768	387.228447791729	0.246707960073689	0.181707628512493	0.202319403345503	0.457721002481119	0.437260548151514	0.41102342770479	0.41102342770479	1	1
1	184.035149460696	226.141007516648	124	250.624387356414	37.6469759844604	13.5245890551398	163.590613728026	0.130595615007182	0.0512006112568386	0.0580588424366043	0.63796331174136	0.617546241921064	0.587451677912322	0.587451677912322	0	0
1	135.913555369474	171.446594464657	125	212.382469799682	46.4685443369381	24.9317476402128	248.145105342574	0.179518494420162	0.105057960324384	0.11823132851847	0.510558176268729	0.488844700890076	0.459399708373999	0.459399708373999	0	0
1	176.724174414233	82.9929398428346	125	172.827132994765	230.754953370243	211.717098149458	353.148711581895	0.571767085721301	0.550566309419042	0.583198909584577	0.533323194271955	0.521279530915876	0.506896727893581	0.506896727893581	1	0
1	183.124487004376	226.270733374424	125	196.418723904457	32.354282195336	13.051908663058	167.932451912052	0.141425261428015	0.062309014409699	0.0705445652759317	0.576682275172937	0.555031586072943	0.524201870223779	0.524201870223779	0	0
1	65.8761593590515	135.298934928525	126	279.117729761705	134.268704906921	104.897226065256	432.852298566147	0.324801913286177	0.273159220685466	0.300337241326017	0.488498597893816	0.47010692834329	0.446563308479573	0.446563308479573	1	1
1	134.90473429168	172.440504828509	126	194.971820797605	99.2953737987083	79.3640580140776	243.808557826761	0.337432699336144	0.289295218539595	0.31737766569456	0.546888041825268	0.529458312032618	0.506330940998366	0.506330940998366	1	1
1	161.478610860337	54.9922189083543	126	289.969683044143	136.527356844004	107.146503252709	336.424053610404	0.320113257714073	0.269811473190908	0.296792418319127	0.559031652844131	0.541369327396491	0.517629431850558	0.517629431850558	1	1
1	161.204357185783	112.460115324575	126	238.777737652589	85.1778444030757	59.6153607863804	413.890601546154	0.262930627287169	0.199788001459336	0.221894555868423	0.439055712769653	0.418924507812268	0.39361652468506	0.39361652468506	1	1
1	65.1967341726518	134.898455410994	127	281.185378864725	142.523860518817	113.175849345163	411.954203887439	0.336371849540444	0.286985233966581	0.314942814145876	0.5070333551089	0.489090512858107	0.465901711501716	0.465901711501716	1	1
1	160.404753832539	112.646045773777	127	287.624900797548	86.9437109148647	57.0254125587372	411.206347484725	0.232116915823204	0.165458757322488	0.184643263427315	0.476686877493687	0.455973111320878	0.42891763801523	0.42891763801523	1	1
1	162.555439237994	54.8361119942697	127	241.859865972436	102.875682823731	77.7315332801461	344.403772318048	0.29841913078874	0.243221605656267	0.268521399229023	0.500240717999942	0.481315848271326	0.456676647891569	0.456676647891569	1	1
1	176.389428522457	83.1366814329961	127	282.830352526287	100.001884877187	70.6619698833277	396.385579797567	0.261215945541684	0.199896759855076	0.222012009622174	0.491303238905152	0.471399839052664	0.445355111077075	0.445355111077075	1	1
1	64.300458249192	136.727670404478	128	304.755120106456	156.917258134963	125.152177365491	442.189111888001	0.339888772927427	0.291114335814823	0.319294034826382	0.510777794256191	0.492958453741905	0.469895365261183	0.469895365261183	1	1
1	160.997420949459	112.713082916378	128	253.654340393667	114.963919089718	88.2490450546564	395.654028612541	0.311877982525441	0.258111059470614	0.284377650371814	0.482312737521524	0.463561722694729	0.439565627271415	0.439565627271415	1	1
1	182.70660185656	225.812756188962	128	232.806373341385	26.4210723063258	3.56017875240553	197.307773669522	0.10192235718062	0.0150621089188323	0.0171672374143471	0.567814781158388	0.545032385022472	0.512447041722104	0.512447041722104	0	0
1	65.1323939863745	137.502479495756	129	309.015100154531	118.201065846206	85.785189007578	469.047394639678	0.276677418255756	0.21728755363792	0.240747880798596	0.476663544923632	0.457025348988141	0.431716223563144	0.431716223563144	1	1
1	134.360219136128	168.079392832329	129	209.67086500807	70.194643261761	46.4637773950274	491.881039046587	0.250815628176956	0.181403721726575	0.201989532757363	0.362639145251771	0.3424188138766	0.318640954082838	0.318640954082838	1	1
1	183.661522772035	228.463354062441	129	242.775578624533	65.0155688818921	40.5649590177568	266.833862109976	0.21123274469918	0.143166803293671	0.160262973458504	0.535638272535153	0.515001311892871	0.486807467441597	0.486807467441597	1	1
1	68.4709722704747	143.564551993833	130	120.373998974261	9.13674574631506	-3.05977098767917	139.63402453971	0.0705481677680715	-0.0260818405422157	-0.0299016984728599	0.481193615898691	0.456567526080286	0.422908540854604	0.422908540854604	0	0
1	134.378647879367	168.586740088502	130	237.177056437079	102.489109491804	76.4517451823206	475.740276966479	0.301734820162401	0.243765064903375	0.269101287325472	0.416560561776762	0.397315793242437	0.373894580486879	0.373894580486879	1	1
1	151.797425901295	122.34306413207	130	262.016413110639	87.965234600265	61.0622503769566	339.438993701937	0.251342420882958	0.189001185401094	0.21022774463733	0.507646024339626	0.487652910049414	0.461119513443287	0.461119513443287	1	1
1	158.739783927342	56.2829891831464	130	274.287116863482	83.2735171080477	55.2985633622809	336.540935979432	0.232893414980012	0.167782056927965	0.187175525350157	0.515141658585776	0.494779329046111	0.467479872520657	0.467479872520657	1	1
1	161.594817554917	111.827761013283	130	252.965983350851	68.1773330425346	40.2780112423483	520.274871063645	0.212295662286244	0.137353234797608	0.153879858037452	0.381669092944091	0.360463668358116	0.334707794897749	0.334707794897749	1	1
1	177.194770635393	83.4049549878607	130	254.420734626587	89.2046227072385	62.2792090462403	409.831761251325	0.259598486559238	0.196650521386195	0.21850470907822	0.456064915783249	0.435906570252003	0.410192082287262	0.410192082287262	1	1
1	62.1492583388874	136.125608183086	131	291.697161728148	83.9432882456723	53.3044626303341	446.721999674868	0.223467116631137	0.154504961330115	0.172682203665056	0.456782103966801	0.435760174239728	0.4086342778624	0.4086342778624	1	1
1	152.956313839534	124.931900590706	131	313.458365893265	131.005174290121	99.9629645243133	291.814890280999	0.294748978141307	0.241794404810572	0.266998118495434	0.60366231277895	0.586216814003201	0.561978049337013	0.561978049337013	1	1
1	159.594637056182	56.0439112489364	131	320.739437637162	77.0288740997648	43.9379932768382	431.354881723787	0.193652615924593	0.120484542097149	0.1352998293748	0.479745730036406	0.458118879251999	0.429500413191445	0.429500413191445	0	0
1	161.156059145272	112.274956302888	131	228.441465414126	86.2869516859228	61.7003033470413	409.046008552061	0.274163205474049	0.212655708312823	0.235766577166284	0.434843241133428	0.414969737995272	0.390163323202889	0.390163323202889	1	1
1	178.60894240308	83.537471582029	131	196.53215459853	102.489289786443	80.7398947687711	411.616879410631	0.342748962360351	0.291193775041549	0.319377699259368	0.420778663874844	0.402491661259782	0.380487551682476	0.380487551682476	1	1
1	134.808329604625	169.298019058382	132	229.982992620756	90.7900452625467	64.5788623016898	557.668605250872	0.283035151151252	0.2192370166826	0.242842521945451	0.365161465636832	0.345636384391307	0.322887025868462	0.322887025868462	1	1
1	158.819895617619	55.7933467312628	132	363.69468374632	41.1037231391179	5.71776197007795	275.4605511705	0.101541217652941	0.0154779895381964	0.0176402018254857	0.595065161717652	0.572845269533263	0.540587453246077	0.540587453246077	0	0
1	177.257401325308	84.450359742479	132	272.053759989855	126.838768587103	98.4267720408868	400.28330448425	0.31797729839563	0.265673263589244	0.292406105415763	0.499129868641069	0.480666728872322	0.456795998074577	0.456795998074577	1	1
1	182.707898071449	223.47519971867	132	168.368407768429	30.3621047209005	13.7030693449311	155.271229541825	0.152780286935207	0.0752620320446973	0.0850543261540144	0.56138286594036	0.539722583359315	0.509226824238839	0.509226824238839	0	0
1	61.7241721553946	135.308406380961	133	303.148974466628	97.6864232605223	65.6734183836432	481.392156589868	0.243707077305128	0.178062448638536	0.19836096968751	0.454344682123944	0.433799201734595	0.407497293343062	0.407497293343062	1	1
1	135.945079916745	171.029943028638	133	190.736460261216	70.1440329737693	48.1026337090254	492.817339217072	0.268874196395313	0.20140184301243	0.223637063258164	0.346134063284015	0.326436129222273	0.303841565292432	0.303841565292432	1	1
1	159.617969476542	56.7817448769872	133	251.028162222875	99.8755173779734	73.3732013025381	397.960786005936	0.284623739174185	0.226180311035562	0.25029374877334	0.468581025962449	0.449084110699705	0.424170856594697	0.424170856594697	1	1
1	163.267148788435	111.038175913897	133	258.949453430602	107.231916760361	80.0279769049842	397.051883000851	0.292838264012284	0.236086446303392	0.260899916620223	0.479776488589308	0.4605488180885	0.435837646197277	0.435837646197277	1	1
1	61.6374076635894	136.670801445035	134	351.020995191298	125.694189369634	89.986714466506	421.322588279249	0.263667265991123	0.204047939516365	0.226492441656069	0.530840905559293	0.511413910322789	0.485330951834347	0.485330951834347	1	1
1	159.844738701718	57.1918443621165	134	251.050957210378	110.062605618123	82.8040961729269	473.375602163446	0.304786684709469	0.24802409109518	0.273642804252321	0.432736071332917	0.413580741872568	0.389960092486488	0.389960092486488	1	1
1	164.470516386162	111.621574908773	134	291.722136874811	83.9743079493513	53.1468159827978	465.364553188995	0.223516376335831	0.154107279134348	0.172247266382704	0.446693457087741	0.425641435813162	0.398687072395278	0.398687072395278	1	1
1	175.749138923955	82.5328814923051	134	238.734246019638	102.840245502947	78.0473239196121	337.324613136667	0.30107706534095	0.246375835357402	0.271885854201357	0.503129977898595	0.484296859035322	0.459747947266932	0.459747947266932	1	1
1	182.519352094028	223.449170660906	134	174.079921842036	14.3508316004237	-3.40524211000997	213.730308691062	0.0761597103352133	-0.0199516537271755	-0.0228537086266679	0.468545493794967	0.443997047052303	0.410776313614552	0.410776313614552	0	0
1	62.3088258136697	136.886687628901	135	285.46535990078	99.7106501443569	69.4277781472059	467.039509531972	0.258870354186057	0.195630094537975	0.217401568817972	0.451970189695995	0.431778855716352	0.406098504752169	0.406098504752169	1	1
1	164.045922896002	110.685932211596	135	266.566455407576	97.5396325578979	69.3837640952521	423.903601648627	0.267887947446644	0.20652989659579	0.229168801363941	0.462057881729578	0.442124801048892	0.41664612335221	0.41664612335221	1	1
1	175.157631698331	83.5491255312026	135	215.289569960105	100.858171742094	77.7272996696752	381.469605819109	0.319022274835983	0.265265613436803	0.29197374573166	0.453182167595886	0.4344295701923	0.411024142075926	0.411024142075926	1	1
1	183.186857878568	224.688561755324	135	171.803722396622	46.1671611282511	28.9596826779586	179.293262567287	0.211804257438737	0.144247815816834	0.161448750909252	0.548679979477198	0.528245975317982	0.50011233127874	0.50011233127874	1	1
1	61.9519371224534	135.209877782692	136	320.044526271613	130.359714838716	97.5963912047135	404.834035358473	0.289428257863104	0.233684936319118	0.258331355894809	0.526641818429836	0.507785575763561	0.482725756864502	0.482725756864502	1	1
1	137.587524200606	171.233115365492	136	185.207388648156	116.381537358141	97.0961077731944	266.828218237501	0.385894597985706	0.343942278448702	0.374533902891014	0.530576758742069	0.514090679677337	0.492792791102723	0.492792791102723	1	1
1	153.115031432347	126.410307263309	136	249.235648827755	81.3736697788979	53.4822706424509	552.951851831343	0.246132414300498	0.176673619903478	0.196851736770973	0.374178188978998	0.353778910536649	0.329462678572151	0.329462678572151	1	1
1	174.775354991531	83.6399315236963	136	291.266012076444	94.9649787043624	63.6265436232551	520.551300191235	0.245876123281513	0.179283962431419	0.199687901843573	0.42593574513545	0.405385854628596	0.379691445662152	0.379691445662152	1	1
1	183.413536515926	226.169033075655	136	168.449740263387	42.7797540827466	25.9977931788814	166.834052234137	0.202527370598375	0.133700812340724	0.149864315522901	0.558714259168294	0.538216009759302	0.509758009591393	0.509758009591393	1	1
1	19.7909184220759	182.961319860962	137	203.062996529187	19.1829049567258	-1.40851562113006	237.223520969721	0.0863138749847398	-0.00698479703891262	-0.00798599853911107	0.483701179282224	0.459477303590657	0.426437530582763	0.426437530582763	0	0
1	74.0762875398261	99.8215052009158	137	66.6179525754181	62.001721085813	51.0901687512562	493.446715624231	0.482054722430086	0.434041153451648	0.466942820772584	0.206761972478485	0.192599508684131	0.181491594320215	0.181491594320215	1	0
1	136.901881357259	171.840262459973	137	192.471947790592	62.7194366671722	43.2183059745635	223.21936883065	0.245774114986051	0.183369084143915	0.204122311636014	0.533414817086939	0.51358751736776	0.486789337402294	0.486789337402294	1	1
1	164.677292214342	109.716369134648	137	225.393085669878	67.2407954031835	43.6004556331958	341.765775155042	0.229777888864467	0.162087369912244	0.18096573784249	0.461276859468919	0.440424786089236	0.413476883177918	0.413476883177918	1	1
1	174.971647948982	82.4177105618623	137	230.376495053486	129.486854251382	104.738555648587	407.849593275067	0.359822289492681	0.312545066027795	0.341799007048686	0.468747274333465	0.451051141421992	0.429008216060948	0.429008216060948	1	1
1	184.407187935871	225.389479199042	137	132.284490547599	18.1056378920586	4.10949095095032	212.733925180221	0.120391132582371	0.0301295622123476	0.0342672999412242	0.414156338420608	0.39067052186133	0.360503540097728	0.360503540097728	0	0
1	59.0294709550126	136.795996080186	138	352.231997830741	136.083227785475	99.6856906515382	479.463473043177	0.278679059441058	0.220583732817192	0.24428887149931	0.50457323176533	0.485212399767791	0.459776679753705	0.459776679753705	1	1
1	137.534791013797	171.557567337095	138	243.450815168717	57.5587645430226	33.7574633261769	195.844650968263	0.191219045580355	0.121776533909678	0.13672599283897	0.605830767104012	0.585998439560417	0.557656435111621	0.557656435111621	0	0
1	155.108150923718	58.0432160316784	138	257.106538700832	46.8155546018068	19.781379551398	396.610372268739	0.154038010508137	0.0714418298792589	0.0807804992540749	0.433844408702386	0.411118962214514	0.381734269727468	0.381734269727468	0	0
1	155.520726109334	124.95967741903	138	301.577135763945	86.7406753040003	55.8345156190924	384.81046320665	0.223375474499734	0.156219069532388	0.174556339720569	0.502268283270707	0.481542713909327	0.453918405596342	0.453918405596342	1	1
1	164.229129238425	109.641162299251	138	265.955923684138	98.9078658668844	71.2828980685599	376.291338081903	0.271081616481027	0.211372159640721	0.234385061451423	0.492290717486245	0.472634291773835	0.446970861902134	0.446970861902134	1	1
1	174.792339240363	82.0663122785874	138	129.183515729947	139.224607774724	124.138406148756	349.561909826487	0.518704895950368	0.490042098323399	0.523264003684456	0.434338412912713	0.420183638300948	0.404291715225671	0.404291715225671	1	0
1	19.9042553615777	183.743699225538	139	229.424568574137	36.5723053581994	13.2157024200928	277.220886185129	0.137491485586039	0.0544662366471191	0.0617334316151265	0.489668956837526	0.466740528010859	0.435737576898307	0.435737576898307	0	0
1	137.57911713977	172.081288741205	139	238.585842515438	76.1438375806282	52.6880562978543	204.942086603352	0.241934086284416	0.180888354612329	0.201430072519793	0.605631670342615	0.586990156249654	0.560692832110864	0.560692832110864	1	1
1	153.9905451165	59.2830455954477	139	245.555855639665	112.676412518809	85.2259170664053	541.877264419158	0.314534514431187	0.257649979831676	0.28388760390829	0.39798741730088	0.379050417899474	0.356507047285038	0.356507047285038	1	1
1	156.129687155406	124.829422846553	139	251.683171950023	73.5585846700435	47.6554801954551	332.162758229521	0.226165869458058	0.159202561559924	0.177816237462923	0.494736116460169	0.474011058768221	0.446549313405624	0.446549313405624	1	1
1	165.372200905512	109.97936156285	139	341.0490772926	131.817505906862	97.014064721534	420.389097165659	0.278762574032979	0.221461372612818	0.245231152231892	0.529374280616023	0.510294134048367	0.484811997824596	0.484811997824596	1	1
1	174.714315867738	82.6155847206593	139	279.387747412818	144.672694196323	114.669178190927	493.633366932338	0.341160551659447	0.290996479798546	0.319169906951098	0.462093606453676	0.443912622360605	0.421233914239979	0.421233914239979	1	1
1	185.004879301394	227.122699522407	139	244.119290463148	37.440364644954	13.6178174031408	191.971570228055	0.13297489169952	0.052836075937523	0.0598995445521335	0.594595752177112	0.573120156271964	0.54217904947279	0.54217904947279	0	0
1	136.761276084612	171.027956387142	140	245.630033761713	61.5693242490557	36.725651712479	280.529433088277	0.200421396215605	0.130068752293057	0.145867098493546	0.522688972640442	0.501622224789474	0.472990361589837	0.472990361589837	1	1
1	154.639149936612	59.588566745016	140	218.579919451768	117.424624725518	94.5121203982922	330.111210748887	0.349473323383273	0.301866890143723	0.33060201461053	0.504423655637039	0.48676998998141	0.46409652166822	0.46409652166822	1	1
1	156.786513557629	126.56404745415	140	265.327076821577	78.700000766444	51.5546417082728	333.972593727329	0.228761065315588	0.162693644642729	0.181627319392548	0.507414814701301	0.48687042946815	0.459434780572977	0.459434780572977	1	1
1	165.396578096583	110.551027393263	140	190.425486797207	125.246536014062	103.762584543249	439.862670913791	0.39676159736507	0.352708334061468	0.383623731360089	0.417812742992505	0.400773481186074	0.380774057232433	0.380774057232433	1	1
1	173.40879007436	82.5701457845989	140	232.016760570855	56.0830831344404	30.9066852422517	435.94275843929	0.194665441026095	0.117550130026141	0.132058767703561	0.397904547124651	0.376214279948429	0.349319857392056	0.349319857392056	0	0
1	187.250962644926	225.845110000446	140	254.849651619684	48.7537285283772	23.8337300614811	205.441919725145	0.160583615717984	0.085522609628545	0.0965105734261273	0.59641721517453	0.575643084283413	0.545880857294822	0.545880857294822	0	0
1	155.607549052479	59.9414710931271	141	213.348428257587	96.9787576838594	73.4056062101781	443.113826168003	0.312504872525599	0.255988050338765	0.282120750980928	0.411879869762606	0.39288486304628	0.369955840077181	0.369955840077181	1	1
1	164.956091909451	111.720287514659	141	227.775943857064	116.924518346435	91.7596015020599	472.844040863714	0.339206154813356	0.287165552736651	0.315132935409089	0.421628988893294	0.403260698426501	0.381111588494568	0.381111588494568	1	1
1	173.277585944501	82.092492839082	141	209.878583262192	133.650450738529	111.139620068125	368.013833049915	0.389051397438066	0.346209713079	0.376887155706435	0.482794572060933	0.465897355102321	0.444844414042984	0.444844414042984	1	1
1	155.556993400498	59.9833585479152	142	341.950846143364	79.9224712899349	46.4387040639989	280.330865312464	0.189446613443552	0.119567336554769	0.134287060489194	0.600784398326549	0.580795114360985	0.552292631425715	0.552292631425715	0	0
1	138.307813824317	170.765531677656	143	227.070563821306	64.3895574384217	41.9106469865465	210.572200974539	0.220920643140207	0.155812544901084	0.174111943111732	0.580560470613926	0.560899378878592	0.53339225739008	0.53339225739008	1	1
1	156.657624330495	59.9384114262904	143	217.657336645296	76.6430648212069	52.2775803002616	483.686812672007	0.260424601663108	0.193667350974106	0.215278853853191	0.378284367812383	0.358183563898217	0.334244680175236	0.334244680175236	1	1
1	165.655696250334	110.905934790136	143	248.740790511653	78.2851736917586	51.6250877391564	434.260493235747	0.239385193412548	0.171874009257632	0.191631544563695	0.429570184794135	0.408868902491211	0.382853026694995	0.382853026694995	1	1
1	170.768439304405	80.0431249067194	143	308.573927085898	66.1318513077051	34.4826656534701	396.33656207923	0.17649007600368	0.100515968453251	0.113191843265302	0.485973024728861	0.463970474305423	0.434593008612999	0.434593008612999	0	0
1	32.9958783373336	133.657295154654	144	88.066106231329	14.8803488557171	5.28646801202221	169.242788818353	0.144544548359	0.0566290544730075	0.0641652417591506	0.378216470312933	0.355499705535224	0.3274171327253	0.3274171327253	0	0
1	156.524818233318	60.0719143072628	144	316.176992134112	66.671188351493	33.9414750427434	436.173230138629	0.174145240201814	0.0969428299981633	0.109222819001657	0.467445875674739	0.445278092560574	0.416043544175949	0.416043544175949	0	0
1	165.28788183373	110.441849446714	144	147.474757118839	135.312079487713	117.76397957303	431.639358218036	0.478494972083781	0.443992386036122	0.477012604740052	0.395823723507205	0.380609949759089	0.363849324335214	0.363849324335214	1	0
1	170.674720191419	79.0680787416577	144	247.786151131786	100.174280639453	75.5419231682759	240.052845114371	0.287889861871741	0.233638614066559	0.258281794741946	0.59175608009091	0.573906682242847	0.549223237571545	0.549223237571545	1	1
1	186.516378794668	226.822350727632	144	237.063572221142	45.3269695207039	22.137719975922	191.947001745152	0.160511641930772	0.0854074444933369	0.096382171333266	0.595336687174092	0.574536789072427	0.544754320717687	0.544754320717687	0	0
1	33.2234353284611	135.18978021766	145	113.563358282286	41.546439767016	29.8412950732229	151.603140904859	0.267851807490656	0.20809153939548	0.230851821460241	0.505716513226341	0.4861046255237	0.460235709108568	0.460235709108568	1	1
1	156.939822280967	131.567348525393	145	240.889962686432	117.84656711687	93.7125080030535	252.096879934301	0.328504507699526	0.280071177627435	0.307645822958735	0.58729028911075	0.570313347600831	0.547165424687045	0.547165424687045	1	1
1	165.5024033275	110.674970612444	145	254.176580152582	100.306283012313	72.7385410235501	476.255192854967	0.282965111816008	0.222499775360225	0.246345742158724	0.426708347590639	0.407030881825488	0.382709582617168	0.382709582617168	1	1
1	170.883673322521	79.8843652175937	145	168.55522715703	100.902146996141	81.6378089217558	414.125321483164	0.374464225791734	0.326299285548652	0.356173610307386	0.394184018807465	0.376616170892816	0.356281782091737	0.356281782091737	1	1
1	32.3982914442842	134.678060727895	146	114.743985108991	7.93862756053415	-3.90936510442242	155.295137080589	0.0647086607286292	-0.035272057632004	-0.0404909978673824	0.441339685567675	0.416468346939134	0.383368051891791	0.383368051891791	0	0
1	156.299583884935	59.1589991035779	146	293.460279613516	64.9676177249395	33.4151660134609	522.265591482376	0.181257146018386	0.102225989931326	0.115089919928439	0.40698370305696	0.384948355269375	0.357294820751055	0.357294820751055	0	0
1	156.464406985569	132.412891142217	146	237.496671526761	108.960761996354	85.1432536927355	250.887031035956	0.314499708920473	0.263895590834927	0.290520325783731	0.579996056009077	0.562554073004706	0.538775521682166	0.538775521682166	1	1
1	165.791037808287	111.426303484996	146	305.408558588209	127.374407579486	95.0354889042578	493.710132274508	0.29431474327049	0.237325263040764	0.262224242814685	0.467119471149189	0.447846754568465	0.423323954619326	0.423323954619326	1	1
1	170.927788496756	78.4202510339177	146	171.604122289906	127.438646007372	107.861674436947	418.033423433317	0.426155251079957	0.385956620453163	0.417904771934874	0.417030675046632	0.400668256894506	0.38173038183147	0.38173038183147	1	0
1	39.959809934197	119.183099449059	147	194.785924790039	120.832637563279	101.227198221045	212.888806742858	0.382843888085433	0.341968616767219	0.37248436370157	0.59718857448113	0.581670270250711	0.56073799358358	0.56073799358358	1	0
1	156.124030854619	59.5087788957058	147	273.70826645897	88.8021054095444	60.8852721720272	335.922437402059	0.244964316336179	0.181967865910208	0.202601851630119	0.519033995907367	0.499009047644976	0.472184638723642	0.472184638723642	1	1
1	155.958788966353	133.214111793864	147	343.821803053135	88.4005438955527	53.9968140435635	355.540558558724	0.204525620943998	0.135732245106162	0.1520982163054	0.548670601175726	0.528059695762777	0.499628630324633	0.499628630324633	1	1
1	165.275980740843	110.997264798446	147	252.255128543323	93.4381596120214	66.1503575036789	465.500821898945	0.270292084959524	0.207755080871672	0.230489273360483	0.426153597358108	0.406177986858293	0.381394704180661	0.381394704180661	1	1
1	170.107803281399	77.1275081813878	147	188.634773878014	70.6270072038082	49.6042997817964	409.804871556815	0.272415806560854	0.208212276096355	0.230981912078594	0.387497688099319	0.367627960138063	0.343849137135857	0.343849137135857	1	1
1	39.8530923321522	118.949618990632	148	296.64172540024	125.909831620278	94.8539010517944	444.068960693974	0.297975074350901	0.242285978802411	0.267522852980862	0.487585452205653	0.46854023312458	0.443963457848985	0.443963457848985	1	1
1	134.254323462679	172.437480724617	148	180.010960982239	88.0041960343694	69.4957059643682	235.75757109472	0.328355295327256	0.278532460935161	0.306020006839422	0.532016010516115	0.514166607359511	0.490642524559923	0.490642524559923	1	1
1	155.750662779028	59.2624767983849	148	396.136798769526	34.4562051921136	-5.551492432704	446.557576465081	0.080020355359009	-0.0142132649196912	-0.0162673338714561	0.490899753782483	0.466569464258645	0.43317586069909	0.43317586069909	0	0
1	155.933683462769	132.651928957181	148	318.997147117573	100.952309760045	69.7130419092561	261.825735361817	0.240391571192018	0.179344519071623	0.199753672912243	0.615964707513345	0.597523018259333	0.571354243146312	0.571354243146312	1	1
1	164.331036283004	111.199851771246	148	268.176176003107	124.24863844288	96.1355724725995	405.180643291194	0.31661769049516	0.263882712744879	0.290506661176555	0.492003672541688	0.473444250227319	0.449560943466973	0.449560943466973	1	1
1	167.751997912932	77.0517620708142	148	189.233658444247	99.1455175080532	78.7552228646398	341.190291267274	0.343802624376916	0.293874964065639	0.322200431038289	0.458057753699358	0.439917996827743	0.417385788153001	0.417385788153001	1	1
1	182.067384604683	224.99970266437	148	192.599481865847	56.9284523970311	36.9606812850566	268.739151597639	0.228144606595656	0.161006512531358	0.179786003664855	0.481465910281701	0.460687294476307	0.433423075673122	0.433423075673122	1	1
1	39.5074085022832	117.421758248624	149	337.8386973487	98.0748890742062	62.3712659056579	539.211414554157	0.224986997718988	0.155846359741967	0.174148910071783	0.447033545428664	0.426017517493554	0.399113913977215	0.399113913977215	1	1
1	133.221685377597	171.199093151346	149	177.811820090832	95.2343323534396	76.1217273046221	315.900165353357	0.34878474390104	0.299770267006418	0.328399693065529	0.463618065336295	0.445627455368529	0.423220027273698	0.423220027273698	1	1
1	155.780130212968	59.5676387946857	149	189.206523964259	172.32737320383	151.783003040869	356.841298764998	0.476656198917109	0.445125116815059	0.478157130892487	0.503266119452381	0.488642109824844	0.47077749688163	0.47077749688163	1	0
1	155.046032769802	134.5354797659	149	38.0770240763761	297.452613477827	291.320087155437	271.618571985397	0.886516659589498	0.884403891904263	0.897317834858868	0.552632178242994	0.548067413929308	0.54447439638812	0.54447439638812	1	0
1	163.293591916519	111.968448336261	149	287.559735312581	93.8196855944757	62.8826751450259	513.662233528379	0.246000912611747	0.179437971171679	0.199855169844822	0.426102426649203	0.40555552258239	0.379862260352906	0.379862260352906	1	1
1	183.3542012065	225.848093114486	149	197.92956201128	32.3873148098962	12.6056447069144	202.306591729178	0.140620675553197	0.0598742837523954	0.0678113017573694	0.532372590865049	0.509965821072337	0.478859307382895	0.478859307382895	0	0
1	38.9908678547646	118.85565451877	150	236.046153207446	76.5824672123358	51.6797119895941	372.426039978609	0.244963071869443	0.179614411635196	0.200046792030121	0.456355731144102	0.435847966113926	0.409563725831821	0.409563725831821	1	1
1	133.489998856449	170.196359409475	150	147.689708687285	60.2657530084521	44.9534359760218	206.132485003016	0.289801251272871	0.233350821045771	0.257973864772386	0.502201195068891	0.483086553770855	0.458099772857155	0.458099772857155	1	1
1	154.099617566289	58.7396865052468	150	161.973330045095	148.196874704129	128.750642251856	491.36875020398	0.477792103931929	0.44286214595454	0.475870249490381	0.386968347367887	0.371725709666868	0.355097374773431	0.355097374773431	1	0
1	154.695448475503	135.591651702938	150	298.93101197415	86.2341660536386	56.0293520913992	338.417400056377	0.223888791025177	0.157846784496346	0.176335189755161	0.532303001334821	0.511929257660953	0.484246281317336	0.484246281317336	1	1
1	161.795647587967	110.933079208664	150	274.769215354905	100.760793192842	72.5020451956467	360.594884826265	0.268316222137627	0.20877640459134	0.231589688197902	0.510144422404347	0.49058888155428	0.464720647962084	0.464720647962084	1	1
1	182.90814344879	226.271032751984	150	197.338319358117	25.5453571469328	5.89236013055531	194.744020849472	0.114612956621586	0.0289934578055857	0.0329804781859514	0.533689881961648	0.510662309227181	0.478465853931652	0.478465853931652	0	0
1	39.7018730030482	118.77025618419	151	286.98934223472	116.810602534509	87.0538161208284	400.757501509525	0.289278401465028	0.232737357110216	0.257317395184188	0.501890755765034	0.482760505677274	0.457754694997892	0.457754694997892	1	1
1	154.652210590923	135.507714362577	151	207.986326222657	85.8924178821511	63.4170421290869	381.446019355082	0.29227162428433	0.233663430613349	0.258308346566209	0.435166545054826	0.415721257402209	0.391589564574642	0.391589564574642	1	1
1	161.782930337036	109.889569846163	151	220.920849620973	75.1293128057935	51.4387499232827	386.913810432832	0.253772239778379	0.188863363029451	0.210078453108805	0.433478447167853	0.413120862183295	0.387570528398601	0.387570528398601	1	1
1	166.960370230991	79.6639205777142	151	239.991819204251	84.5545664689596	58.9544872161012	406.757202279097	0.260531530164993	0.19720761203587	0.219106824775417	0.443791594927025	0.423614595556262	0.398131932323913	0.398131932323913	1	1
1	182.228897476645	227.383527819526	151	217.359380833258	42.9785303624408	20.7753538369668	270.12932744794	0.165087482514728	0.0872420139201323	0.0984271102168306	0.490770951023029	0.468525619690305	0.438637271713107	0.438637271713107	0	0
1	40.1690361633768	120.902640811797	152	114.734606038003	25.2725439765655	11.8211670312739	315.717715863281	0.180508952392329	0.0934067782494837	0.105291071646778	0.307218588445633	0.286148223296683	0.262322878909802	0.262322878909802	0	0
1	133.225111843283	169.089197280078	152	221.691633839874	41.0427268101963	18.2561462205057	289.599963434606	0.156213776944311	0.0760838304730795	0.0859731075242532	0.4756799445435	0.453118312763903	0.423046884434671	0.423046884434671	0	0
1	150.843880336761	56.4174437708206	152	147.872567113293	136.795786450526	119.135129196934	439.325867703566	0.480544411551031	0.446186124382405	0.479228872479803	0.39319147197818	0.378019267260834	0.361373884181395	0.361373884181395	1	0
1	162.841111510474	109.406067946019	152	227.142571069843	73.6171060089467	49.560066700255	367.739024384202	0.244770531488706	0.179109484100519	0.19949839330631	0.44990315825683	0.429368015787667	0.403178419863239	0.403178419863239	1	1
1	150.713579244282	56.8814733188563	153	178.987232828708	172.806075188062	152.36390200032	438.310960068761	0.491214787916956	0.459826105858781	0.492979811511145	0.445249218649566	0.430515075415051	0.413535250009452	0.413535250009452	1	0
1	166.29110860024	81.1436308251293	153	209.449496527084	100.981410624122	78.5209212734736	366.829546146765	0.325294319276448	0.272670095328526	0.299819524771696	0.458362666297049	0.439783802162403	0.416548697168288	0.416548697168288	1	1
1	183.063765198223	226.52132289797	153	243.016830531165	29.9394446755908	6.34830596372199	178.722190424255	0.109685863250122	0.0254578729527099	0.0289732064246602	0.604315449985924	0.582509971247029	0.55075933801886	0.55075933801886	0	0
1	33.9872618164672	136.633968095754	154	62.7161920742708	53.7666326833483	46.0685052493188	207.11153810386	0.461584210335108	0.4234833242426	0.456229824949207	0.359965556036222	0.344368451166851	0.327752163754877	0.327752163754877	1	0
1	132.395317171205	165.671328540209	154	209.4050107158	49.7104136040941	28.4861821082308	243.602895545591	0.191846601701038	0.119744584782935	0.13448279640126	0.515428648769409	0.494068771705069	0.465106488832103	0.465106488832103	0	0
1	164.930605952525	109.116012675074	154	224.467931435233	106.337556409788	82.563288151217	363.459277890827	0.321450400059886	0.268908446061036	0.29583567499742	0.476483186489237	0.457920314667629	0.434343574719245	0.434343574719245	1	1
1	166.854254406501	80.6617346536784	154	210.499403465866	87.1071625780365	64.4553688785947	376.540022952065	0.292692341220679	0.234421713538566	0.259119564394764	0.44145675569929	0.422036790361949	0.397813084458636	0.397813084458636	1	1
1	132.81859192582	166.283435187705	155	217.49706760168	76.1349236647905	54.3505161475422	227.017075626175	0.259286882660201	0.199930105678924	0.222048020775137	0.563972952105598	0.544932535589088	0.518813734277237	0.518813734277237	1	1
1	163.541960326993	108.815117862977	155	237.5937884047	89.8017875048258	65.6160810866211	286.835492011371	0.274291389721289	0.216404832720985	0.239799052349068	0.533016958939773	0.513875524280243	0.48821866600802	0.48821866600802	1	1
1	166.887519970323	79.9812999850352	155	215.453676266615	91.4899236682228	68.0828078774926	407.621585698234	0.298067539729272	0.240120096300868	0.265210332544094	0.429552973061373	0.410233919729512	0.386420787997369	0.386420787997369	1	1
1	182.799176528134	227.668988787774	155	227.451785311058	22.1235967048759	-0.741246913668538	245.745128350038	0.088644947775592	-0.00326957414026005	-0.00373625931396449	0.503866439593897	0.47985568668941	0.44669185499887	0.44669185499887	0	0
1	33.1644214222318	136.3930695894	156	145.048500366503	35.251898514949	20.4292677461636	180.861265263439	0.195517584728846	0.123456268350527	0.138579395452809	0.499223524479937	0.47779127434639	0.449064845539781	0.449064845539781	0	0
1	132.297012439044	167.604139118734	156	195.015952873178	53.4703175037325	33.4724117835725	250.071590284211	0.215184192762953	0.146495038527922	0.163912617441029	0.498410094361767	0.477449820649825	0.449521589734546	0.449521589734546	1	1
1	154.377232138869	136.247735171708	156	271.114155670612	117.091058665899	89.6391657454958	312.703244596059	0.30162155051426	0.248477728198383	0.274126216878349	0.553860078857827	0.5356742210597	0.511174222811346	0.511174222811346	1	1
1	163.47350062176	109.523995754318	156	205.292909023425	86.4662380564807	63.8090327664827	423.794807329131	0.296361704240929	0.23711844047673	0.262003175689889	0.407738850833218	0.388372354368885	0.364947079583059	0.364947079583059	1	1
1	167.006655307783	80.0047143738919	156	166.401252862163	80.8991270739871	61.8347695259739	413.453122215265	0.327129004390832	0.27092467209588	0.297971509782913	0.374270252266449	0.35568004275528	0.334184155440653	0.334184155440653	1	1
1	181.935142354774	190.491850149829	156	261.772674315759	26.1844483999538	0.952001589631303	174.572121680968	0.090931761482436	0.00362357127799494	0.00413672764925397	0.622570629217881	0.600792590651219	0.568644698365495	0.568644698365495	0	0
1	32.4514414409144	134.745625856305	157	145.508494060749	38.2186630918857	22.6317227545408	253.16507412743	0.208018584101505	0.134600294820619	0.150853603486428	0.420531984774201	0.399093532481058	0.372094053713013	0.372094053713013	1	1
1	133.150628533163	166.218898639842	157	198.783706949818	46.9646552913477	26.2253853890798	290.403026239621	0.19110872138899	0.116552558460973	0.130956342674123	0.458356291750931	0.436561509185042	0.408142243340168	0.408142243340168	0	0
1	148.258381546223	53.6622045683431	157	210.940394200493	110.859131562141	86.9869258186163	494.624577415653	0.344497498246509	0.291973645830925	0.320198953378289	0.394157306857905	0.375908910171568	0.354520227769299	0.354520227769299	1	1
1	152.900108809551	136.348059657387	157	225.492335264484	101.910727052163	78.6906278732358	298.851230439677	0.311269926222009	0.258695053337383	0.284998244046017	0.522795717496247	0.504420754871638	0.480222930894074	0.480222930894074	1	1
1	163.868700738792	109.588269945302	157	229.201464495831	85.1132501948858	60.6285766330622	392.029679363789	0.270789900112175	0.209186654347192	0.232031620232953	0.444987908641153	0.425058164338369	0.399946127099915	0.399946127099915	1	1
1	31.4914679364138	134.378920253499	158	93.784107181707	20.6780948059498	9.3576792560372	290.593303691969	0.180654350928699	0.0907263639619568	0.102308109239231	0.282583992521236	0.261957313491578	0.239401957724886	0.239401957724886	0	0
1	132.907801308842	165.382863725798	158	216.157355249219	38.045002114008	15.5601575527403	309.080925552741	0.149664238005652	0.0671514093371052	0.0759751348750614	0.451286883656993	0.428472969535426	0.398542836851155	0.398542836851155	0	0
1	147.97543049798	54.3390040808618	158	146.535344233056	127.785913828687	110.188660797143	444.983255020922	0.465825779349281	0.429210586614918	0.462045022317024	0.381370133333526	0.365856276036671	0.348929118230478	0.348929118230478	1	0
1	153.146884925086	136.402780170982	158	266.266447184164	156.757906715484	129.237111704369	363.087985430755	0.370564732905829	0.326765989331572	0.356660422176948	0.538122012255873	0.521365630621988	0.499493688087443	0.499493688087443	1	1
1	165.154746163673	80.0791736001734	158	173.740002412253	177.195941103525	155.996331427045	561.133724911876	0.50492388818405	0.473094152563339	0.506307834081731	0.384768790876215	0.370128427373039	0.354454357976003	0.354454357976003	1	0
1	164.933161956292	108.976862837964	158	246.587746907605	95.8584505828763	70.4356260833602	329.851850967262	0.279922660217423	0.222178022455674	0.246000416494796	0.509366639210177	0.490084271663861	0.464678338968885	0.464678338968885	1	1
1	186.001511386605	7.84526343922283	158	240.662744205065	88.4256972859378	63.6768325915719	315.616083976862	0.268698884972401	0.209229549642574	0.232077825303511	0.510448474442121	0.490905392196794	0.465051273141673	0.465051273141673	1	1
1	120.943135232434	218.27055151323	159	241.111531705664	31.6230521717325	7.62749968332502	236.258259418666	0.115948083012267	0.0306646674658662	0.0348732496614825	0.535831863786652	0.512866847100877	0.480727003460984	0.480727003460984	0	0
1	148.13338456501	52.586006982763	159	313.378090770951	118.452031550235	86.1210513897125	421.412172907964	0.274302382875766	0.215572556486436	0.238904234729021	0.506104918539243	0.486653228951127	0.461037898203271	0.461037898203271	1	1
1	163.487230718456	110.087345233452	159	291.694462420623	119.16853171998	88.197470455514	479.969783271008	0.290044451360832	0.232164631103842	0.256704419298793	0.461212255047912	0.441805845919448	0.417191115343143	0.417191115343143	1	1
1	184.66283837967	7.28389086001742	159	224.558748374519	93.9137468328829	69.358659637254	440.726345321196	0.294888093151412	0.235980101030545	0.260786209812947	0.419484959942329	0.400081545209244	0.376347872533279	0.376347872533279	1	1
1	32.3425989816879	135.36211714254	160	92.2144798124454	44.2303173941851	33.6205761294207	233.608860501067	0.324162725876628	0.267179728874225	0.294003465430706	0.368716250642785	0.350082586421641	0.328639202940985	0.328639202940985	1	1
1	43.3276863896798	123.017262999278	160	122.034420009444	50.7694881362067	38.3605911910391	145.974442870593	0.293798263482645	0.23916324394336	0.264188259132671	0.54208169279615	0.523534605258892	0.498673110913363	0.498673110913363	1	1
1	121.319413835825	218.549857867123	160	316.671017816523	18.5062626822883	-12.3877063850389	248.166316750038	0.0552133565101645	-0.0407110936408625	-0.0467711647592854	0.574579513822671	0.550789241062724	0.516267708869534	0.516267708869534	0	0
1	148.122143322253	53.0392207581818	160	262.792520111158	64.3688136890437	37.4742148137557	331.637084208459	0.196749453675824	0.12480308490758	0.140064831285168	0.496603095661806	0.475177908145445	0.446520778228277	0.446520778228277	0	0
1	162.203871774749	110.206205976138	160	241.933388339748	131.33994801127	106.497137285071	313.610234383157	0.351859978254007	0.305648126248688	0.334570694973883	0.543430287540645	0.526297694451051	0.503718496010583	0.503718496010583	1	1
1	184.932814061062	6.90117062085004	160	243.451787157489	90.2476695320415	64.8770621603105	352.766545594828	0.270445958849752	0.210415153508521	0.233354693027842	0.486112138953824	0.466390859307905	0.440750519542678	0.440750519542678	1	1
1	31.5780731995111	135.924361064543	161	102.383775592674	26.1356611580176	14.7466894585616	220.291112663878	0.203359599285491	0.125899691870182	0.141273892179432	0.368450544189083	0.347133890619553	0.321502271639954	0.321502271639954	0	0
1	42.6689194987016	122.68441144333	161	131.867410141237	18.039204112445	4.75579472662022	145.202291735569	0.120336278704273	0.0348095679004168	0.0395637997181237	0.507970485509989	0.484779434488526	0.452909145448285	0.452909145448285	0	0
1	132.776670999878	163.691894979954	161	186.708600257689	97.2725178050298	77.7552252383522	276.545369860818	0.342531638964626	0.294010816384853	0.322343400147093	0.506632824997661	0.488834252293246	0.465885261597758	0.465885261597758	1	1
1	148.487974404016	53.0526677262376	161	366.76269197823	85.5140795719687	48.5448029209756	406.265365473582	0.189074666113994	0.116888819771378	0.13132798235326	0.526796242195007	0.505502938243067	0.476402042116413	0.476402042116413	0	0
1	151.850988343193	142.006426782775	161	265.128854260647	86.4091086459755	58.8339192414952	378.734117616972	0.245803064714601	0.181607036529171	0.202210220520328	0.481379436900525	0.461027759758834	0.434462137028117	0.434462137028117	1	1
1	161.353170691096	111.495758318311	161	178.697573367276	158.268970162401	138.986900189459	324.899516529035	0.469687490350099	0.437499820603091	0.470445733913593	0.509115913119621	0.494385914461284	0.476252479218795	0.476252479218795	1	0
1	164.301769293179	82.5769362083621	161	228.87870577629	84.6157035891516	61.0393197059928	304.096562066353	0.269911363843541	0.210539926258304	0.233489046058441	0.507608472058214	0.488065497985006	0.462270126012113	0.462270126012113	1	1
1	184.16788376443	6.95299900307434	161	190.037091414585	119.506169805356	99.5692573499705	288.643524148103	0.386072593970775	0.343808959212142	0.374395492733506	0.517469240029249	0.500832533357598	0.479537331337194	0.479537331337194	1	1
1	119.551043665567	217.212090682383	162	277.790080814989	31.4623974320271	3.769900710802	276.865996952707	0.101736929030837	0.0133893342739002	0.0152642936858238	0.527627930755189	0.5042028708853	0.471469516497662	0.471469516497662	0	0
1	152.27107025092	140.990713479108	162	321.404799884524	80.6975624569441	48.8018070433946	305.872588379746	0.200689103110554	0.131823166118957	0.147798402148262	0.567961284409634	0.547578759259776	0.519116873128742	0.519116873128742	1	1
1	166.032220527475	82.3822497759009	162	195.087818330393	59.8023021842631	38.6462062736285	365.245819237489	0.234619929809419	0.165342663906552	0.18451668544642	0.411022977666042	0.390220183545721	0.364448793578572	0.364448793578572	1	1
1	184.558155977176	7.03813049169797	162	227.254356735604	111.027957009627	87.5815713725179	305.67069568155	0.328210942453364	0.278181629075194	0.305649220242844	0.52532142686367	0.507385281699812	0.483850472510318	0.483850472510318	1	1
1	25.9777512482941	185.336357423288	163	228.505983487883	24.3675785591109	2.0816947884198	178.390683714002	0.0963626974755962	0.00902777981885655	0.0102983494010402	0.586354107794819	0.563813882852241	0.531203898666756	0.531203898666756	0	0
1	30.3194413108985	133.50882364984	163	83.762708174271	52.2549586492358	41.6729737053825	306.66407735693	0.384177731243108	0.332225831445351	0.362350920211797	0.307258360236482	0.290293338976324	0.272741408171924	0.272741408171924	1	0
1	41.8528249764106	121.614052589686	163	76.9893210724582	52.5791533146308	43.7083140425342	196.321584506719	0.405802056120143	0.362130658159888	0.393370034438248	0.397583390014696	0.380726554241781	0.361418863490662	0.361418863490662	1	1
1	148.467345563129	55.3332773510505	163	251.974572396874	57.6480890354647	30.7479063955508	429.256076380646	0.18618820976727	0.108756496925474	0.122330237596681	0.419043945355356	0.397094093267598	0.369304721070564	0.369304721070564	0	0
1	152.10846615371	140.826523385641	163	259.125906489861	93.5798375713775	66.2892361899805	404.134866315313	0.265319856982907	0.203706673402101	0.226124301832155	0.466023809010139	0.446049124347284	0.420419707272118	0.420419707272118	1	1
1	159.513777359727	111.341683441189	163	265.036907517544	120.121546115817	92.6547315771704	368.721594116575	0.311875657882256	0.259035217629552	0.285359681147365	0.510901508513087	0.492407933585474	0.468253515038983	0.468253515038983	1	1
1	165.947640936826	82.5818347493273	163	207.262091647711	76.3713149683407	52.9383798300092	483.699923634564	0.269260648382378	0.203452282501118	0.225849855799354	0.369635196901215	0.349778644005755	0.326413536163991	0.326413536163991	1	1
1	41.7392588405007	122.874200784683	164	81.8788894453665	15.0791072563246	6.34312270991853	138.966005577098	0.155522058719078	0.0718995470059513	0.0812928097538906	0.410971311800301	0.388321589473995	0.359586236948212	0.359586236948212	0	0
1	131.836779752317	159.484768335477	164	198.9457073863	37.137204069346	16.1173191682241	317.01102842606	0.157305769572073	0.0749423061064284	0.0846968109673061	0.426840531838297	0.404197544573701	0.375108008095426	0.375108008095426	0	0
1	148.218756830686	54.5332590532755	164	416.698074858293	70.6550804719938	29.0923597596904	417.580336073703	0.14497716840288	0.0652601704758893	0.0738550612641439	0.538551352071373	0.516337186468382	0.48541648232631	0.48541648232631	0	0
1	159.769514092935	110.581812295137	164	187.356339495121	58.1771339913036	37.5123803191182	385.479844890252	0.236941762624965	0.166819023784662	0.186126073371786	0.389109811688406	0.368426720103967	0.343330599305515	0.343330599305515	1	1
1	165.959268292894	82.4831231727021	164	142.55497739578	127.986391588101	110.901821564643	429.427537243785	0.473075123663347	0.437557098564793	0.470503717314655	0.386504838396189	0.371156263986453	0.354376576649246	0.354376576649246	1	0
1	131.492678753697	159.399969226537	165	162.287977795778	42.1281622592977	25.0540155172062	251.3371017205	0.206090195460824	0.133734114141455	0.149900946645386	0.448523721430236	0.427059313821837	0.399396482228705	0.399396482228705	1	1
1	148.216811665923	53.8557041661146	165	392.428206672515	64.4471642748852	25.3828825873266	385.490152836753	0.141060710147812	0.0607520557491491	0.0687969174819567	0.542371877822091	0.520117569057115	0.489040686363783	0.489040686363783	0	0
1	151.603879372172	143.638269054999	165	299.851158570053	90.949484213959	61.6991456582541	234.714134980861	0.232726035366899	0.170651621466464	0.190300929496753	0.62476644305742	0.606358991838982	0.580067472143151	0.580067472143151	1	0
1	159.822541890406	110.258362717981	165	188.84668533956	72.3887230006442	51.508231366037	393.681984224674	0.277101498072471	0.214300718587454	0.237536427540749	0.398882990902284	0.379086637312345	0.355175186667661	0.355175186667661	1	1
1	165.93070352164	83.5192590622471	165	104.302786654378	145.644079447876	133.17692091357	310.892076104205	0.582700162314867	0.560792845323279	0.593231510008413	0.445666032246103	0.433063324260911	0.419312373242803	0.419312373242803	1	0
1	181.471418830627	8.57898636029571	165	245.362567968149	103.96912349036	77.5218389674422	443.290383994326	0.297622935543794	0.24009161576795	0.265179914602256	0.440729197781845	0.421423950197711	0.397398011668781	0.397398011668781	1	1
1	189.169918451196	218.555884922171	165	188.686202167921	26.2602967980973	7.58156982430124	174.945402663406	0.12217131669704	0.0386287047911344	0.0438808336378589	0.551297675247217	0.528719844532183	0.496881036506972	0.496881036506972	0	0
1	28.2005851467613	134.623962397533	166	116.630181294812	35.7302693637403	23.5512932779693	171.470180216613	0.234511444468052	0.168005746477875	0.187419247750269	0.470494252649269	0.449801797675395	0.422914248581246	0.422914248581246	1	1
1	133.017559269288	159.94937036262	166	194.907687408291	63.4003331970339	43.8854582300124	202.739892625312	0.245444694471585	0.183780225821411	0.204568328862329	0.560262855969392	0.540827355926496	0.514124343705384	0.514124343705384	1	1
1	148.464943160602	52.1262272651356	166	341.038872965263	91.0171449795317	56.3136224654952	410.488785137419	0.21066051900511	0.141722080804972	0.158677679616078	0.512798864065435	0.491869510742617	0.463681120221739	0.463681120221739	1	1
1	158.56388733149	110.205079608474	166	267.82302606148	102.685506471432	74.1854304705082	447.05017255639	0.277147480975518	0.216911099867993	0.240343262425882	0.453188902798658	0.433438586087222	0.408440520169428	0.408440520169428	1	1
1	166.547098928282	82.3788607965839	166	129.122533733533	126.642983734159	111.417445881347	364.042674193851	0.495152689025629	0.463197203474173	0.496370618951814	0.41265268982982	0.397861199125602	0.381413072286816	0.381413072286816	1	0
1	180.526947861494	7.77204886449295	166	267.647855567883	111.884740248082	84.3837217858246	348.716080562361	0.294796129453753	0.239704978798079	0.264766952799075	0.521157961732837	0.502365685246246	0.477520591263409	0.477520591263409	1	1
1	40.2652907499037	123.694217767153	167	59.5498198918139	11.832861940578	5.06925439244354	142.068822854549	0.165766564618037	0.0784482669953461	0.0886153938862932	0.334421075818067	0.312640823090193	0.287067744021343	0.287067744021343	0	0
1	132.950105637129	159.122361715563	167	186.150291981893	73.0235842993943	53.6084248883817	271.341298786505	0.281755188243356	0.223593225673573	0.247519073622771	0.488532446311585	0.469103325231123	0.44388648732515	0.44388648732515	1	1
1	151.58675416829	142.143686728811	167	257.616981734749	160.680455170814	135.211805032108	235.478092356158	0.384129667060547	0.34420034780281	0.374801812651049	0.639818130510219	0.625218026126284	0.605057302674964	0.605057302674964	1	0
1	158.877065160294	110.453215185017	167	252.542391959973	97.175847896412	69.5229291750155	499.435103018435	0.27786897227985	0.215865927228707	0.239219674263368	0.411843447112167	0.392045228055585	0.367850795272361	0.367850795272361	1	1
1	166.130459745147	82.8289937357034	167	207.039353738706	67.1280599200425	45.1651093735817	338.699909916158	0.244843320452355	0.179081324795878	0.199467807395951	0.447351984862739	0.426810960663083	0.400666882890794	0.400666882890794	1	1
1	180.671422473548	7.21134235579347	167	200.05117634014	129.378572175991	107.223071611976	420.654124027496	0.392734938962732	0.348949097838764	0.379728292544719	0.439190549983423	0.422121543520112	0.40164870556938	0.40164870556938	1	1
1	126.974951014444	213.661218358148	168	204.442785381258	8.87707048424585	-11.3093404721025	184.342839571986	0.0416138968790732	-0.0585571311971474	-0.0674458433660007	0.536434164715449	0.511643917377819	0.476333202690969	0.476333202690969	0	0
1	132.798793518875	158.997635735559	168	171.786112823412	62.6303219022831	44.6374531312244	257.990290972157	0.267175473321957	0.206250428109944	0.228867534829894	0.476062617531216	0.456191493555031	0.430518305191683	0.430518305191683	1	1
1	149.976368686097	49.7364714914203	168	356.867286109589	63.7646873677867	27.514978125688	423.092025250649	0.151592583037952	0.0715823301067979	0.0809377644116566	0.498542146616084	0.476030344545077	0.445521028865086	0.445521028865086	0	0
1	151.169620053597	140.535833368318	168	298.612680386523	92.139324835908	62.2986983216485	304.854784785992	0.235800005129746	0.172614946485304	0.192437862806664	0.561742655240182	0.542099311286696	0.515017220055111	0.515017220055111	1	1
1	159.143293764889	109.794248079919	168	236.546311966628	89.8571936277148	64.8420854129321	379.173822844026	0.275294817879162	0.215144597392287	0.238444036644611	0.462604866169327	0.442852083797048	0.417652103138041	0.417652103138041	1	1
1	165.841459589132	83.2018551869801	168	215.854720489843	96.914803291229	73.0324071738087	451.551375866782	0.309860123581178	0.252806027615185	0.278735586616175	0.409212313735205	0.390156814220531	0.367189205195989	0.367189205195989	1	1
1	192.007253065486	218.244916038892	168	192.7535619612	11.3132694150383	-7.62123461043521	164.030008005304	0.0554390409197857	-0.0411664171217136	-0.0472973459446787	0.554383546783779	0.530218493246045	0.495547639781878	0.495547639781878	0	0
1	26.2242904983088	133.857246171991	169	110.71991556311	14.1910513414369	2.43819197210942	181.886499285207	0.113609330654539	0.0215467722571319	0.0245356408974758	0.407144714902208	0.383528811980933	0.353315388097405	0.353315388097405	0	0
1	151.054688793054	50.2852097294791	169	175.22631365157	151.683912073567	131.3880278931	457.425717621737	0.463992558620976	0.428512336478425	0.461336529315247	0.416798730822107	0.401306630282183	0.383709659738082	0.383709659738082	1	0
1	151.305186657911	139.303850549819	169	350.342416724554	82.9838332392914	48.4545184680459	309.59490584732	0.191504284003601	0.121501732315582	0.13642269659299	0.583273536598529	0.562960937843617	0.534285624928394	0.534285624928394	0	0
1	159.361600817635	110.069305626524	169	256.405114240541	87.0134417653876	60.2077697272362	380.053380253553	0.25337431610389	0.190162096288425	0.211485036852882	0.474681240272404	0.454468517033271	0.428270915002249	0.428270915002249	1	1
1	166.164830691566	82.8888106605482	169	223.230656562439	62.9203380416683	39.3159061939023	357.576694434885	0.219885092933957	0.14974831809316	0.167476798029139	0.444521805534411	0.423378029628358	0.396322883629884	0.396322883629884	1	1
1	181.119880973156	6.80414849015874	169	89.8473043271111	36.6889295795995	25.8558883737318	277.177588257324	0.289948012888139	0.223467371730905	0.247384043529359	0.313430521720649	0.294499497834084	0.273824022807246	0.273824022807246	1	0
1	191.832743047843	217.805688849508	169	245.407573870175	71.4146716730265	47.7265395918068	166.971338597418	0.225409271847637	0.162814689249727	0.181759392823149	0.654870705046626	0.637102021177828	0.611289768611891	0.611289768611891	1	0
1	133.80397150427	157.655276975991	170	246.549055192717	92.7424407734334	67.7876776046598	283.392867072236	0.273341483285175	0.215653057793777	0.238990794283371	0.544885203653708	0.525884501731126	0.500219129935216	0.500219129935216	1	1
1	159.158184872097	110.093633788377	170	254.552462938609	103.761401579992	76.4929871057968	442.949951938073	0.289582435553803	0.231064909955827	0.255527141232161	0.447185879556033	0.427709840648252	0.40327658414055	0.40327658414055	1	1
1	166.648776113308	84.7729487766112	170	67.8087529721028	168.224139228315	157.595615190923	454.459805826982	0.712714815549836	0.699168416633969	0.72637367646309	0.341832568070187	0.331543235820422	0.323138329558831	0.323138329558831	1	0
1	191.799412524316	217.331765493533	170	363.540252621418	42.3371346548297	6.2987389135053	342.089592842837	0.104310158639151	0.0170310298742812	0.0194059192197943	0.542640782366659	0.519488892074996	0.486866500709144	0.486866500709144	0	0
1	26.3138388808435	132.862019055783	171	146.757513342152	36.0268530114131	20.553667013573	230.583209559243	0.19710029763555	0.122846942863431	0.137907172229882	0.442183608498892	0.420491428369925	0.392599602056354	0.392599602056354	0	0
1	150.373079648326	50.2442050320476	171	163.827553114885	157.316063146568	137.696836640379	492.031725325216	0.489862028017061	0.45666898373343	0.489801462359343	0.394925423629838	0.379966059142125	0.363609098236966	0.363609098236966	1	0
1	150.938061664603	140.779063458244	171	304.302189729336	103.615252577925	73.3535519238499	295.914874960486	0.254010350701987	0.194233911558567	0.215891709762054	0.579566229483156	0.560677280656664	0.534494477992919	0.534494477992919	1	1
1	167.044250326101	86.7733074690627	171	249.61289903471	105.458402315252	79.723821831906	333.88522830913	0.297006268640424	0.242073892100829	0.267296468078188	0.515375478806562	0.496570901002171	0.47182188793747	0.47182188793747	1	1
1	191.796357059773	217.629820857261	171	201.287436622383	32.2371940906159	12.7054063358274	147.190888573229	0.138046226610825	0.0593730433232693	0.0672483691055342	0.613383534117062	0.592476416506549	0.562092765415468	0.562092765415468	0	0
1	134.968875192772	158.250657700608	172	263.670387101112	84.406629952242	57.8156904868136	293.394759197869	0.242494120027764	0.179838862449654	0.200290542040297	0.542622497107393	0.522842896305648	0.495931953192915	0.495931953192915	1	1
1	150.926883809635	49.4888329410993	172	215.448219837676	82.823202259518	59.2567377896315	423.605409697428	0.277677296997395	0.215710478258005	0.239052534836126	0.413188800305	0.393385191572792	0.36915328315863	0.36915328315863	1	1
1	152.290150709766	141.098957939628	172	277.410683249094	47.9987892443035	20.2881287004006	282.086403931752	0.147502741320099	0.0681498477187157	0.0770939260687307	0.535657088585179	0.513463958367765	0.482645294964102	0.482645294964102	0	0
1	159.314013311977	111.090737581667	172	225.225142063036	102.264957404933	78.1496071290725	390.773646658352	0.312268852008258	0.257600895714577	0.283835432484254	0.455946859679555	0.437045955887312	0.413347797253464	0.413347797253464	1	1
1	167.533483745145	86.3288972248773	172	260.547157982514	78.1391475618294	50.1006543766659	466.172317011022	0.230712450673913	0.161277988717133	0.180082347822981	0.420802232905252	0.399896707891741	0.373745856462308	0.373745856462308	1	1
1	191.577579049249	217.549345277773	172	224.783229128393	54.9934747198745	32.3664733179142	245.903683361095	0.196562022368021	0.125866267819899	0.141237046061253	0.53221826542454	0.511177759063447	0.482381998588909	0.482381998588909	0	0
1	25.2909010199552	134.298007920952	173	130.158965864164	14.7017712073936	-0.217493436471911	324.116293681134	0.101488999052458	-0.00167377999039482	-0.00191225411380071	0.308886635319988	0.286178284188951	0.259759982707204	0.259759982707204	0	0
1	135.53229853365	158.21700301923	173	242.622845853394	74.9995526602273	50.5137201976982	271.726468451043	0.236128034456018	0.172321457122118	0.192118495495347	0.538937828368923	0.518951583208946	0.491773739896512	0.491773739896512	1	1
1	158.930408537981	110.051235852471	173	261.9120360887	76.6938245676485	49.1638499566204	403.074522303849	0.226498810206611	0.158044554920782	0.176551268501127	0.456538784678251	0.435588753305349	0.408584783506431	0.408584783506431	1	1
1	167.112260395737	86.6706617845353	173	224.449312905474	109.304611519394	84.3033058156804	486.330071277061	0.327500603049838	0.273044828461254	0.300216168661569	0.406975292987153	0.388327682900312	0.366046792794933	0.366046792794933	1	1
1	185.074616618956	189.308830947154	173	275.639244060652	25.3731892983863	-1.73748347560736	237.981305008356	0.0842928280909975	-0.00634345493762493	-0.00725206433920139	0.558471113729079	0.535086583236591	0.501678689185648	0.501678689185648	0	0
1	191.556091209211	217.131197348388	173	217.067109516952	41.8690986383734	20.7238664227167	166.957208448503	0.161696577456861	0.0871516101097743	0.0983263645199848	0.607983589462692	0.587503502453309	0.557990742116601	0.557990742116601	0	0
1	25.2690287719674	133.339137689103	174	120.341740909187	20.9484634738649	6.69801902257636	345.316221559442	0.148265504783839	0.0527238010066617	0.0597732072035823	0.290358278991879	0.268949192790371	0.245001577868874	0.245001577868874	0	0
1	134.725289501335	159.135934835743	174	241.255197371173	62.1688090499378	37.2000551907937	332.289401729276	0.204890871303228	0.133594374135626	0.149747233957441	0.477296848754418	0.455927449557637	0.427786111060079	0.427786111060079	1	1
1	149.878925443508	47.6002108974364	174	182.260976501413	174.887086720934	154.345233736749	418.906309622744	0.489676704790237	0.458533529810825	0.49167886868689	0.460210103466085	0.445533596584386	0.428364780139767	0.428364780139767	1	0
1	151.461059857235	139.972739815381	174	188.817726693999	108.55668602949	88.5836316916534	303.19807683943	0.365050526826699	0.319333806464284	0.34890067588924	0.495151572693431	0.477784409621603	0.455748280061295	0.455748280061295	1	1
1	158.779432157751	109.835562460952	174	248.95125422645	117.161991608408	90.3819847395342	444.364265721237	0.320015713556718	0.266351699040583	0.293125556851162	0.451725360191587	0.432990071981172	0.409642020413555	0.409642020413555	1	1
1	167.064485480356	86.3407512053216	174	216.510868910304	67.976438418703	45.1368840262362	341.380119113965	0.238943659936606	0.172510115296819	0.192323791285439	0.454548831444784	0.433889982641841	0.407400533646746	0.407400533646746	1	1
1	24.0966482561616	133.278273369629	175	148.152615821346	35.4724923860085	19.753587003972	242.638032054045	0.193178878053822	0.117646559040601	0.132165315942075	0.430778762842945	0.408984437145139	0.381182081257681	0.381182081257681	0	0
1	150.141062097311	47.6600212067408	175	205.994285566235	121.813930631079	99.6077032806513	372.404134086019	0.371601212575335	0.325939316221392	0.355798089398022	0.468155433226321	0.450736325986142	0.429143067276663	0.429143067276663	1	1
1	159.040261719287	109.585739629072	175	275.192053768714	125.8622520254	96.5385040848811	463.30109517346	0.313828452174785	0.259700210395139	0.286066163077376	0.463992363957195	0.445169421429766	0.421430679262325	0.421430679262325	1	1
1	166.824275797633	85.6183304707106	175	188.735808561983	98.7544357680426	78.6279933835016	319.271866050529	0.343505345714191	0.294086158303262	0.322422686658201	0.473810475986569	0.455757834941774	0.433048680554668	0.433048680554668	1	1
1	191.122763829937	218.07123987064	175	161.728488233841	43.613632406343	27.3914239360478	171.163117749489	0.212394964415343	0.144836276739816	0.162094091608687	0.54538981055998	0.524920399976121	0.496797859412125	0.496797859412125	1	1
1	132.862595293429	159.945631597282	176	145.384555849821	56.0932441674326	40.1328068041158	291.626773138399	0.278409056296173	0.216329114590635	0.239717652877878	0.408590410605775	0.388807801956678	0.364708118383365	0.364708118383365	1	1
1	149.718367496461	47.2668476285143	176	246.852390073985	118.471018950001	91.909977160484	441.299152825473	0.324290795562522	0.271311060643492	0.298380685440672	0.452905021880812	0.434276475025249	0.411073763785941	0.411073763785941	1	1
1	152.226651761935	137.770585064577	176	289.111755173437	101.281192478216	72.4011792562892	294.037503254574	0.259433970535218	0.200272721556974	0.222418002679995	0.570390968336884	0.55146471369427	0.525406110527677	0.525406110527677	1	1
1	159.2890093564	110.451813557109	176	216.151936699291	89.7832474551391	66.674006746316	371.569156534415	0.293471467504759	0.235742188054042	0.260531815746953	0.451561954338733	0.432194470059818	0.407842992554616	0.407842992554616	1	1
1	166.817939035261	84.2679269166387	176	191.911047845807	59.2558480725121	38.8641207967707	317.311524566739	0.235922205654771	0.168406856878797	0.187856242267597	0.441823096299784	0.421055959762999	0.394667498762498	0.394667498762498	1	1
1	178.507103706545	6.37027197904707	176	76.1751488365615	44.2517588324358	34.2615830245588	315.560141066078	0.36745740373958	0.310237205023818	0.339381773658795	0.276216708772407	0.259243057589284	0.242376371485896	0.242376371485896	1	0
1	132.907117676965	159.065099512221	177	175.523100535279	50.5675115258904	32.4356601581507	238.359609865848	0.223660376982876	0.15597159768598	0.174285819295973	0.486791913077602	0.465942641869835	0.438447947966492	0.438447947966492	1	1
1	152.111588215275	136.629326392705	177	228.580156001825	75.957801448583	52.4775277214637	297.164189925547	0.249419816447518	0.186714438923256	0.20774996472842	0.506127423308209	0.486072382474379	0.459469186356277	0.459469186356277	1	1
1	160.197941737826	111.171782910705	177	233.752274691539	106.575670799266	81.9263364833592	367.665049056141	0.313155802252935	0.259524508735148	0.285879511846276	0.480693944872414	0.461961717868527	0.438028544636426	0.438028544636426	1	1
1	22.2145538366453	137.238786057634	178	189.127550871642	31.5525774692501	12.2743497584214	230.93561465748	0.142978788830999	0.0609445577227546	0.0690130377775327	0.488645782974151	0.465844146085988	0.435076754924683	0.435076754924683	0	0
1	133.003347380818	159.360120852427	178	183.775147302913	52.2645993632409	33.1963845643067	257.957072295063	0.221422875178569	0.152998802555452	0.171034692980448	0.477816329187102	0.456850840243518	0.42935986694354	0.42935986694354	1	1
1	148.574810066109	47.4385710430479	178	267.347836868226	75.7266198846866	46.8535008858751	488.61795714779	0.220729402595035	0.149119355190471	0.166787979837368	0.412501606385787	0.391372429324209	0.365047357853627	0.365047357853627	1	1
1	178.000730493866	7.94451909669298	178	231.382944626817	73.0203206564662	48.2216845974924	403.8532882911	0.239880214781901	0.172463827695811	0.192273422612824	0.429792373606769	0.409102919226926	0.383101151416846	0.383101151416846	1	1
1	21.4988327692085	137.08094667115	179	132.912952881501	66.4581910066389	51.6229302906964	291.006623064719	0.333339066579898	0.279744672977912	0.307300893629507	0.406566441882153	0.388053393233918	0.365991520121927	0.365991520121927	1	1
1	132.738848634906	159.38014110615	179	227.760731555475	57.186371488121	34.3563496298895	239.491029815857	0.20069118400327	0.131072532451989	0.146972201182372	0.54333787951297	0.52255351426071	0.493945972842279	0.493945972842279	1	1
1	149.358947083198	137.398591154886	179	280.010580708395	89.3289770328101	61.2822910964692	292.362185194602	0.241861385168503	0.179559247084151	0.199986881883391	0.558166215646549	0.538609876201385	0.511748093190725	0.511748093190725	1	1
1	160.299511581858	110.172908208059	179	172.704552806695	126.547957791229	106.246670220283	480.591758581099	0.422880187499109	0.380879026330733	0.412689353292815	0.383733679177974	0.36726193221665	0.348828064888778	0.348828064888778	1	0
1	132.84986931231	159.142341509001	180	191.259725640031	71.5819555706729	52.0689605602899	235.282080602936	0.272338676426628	0.213986116365351	0.237198012249813	0.527663406888507	0.508406210385874	0.482667911936948	0.482667911936948	1	1
1	160.371744865422	109.476786769663	180	262.42270600336	99.9211322105493	72.6865050744786	368.957950450081	0.27576329903411	0.216903930634109	0.240335556413905	0.49547785036308	0.475961995373576	0.450461119534948	0.450461119534948	1	1
1	164.548106360826	81.8489450694498	180	234.098492984067	105.46909701132	79.7645028598833	470.084698438341	0.310598243527166	0.254137964386032	0.280152914567251	0.419399283922584	0.400362164635606	0.377208288463724	0.377208288463724	1	1
1	190.370780539424	213.803103471888	180	143.540322539184	42.2568223498155	27.7626555851619	161.546513586719	0.227435262124512	0.162067559415164	0.18094411827087	0.534908700231785	0.514655970311796	0.487119279711271	0.487119279711271	1	1
1	132.9378463309	158.888135515546	181	209.061381614475	103.664724144863	82.5779937464595	232.935889270907	0.33148727348218	0.283151044485199	0.310897971840168	0.573113225050618	0.555953349355146	0.532770567310922	0.532770567310922	1	1
1	149.688007459961	47.5925221843079	181	218.499910146083	89.2651166500601	65.9555987820539	370.530423026785	0.290043081175651	0.231866132705894	0.256384904796302	0.453732996257732	0.434292547443162	0.409779168692167	0.409779168692167	1	1
1	150.78265419064	133.595033363997	181	287.770518717779	67.271404796322	37.2979038494613	415.420095806731	0.189474539036093	0.114738625040537	0.128950960457924	0.460816905455084	0.438991847275436	0.410468234427506	0.410468234427506	0	0
1	159.874382123451	109.133576894099	181	159.389604211044	198.926591186852	180.148121493786	447.774137469356	0.555170527433045	0.530568793555489	0.563502221766331	0.444511217648983	0.431262046955478	0.416556494030658	0.416556494030658	1	0
1	175.680210163355	7.79022823968434	181	221.040687342294	82.7934256297008	59.1877004695906	377.354832125598	0.272495490449856	0.211212364784837	0.234213035957652	0.446035002709072	0.426148933420969	0.401084589608827	0.401084589608827	1	1
1	186.871884080409	188.932749516947	181	343.732380135879	26.6405031361625	-6.8544259424789	265.462800077454	0.0719288704421563	-0.0203469115659133	-0.0233077722363043	0.582497794588953	0.559281356615488	0.525574724024465	0.525574724024465	0	0
1	190.795497454591	213.087897590107	181	143.681225245347	14.6462277669664	0.332847174993339	142.203691334822	0.0925059267253373	0.00231121285162913	0.00263901026497013	0.526825442189226	0.503162593861693	0.470040688070395	0.470040688070395	0	0
1	132.965640098152	158.749276191367	182	189.904528256535	72.3877574017365	53.0722874808958	227.688651718625	0.275981267310496	0.218425314859042	0.241970508883663	0.535311204273473	0.516241008822506	0.490654885957938	0.490654885957938	1	1
1	157.99235127912	109.861977016037	182	223.361357410098	75.164162762316	51.2538195188978	386.99516196631	0.251784714147403	0.186638699623474	0.207667871354993	0.435472667638645	0.415070866920735	0.389406701749539	0.389406701749539	1	1
1	163.295155820032	81.7200406605894	182	224.670754138909	106.287544988336	80.9212247777278	520.844710509384	0.321150867854415	0.264801533942756	0.291481477464718	0.388538541638199	0.369770585970569	0.347692644330557	0.347692644330557	1	1
1	175.319704584896	8.86166561671275	182	262.344831203161	102.823368816997	74.4598407790809	482.546747658853	0.281578102395885	0.22107722063608	0.244818734313027	0.4307676784749	0.411062535450021	0.386610912026094	0.386610912026094	1	1
1	43.6192045321401	128.667816511008	183	40.5847990366203	45.3951474644615	39.8425327434742	191.127193861897	0.527973664927674	0.495385484780375	0.528594151849998	0.310276907294623	0.296173785319738	0.282829412207527	0.282829412207527	1	0
1	132.663941343808	158.410635493615	183	178.66835800606	69.4369548565508	51.1009777122463	230.552359257096	0.279868875258635	0.2224012075088	0.246239956131381	0.518335602485783	0.499149482256282	0.473717852514275	0.473717852514275	1	1
1	147.734849943697	134.625955820111	183	199.557153952905	157.193038016934	135.658509047932	362.989424207574	0.440624957057413	0.404690245776473	0.437085287060937	0.495665632335988	0.480110599510394	0.46092832247097	0.46092832247097	1	0
1	149.741836856533	44.9061910900603	183	279.899856076359	106.187719304576	76.7032786166781	437.131102105021	0.275035318605644	0.21509423545226	0.238389877267453	0.4689975895105	0.449272713914398	0.423983712735761	0.423983712735761	1	1
1	159.988784453132	110.47707235927	183	253.489250694763	82.9019084653632	56.2861017410411	387.228512667975	0.246444968031698	0.181699742405121	0.202310843852103	0.46487287764067	0.444438500193512	0.418090404549961	0.418090404549961	1	1
1	164.462842730963	81.4638214766315	183	295.039979657301	76.7082914156095	46.2182935726405	401.846845419869	0.206344715993487	0.135434939452731	0.151771358012212	0.480546300186449	0.459232838888249	0.431112104303512	0.431112104303512	1	1
1	192.321952099633	213.272472994439	183	175.164783261423	39.5502089352633	22.3952536048972	143.884894584076	0.184198637135846	0.113359229731522	0.127425297489259	0.598759230306051	0.578599998620923	0.549848946065952	0.549848946065952	0	0
1	22.8271960266772	141.581311057114	184	115.489432345251	49.8572880260994	37.3579557973052	213.740803814485	0.301531762554017	0.244413439125715	0.269793009681163	0.436170303220779	0.416945748652121	0.393143434603571	0.393143434603571	1	1
1	132.541204026021	158.863531531314	184	104.50835278547	83.4328158577293	71.5922321492904	246.390216397192	0.443930494101184	0.406541705558861	0.438975667554374	0.432713764458264	0.41681519308724	0.398284384122966	0.398284384122966	1	0
1	147.434696938053	134.663270525851	184	92.57960038671	204.533407875132	191.011731095046	521.526483115658	0.6884027362911	0.673545732505347	0.702080792734152	0.362935103169649	0.352235817342535	0.342827661735807	0.342827661735807	1	0
1	150.29147594825	44.4067152803431	184	135.863242645848	131.343776634001	114.972499066622	418.137766048928	0.491543137556738	0.4583577215978	0.491501887789275	0.389886995567732	0.374956166129579	0.358741977578981	0.358741977578981	1	0
1	160.710934879953	110.11672897349	184	281.541058820825	102.088238500976	72.4512167452916	437.664036134724	0.266111684414293	0.204668920047549	0.227162233518922	0.467103873481165	0.447153986312038	0.421541815931033	0.421541815931033	1	1
1	165.356146320673	80.8755198255764	184	327.580033786782	133.293197773954	98.5316227815536	537.049212412751	0.289218788695016	0.231234281584953	0.255708480878912	0.461832714900819	0.442409643385027	0.41775529713334	0.41775529713334	1	1
1	175.171163975775	8.36052270905345	184	167.899649797155	106.65438348383	87.6735746149588	391.654361528758	0.388464092875582	0.343046791449422	0.373604124799511	0.412114340527626	0.394873812494547	0.37467778371909	0.37467778371909	1	1
1	184.608220519429	189.148267910503	184	321.814079830782	17.222252104338	-13.3310684270741	167.95696524443	0.0507976593718981	-0.0432149192476207	-0.0496654852592947	0.668719554718396	0.64747507875799	0.615107871619917	0.615107871619917	0	0
1	132.441909225471	159.107357099271	185	162.754211350395	26.8792097413796	10.0222539012676	225.434878356186	0.141742998605563	0.0580070548767703	0.0657138520078041	0.456872811881771	0.433881324641042	0.403530079937591	0.403530079937591	0	0
1	147.129458296034	135.401375031959	185	299.794855982622	65.4096234604223	34.5183840528403	399.309377333904	0.179104110552465	0.103251621291394	0.116227905979215	0.477695042680691	0.455701926467653	0.426525299742544	0.426525299742544	0	0
1	159.690061917808	109.962099905489	185	232.60613342688	125.713923814256	101.155783793094	368.829009719572	0.350842553392581	0.303077668763584	0.331873259534452	0.492773866490429	0.47504444538421	0.452476569462078	0.452476569462078	1	1
1	165.504238513859	80.5776761910505	185	259.611722352929	118.014520087889	90.7514788179891	397.020025927719	0.31251673433788	0.259021148667144	0.285344733024705	0.487482168133498	0.468786545466157	0.444775046121158	0.444775046121158	1	1
1	176.069354519625	8.24193743917497	185	240.942593792472	123.35239635663	99.5489809585117	218.560292405173	0.338605799399392	0.292368411850767	0.320614600728375	0.62501790933872	0.609051851455271	0.586885119535012	0.586885119535012	1	0
1	193.428213041248	211.710594452705	185	160.346463781771	49.7010629269146	33.8850276253392	142.945578338667	0.236618177351095	0.174456919317558	0.194441654661542	0.595047109151066	0.576051899239636	0.549371693471039	0.549371693471039	1	1
1	22.0304264417166	140.491983848161	186	145.391428960026	31.0743833035982	15.186874928801	284.272207478079	0.176092937804722	0.0945761323977821	0.106591712083839	0.383006838381938	0.360971382038909	0.333865991518477	0.333865991518477	0	0
1	45.2405798900589	131.673749182074	186	180.349861939694	35.5558905801497	17.8376028188939	153.696658524903	0.164682460588362	0.090003688379696	0.101503478348455	0.584156775139934	0.563217979001913	0.533447485952948	0.533447485952948	0	0
1	131.183474105547	160.277801936791	186	209.050082803229	66.996075635352	45.9825871220162	225.713075775864	0.242698815351413	0.180300771408991	0.200792120077899	0.550156608220194	0.530493867508512	0.503620762234615	0.503620762234615	1	1
1	148.144871871	134.681440010183	186	319.015906321872	83.3595123731113	49.7738883697691	496.29303958738	0.207168501106429	0.134965471079228	0.151255168540672	0.447746234984199	0.42630575949296	0.398698967412331	0.398698967412331	1	1
1	149.032927988946	43.4491596619139	186	233.802501849686	127.559791935096	102.633251518678	394.935011810366	0.352996962132046	0.305060477345595	0.333954183471429	0.477804550024699	0.460007111832186	0.437624685802318	0.437624685802318	1	1
1	159.541725250256	109.806029990721	186	257.016370337886	105.922968799284	78.8465718358476	401.641570700793	0.291847582714783	0.234758176432165	0.259479461169624	0.474690558536294	0.455404592528744	0.430704224959715	0.430704224959715	1	1
1	165.833147988806	82.4375096199834	186	204.937639603706	98.021087421973	76.3640046892043	326.970094154136	0.323546010323923	0.271466613290354	0.298545399519687	0.480941206116363	0.462460486839468	0.43892549921413	0.43892549921413	1	1
1	174.6866303268	8.84205600579446	186	187.353255802559	107.756439006767	87.5527550945332	339.400536351657	0.365140288177891	0.318482505380021	0.348010853237493	0.465098402384079	0.447506236305464	0.425699814494526	0.425699814494526	1	1
1	192.199099516157	210.63115234832	186	102.689670312334	11.0748668237413	0.354310988828939	150.70498254774	0.0973490254743833	0.00343844428713799	0.00392548696732436	0.430161242293955	0.406086313568247	0.374574956960815	0.374574956960815	0	0
1	46.2749393726508	131.406560679019	187	179.825755722644	78.531806281932	58.6881352209958	370.937365826218	0.303965580386384	0.246057514674748	0.27154645016149	0.410550841232974	0.39135843645279	0.368147205148996	0.368147205148996	1	1
1	131.53746122994	159.614665870677	187	224.945039730882	76.7114266063929	54.3374196911226	219.152440218627	0.254300620629242	0.194560803437416	0.216245269216768	0.579207579862876	0.560318829246037	0.53414367015861	0.53414367015861	1	1
1	148.465624304184	135.367052845136	187	210.992411638326	126.369314264428	103.383033044665	405.565415024165	0.374581064067874	0.328852125040854	0.358835685074242	0.454097996045537	0.436668429696943	0.41533572492714	0.41533572492714	1	1
1	149.394237443993	45.1161077353896	187	109.116427164485	142.582323434233	129.645638657101	314.655832770115	0.56648006037007	0.542990940420069	0.575749734592636	0.444419022975931	0.431431774124347	0.417123649220586	0.417123649220586	1	0
1	160.717766512517	110.187879343166	187	248.66099417701	108.421562698496	81.7792138572358	433.202729486028	0.30363164094934	0.247485662667179	0.273068956633068	0.451840067173097	0.432715594944493	0.408745995723832	0.408745995723832	1	1
1	165.930284756243	82.9405529335215	187	252.351905756421	69.2240969657406	43.0051968491006	357.742319780847	0.215265120468425	0.145604072052868	0.162935941798928	0.473380434576365	0.452239111659772	0.424557017679886	0.424557017679886	1	1
1	173.864216548205	8.54743583357574	187	188.509848276677	93.459870894528	72.8070662608372	373.935448186752	0.33145357299087	0.278615972447452	0.306108263104807	0.429894035302395	0.411359217015521	0.388777528157969	0.388777528157969	1	1
1	193.389229605636	210.297853461055	187	106.089422859016	23.2193928408991	12.2404851940276	146.036958870011	0.179565428043081	0.103443714234448	0.116441005727362	0.469623388635208	0.447597346181372	0.418547160698728	0.418547160698728	0	0
1	18.8951315758185	141.408326850169	188	93.1847558636843	23.5875762483528	12.6982052117447	252.866342574089	0.201996276187425	0.119926804868054	0.134684012640611	0.315909400473835	0.295144715260191	0.271588811886275	0.271588811886275	0	0
1	131.583954532358	159.950972807857	188	165.581749008308	64.2332678828536	46.9150276280159	246.194132135532	0.279499872339821	0.220779949562756	0.244499560019274	0.482795377696142	0.463267905625781	0.438010430149304	0.438010430149304	1	1
1	149.402429151276	44.8412918261796	188	213.139303937676	82.3657469424154	59.6268728930663	361.562385579304	0.278728727976421	0.218600684241236	0.242158925132457	0.449733215318688	0.430007716812252	0.405122216447976	0.405122216447976	1	1
1	159.888652010649	109.915462750519	188	235.464924260271	106.523537304336	81.993223492496	340.396791858017	0.311482840143166	0.258280419239236	0.284557634417376	0.5011662544718	0.482565575840457	0.458432188848009	0.458432188848009	1	1
1	166.133213053544	83.3348667635497	188	154.804848829259	177.51945004388	160.040151567508	358.992283966104	0.534175354152018	0.50831409539877	0.541459480724601	0.480712176045713	0.467241881242087	0.451555173037953	0.451555173037953	1	0
1	173.552753851309	8.27700485990036	188	166.05631516853	67.8166605235874	49.6399701692991	327.781247244842	0.289972196757204	0.23013827100245	0.254534875047205	0.416400279996413	0.396881696862084	0.373031676599886	0.373031676599886	1	1
1	19.374867971123	140.846992704584	189	116.576653894421	30.5820489234671	17.3223874070419	280.018980959031	0.207816787847831	0.129369017422925	0.145096548467775	0.344490614576995	0.323491691833595	0.29890832211557	0.29890832211557	1	0
1	44.5959342620838	129.709346147067	189	126.607960714128	37.1162022438079	24.0299553456458	172.674790148643	0.226699599944474	0.159521294334095	0.178164339332149	0.486696410455428	0.465920185526727	0.43854728768986	0.43854728768986	1	1
1	149.574555880865	45.3667700678089	189	223.226556186862	104.567120902374	81.0760927917064	346.273110048573	0.319002861284318	0.266432425297147	0.293211154648243	0.486292580118208	0.467743602118863	0.443991687806028	0.443991687806028	1	1
1	167.121491088384	83.9600114413597	189	253.510639217137	65.8289443925291	38.7309454894223	435.25582879155	0.206140885036641	0.132530575784799	0.148576869240682	0.423193115624024	0.401708073849143	0.374574325439808	0.374574325439808	1	1
1	173.417718836229	7.53753389735887	189	146.139506052649	88.743450953483	72.9328002673321	269.874553408804	0.377819881376775	0.332916567559228	0.363070235886143	0.465338211239386	0.448049316527974	0.426716675027253	0.426716675027253	1	1
1	194.514653167024	211.619484277887	189	134.865043001064	25.033676269018	11.4232698595939	151.00668097969	0.156559579609478	0.0780873716854934	0.0882122026646916	0.514300231329608	0.492064501224723	0.461660006138225	0.461660006138225	0	0
1	20.2133629993157	141.336753647065	190	137.145835984243	43.186235451904	28.5812528543042	230.00060584159	0.239481724509528	0.172459753288421	0.192268988943288	0.43947772483664	0.418790726720562	0.392582172334801	0.392582172334801	1	1
1	35.5956092631587	186.404012953673	190	95.3626778309602	13.7248561844889	2.83082004277911	233.79213679552	0.125815074182034	0.0288289968692131	0.0327941652993313	0.318151069608293	0.295776345779433	0.269657432006696	0.269657432006696	0	0
1	45.1720720270579	129.261090913779	190	131.417439767447	34.8203627846257	21.0817729514841	194.75755338534	0.209461158954615	0.138241847781467	0.15485619729087	0.460498451899459	0.439154042784411	0.411422415444955	0.411422415444955	1	1
1	148.734625248766	133.092182147763	190	269.242101888402	67.5760367654234	38.6159341338365	480.320626414662	0.200630634191815	0.125434224919979	0.140760738167475	0.412192093989807	0.390594227799061	0.363525447014842	0.363525447014842	0	0
1	149.542692933718	44.2324860734305	190	121.335845910098	140.759479025675	126.674602730487	319.840113120848	0.5370545203741	0.51076316915205	0.5438915984978	0.450385571655582	0.43675302155425	0.421359672704054	0.421359672704054	1	0
1	166.400334986205	83.9285302591459	190	260.991732721256	74.9479899084697	47.8391044522478	369.222737828385	0.223099517144859	0.154903910794929	0.17311847857157	0.476400462967755	0.455466719090218	0.428058308774712	0.428058308774712	1	1
1	174.449702294835	7.82957827029757	190	209.791144721643	90.7091486795483	68.8051048260914	308.119666016025	0.301860432989476	0.24697067867133	0.272520016250596	0.493740451247993	0.474840109425085	0.450372172772472	0.450372172772472	1	1
1	44.6736995446234	129.585554969703	191	138.785912142274	21.5488174859975	7.5406277996787	155.606249905132	0.134398938620206	0.0515328784694153	0.0584328752645253	0.507483169372525	0.484632821814618	0.453349397391597	0.453349397391597	0	0
1	68.6555220179432	143.098929411275	191	111.569586213988	13.2638778685172	1.71033563726074	154.331384191407	0.106252581917865	0.0150983122985081	0.0172084122897038	0.447167560150769	0.423300209271398	0.391727726342006	0.391727726342006	0	0
1	130.330542747359	159.787472631772	191	238.845762293268	74.6217005495583	50.4415185776921	275.050107481139	0.238052459648655	0.174364798983997	0.194341465804567	0.532639089552194	0.512614061803875	0.485504028818715	0.485504028818715	1	1
1	148.163324968547	43.5114802724144	191	103.193581468535	108.399152762968	96.1732962672743	296.71386509133	0.512300921658157	0.482393551825185	0.515621215646461	0.416269894023385	0.401883928409773	0.385981963274226	0.385981963274226	1	0
1	147.98353387189	132.74478013743	191	330.047446339767	89.1389127308429	54.9940368555884	453.241221653317	0.212647455724646	0.142826264846083	0.159889358160091	0.48048269946117	0.459321755021611	0.431452728294685	0.431452728294685	1	1
1	160.136379209016	106.787257738757	191	240.050003478007	95.9877165086859	70.506758597916	394.323028069263	0.28564566058979	0.22703340325489	0.251208265182532	0.460098274559721	0.44058116918341	0.415812166687237	0.415812166687237	1	1
1	165.857805171105	85.5979543448632	191	196.308881693469	85.2549355533035	63.1517343236144	449.000746163997	0.302790807380563	0.243396224417568	0.268707732381112	0.385405796213605	0.366231145221955	0.343586223818271	0.343586223818271	1	1
1	173.977727604471	7.95468306203736	191	226.741620260723	66.4005062769973	43.4180127989009	263.881845696569	0.226513012855739	0.160712436225876	0.179464963912857	0.526264830868756	0.505877621507675	0.478300694745929	0.478300694745929	1	1
1	193.630109592603	210.874261918635	191	122.228276531764	46.1333943809508	33.7257773229738	144.107137793875	0.274013640580154	0.216254572993578	0.239637516557331	0.538811126811725	0.519740833520945	0.494083591238627	0.494083591238627	1	1
1	220.578916504534	152.039412938352	191	51.8139332305159	32.481089044977	23.0265521595807	480.569553903862	0.385326300037294	0.307675077727753	0.33669644343724	0.14923049847744	0.13474816819162	0.124580570157098	0.124580570157098	1	0
1	19.9059846238035	140.751854665717	192	162.25489746378	37.5156300517771	20.7667323911455	219.10899639483	0.187793617598851	0.113466000754154	0.127543411278712	0.476916430888359	0.455129795911774	0.426310950616104	0.426310950616104	0	0
1	46.4356532120696	129.755807098322	192	129.243683705605	45.4881822477847	31.3518093491513	254.039198953838	0.260331348260877	0.195222224190698	0.216960550316385	0.407517858023362	0.387318032354676	0.362581565881032	0.362581565881032	1	1
1	147.628675867954	41.8712909233948	192	190.195971531517	87.1327221062538	66.886011912852	318.197796331433	0.314185744588193	0.260173859780905	0.286569285066366	0.465686578697972	0.446881660858233	0.423137098691085	0.423137098691085	1	1
1	148.071612373912	134.212713145046	192	187.930064848047	164.918328534927	144.693412757893	336.348486032583	0.467391467915593	0.435006614083061	0.467920958817612	0.511970387448926	0.497215871046087	0.478993675916303	0.478993675916303	1	0
1	159.996235430115	106.264766907105	192	271.328933305776	87.6773197577643	58.7518741588732	458.131488016525	0.244222263566664	0.177992397104656	0.198284858976011	0.439346067394975	0.418771452002213	0.392746353306169	0.392746353306169	1	1
1	166.316321275298	85.9371916035572	192	239.779563183686	62.7323790920938	36.9032800919556	431.563577045625	0.207371578854579	0.133377551188424	0.14950871889311	0.412099210930543	0.390659007002302	0.363845106067762	0.363845106067762	1	1
1	175.597757490035	9.52227782840672	192	171.23857486448	101.721119194093	82.7744979583965	358.278148665209	0.372659852015608	0.325867078566131	0.355722726467466	0.432419724522148	0.414856630159639	0.393747694989852	0.393747694989852	1	1
1	193.289232201052	212.071578178615	192	132.027522398749	15.0577489353103	1.75836376291343	145.363313782673	0.102374281250169	0.0131431185557846	0.0149841230857412	0.502944034676555	0.479263011279776	0.446681388130266	0.446681388130266	0	0
1	220.283704491095	151.79359510561	192	56.0989440987434	43.8640486284583	33.1398851503283	569.086307893063	0.438802875261678	0.37136172033177	0.402894441469113	0.149410503283581	0.135554339663328	0.126284900868557	0.126284900868557	1	0
1	20.3879780787733	140.622368566309	193	124.310614663122	39.9045704646292	27.2156197370613	153.557384212625	0.243001707994212	0.17960995232802	0.200041949139826	0.516769542030089	0.49667115884216	0.469773133009951	0.469773133009951	1	1
1	35.4200813365613	186.613368624595	193	76.6424734039971	17.4997454664063	8.18435465625722	243.888719359339	0.185886265231294	0.0964830920053229	0.108711855441991	0.278501782598431	0.258055418206234	0.23587430062792	0.23587430062792	0	0
1	149.343983526513	42.1597852317026	193	160.120862484392	98.3085109844053	79.9709182350565	397.125459431574	0.380407651285333	0.333084781142524	0.363245388963424	0.394214733076451	0.376781677568149	0.356654923660758	0.356654923660758	1	1
1	160.991674411822	105.052349365155	193	195.060976685213	65.9701885123396	44.6211512823018	384.780779353047	0.252729165356222	0.186168037060942	0.207157684405698	0.404190674081131	0.383821240873922	0.358888700527257	0.358888700527257	1	1
1	165.716401878733	86.4354388029917	193	219.390025371661	87.5818008316048	63.2754334315372	462.229098786513	0.285308922042935	0.22385272576085	0.247797479363144	0.399078857331516	0.379470430979965	0.35585052944851	0.35585052944851	1	1
1	194.057683064955	212.962886112685	193	119.695959582204	50.6625923832916	38.4880230179677	143.522781751824	0.297388019555089	0.243311758784393	0.268617601443693	0.542748273520847	0.5242971033146	0.499579947279382	0.499579947279382	1	1
1	19.3290685882705	140.597500690147	194	150.782392394104	34.2650587246375	17.9794323085707	275.715296577104	0.185169039170663	0.106537318734536	0.119871339499895	0.401611137280772	0.379686189959025	0.352332055809925	0.352332055809925	0	0
1	48.2646609285978	129.988161471957	194	237.160541435517	71.3830873428512	45.8433818942477	426.122566508709	0.23135492256146	0.16198850303863	0.180857841360395	0.41997798559086	0.399088071571304	0.372980334041779	0.372980334041779	1	1
1	148.789532216778	42.1635616195849	194	123.982009278752	84.838560556035	69.5980307583097	411.66359914912	0.406274921207029	0.359531027811467	0.390683499938736	0.336544557094418	0.319838206473928	0.302037809624617	0.302037809624617	1	0
1	148.687982410488	132.671875948606	194	222.540141580053	139.453487961168	115.322689272908	416.408805853426	0.385237409116582	0.341329908891626	0.371820865684433	0.465046887164081	0.447932567540624	0.426880481630311	0.426880481630311	1	1
1	162.880516527469	105.061612111062	194	176.794571117316	95.4233830822889	75.7555494293159	380.549970574629	0.350540372558671	0.299962436229873	0.328601602670207	0.41702103284832	0.398910257775117	0.377259504644524	0.377259504644524	1	1
1	165.874831095773	85.9679118960959	194	260.666989246125	140.636351270851	112.951527716591	429.730205793346	0.350448992250295	0.302317799007436	0.331075490918692	0.482896680042231	0.465076381376367	0.442557254508383	0.442557254508383	1	1
1	220.217056740349	151.467544484144	194	48.015288069004	21.4714737968314	13.074965911704	408.848796624975	0.309000926511562	0.214027034751452	0.237242029518523	0.145267815934638	0.129996121628904	0.118786564228143	0.118786564228143	1	0
1	18.6316179541661	141.546439919337	195	138.010297762003	47.334263149005	33.2596441259954	169.208138386231	0.255385229090873	0.194194286279057	0.215848849710456	0.522756028309417	0.503027806518567	0.476615101938141	0.476615101938141	1	1
1	50.0903828245849	129.665143206618	195	270.218634492216	90.5644345580745	63.4737750570105	284.614683311081	0.25102185309436	0.190216418595661	0.211543859216216	0.559008871242986	0.539687177136453	0.513200302395627	0.513200302395627	1	1
1	129.060316974893	160.790872900771	195	178.68538175456	124.374349974196	105.361604415367	298.07646050827	0.410395499477024	0.370930196570844	0.402449733962571	0.504144877055182	0.487949742946792	0.467603780108163	0.467603780108163	1	1
1	148.410216825443	41.2587297471966	195	136.107215588083	146.017039347551	129.404577207284	440.067253246997	0.517562870944452	0.487377889489895	0.520603565341231	0.390650196989424	0.376303398300501	0.360955970183066	0.360955970183066	1	0
1	148.210488806617	132.337012918752	195	316.748505833959	102.632889792635	70.2198373996175	399.379412580928	0.244724470047824	0.181461451892545	0.202052197148476	0.512214790232483	0.492108409253043	0.465292953535944	0.465292953535944	1	1
1	162.25850424215	104.864854761052	195	257.642659563505	73.0921928314118	45.8845874399285	409.143231433562	0.220999366417348	0.15117123056636	0.169034676917944	0.447012635762284	0.42590124915672	0.398843875969316	0.398843875969316	1	1
1	165.769244287947	85.9908331710045	195	171.114445803203	150.536858386174	131.443248972917	374.090675179462	0.468012585136429	0.434440277812731	0.467347216685951	0.462314067179289	0.447141688667603	0.429169534725107	0.429169534725107	1	0
1	174.00691349558	8.63210510201686	195	180.343248797774	90.0189809697628	70.9785466848044	285.970645220254	0.33295694094239	0.282420975659966	0.310127311976668	0.485972053644089	0.467756060654463	0.444544308138731	0.444544308138731	1	1
1	147.406207551964	40.1652895553717	196	287.866955690805	70.3117302714057	41.0604450543164	342.333272578214	0.196303501651753	0.124831330443441	0.140095977969321	0.511309880717106	0.490014406946618	0.461249872586285	0.461249872586285	0	0
1	148.198148022468	132.431569218614	196	275.48103656519	96.8255800954738	67.6013947281942	450.752031071771	0.260069458243673	0.197041260531308	0.218927038167311	0.45234518546933	0.432183846328871	0.406543739720596	0.406543739720596	1	1
1	162.10100913744	104.356689398317	196	284.234083610894	104.687618144851	75.0065791909749	417.903442440383	0.269174020560566	0.208792007580565	0.231606497072254	0.482039639633744	0.462257463421004	0.436603275811732	0.436603275811732	1	1
1	165.936709266379	86.5176491110659	196	98.0255549353311	95.3918713719588	82.0336706743935	456.316769446115	0.493191710763466	0.455592710657326	0.488717340328983	0.297687004272587	0.282944716659096	0.268924421767908	0.268924421767908	1	0
1	176.562301780223	7.50609383757279	196	209.842966718602	107.373178923623	84.9495761846986	359.610598078892	0.338485857036813	0.288167317083608	0.316188987133588	0.468681458859333	0.450475440048847	0.427624754352862	0.427624754352862	1	1
1	15.4926778191629	142.616315012735	197	158.343275504505	33.4021122964464	16.6045499286147	259.071258462497	0.17420034285842	0.094911439382037	0.106964586076553	0.425328987716436	0.403087863931796	0.374685214892445	0.374685214892445	0	0
1	54.7377757989158	130.751683497298	197	286.799760885905	87.1491179902922	56.3823716746191	503.454450423741	0.233050887202003	0.164292853051361	0.183371879206661	0.426199521233369	0.405347630208536	0.379164117117854	0.379164117117854	1	1
1	125.069889482256	160.237042674857	197	261.772260080767	131.188506073814	103.296622450979	440.519519524709	0.333846320989226	0.282951046757585	0.310686869753036	0.471469779077398	0.45317047961443	0.43011539646808	0.43011539646808	1	1
1	146.365190304103	41.4087379210731	197	198.96370827604	121.925276408453	100.935624692133	313.826202653795	0.379960928008587	0.336565018978701	0.366867406502016	0.505563741164219	0.4886538290512	0.467146997075579	0.467146997075579	1	1
1	148.055275996907	132.206937002833	197	221.755006761117	75.3592356642204	52.0500696952252	341.289907864929	0.2536372374783	0.190098994397295	0.211416706494598	0.465401489464388	0.445142755892366	0.419067644941826	0.419067644941826	1	1
1	166.058947020223	86.4195516782067	197	233.115136995708	89.0803413062163	64.0349078485802	412.991479770108	0.276479178962097	0.21549688098528	0.238822862400732	0.438249719699674	0.418437782533051	0.393657102942398	0.393657102942398	1	1
1	16.8257639006228	142.521742281926	198	142.268455256778	53.2965382545003	38.4084704094196	212.348048712615	0.272525963351548	0.21258093842254	0.235686113880564	0.479428145874133	0.4597085107677	0.434210106346981	0.434210106346981	1	1
1	54.4891677248946	130.435887842803	198	374.832439159559	115.099469879669	75.635934732897	583.28795976428	0.234929523380877	0.167905094156409	0.187309583234539	0.45650655870305	0.435758755933326	0.409083123114472	0.409083123114472	1	1
1	125.102339494293	159.108120245316	198	291.151119964354	89.5980052285598	59.827642039985	364.774944089901	0.23532031802611	0.170459436628947	0.190091687989326	0.510713390594069	0.490362479461793	0.463175791439296	0.463175791439296	1	1
1	147.035385938014	40.5064041386416	198	260.466167168867	120.585582005065	93.7801559953467	343.592263936257	0.316454608242786	0.26473148728173	0.291407170642469	0.525846818962112	0.50763361286184	0.483638688469947	0.483638688469947	1	1
1	162.071936653662	105.795152111605	198	201.462081761084	110.092099978842	87.5259852433576	449.056638350853	0.353364218589569	0.302870586147809	0.331655864961056	0.409610504492615	0.391559027397023	0.370154072076593	0.370154072076593	1	1
1	165.984066342101	86.4025469702975	198	247.9605347033	67.1648343892999	41.1428676809058	377.449167373002	0.213136868614229	0.142311945627775	0.159325015350119	0.455005710577769	0.433729334341194	0.40622909844587	0.40622909844587	1	1
1	16.554465706966	143.253110918032	199	150.139655182931	49.6440265566216	33.6703076832937	250.291298725361	0.248488896211953	0.183179992848367	0.203917163396966	0.4438897748397	0.423426465503245	0.397482061465876	0.397482061465876	1	1
1	125.613884789058	157.753375374623	199	215.326481650371	100.92697203382	77.3717883773113	423.569585757001	0.319133185291962	0.264339752913448	0.290991585118822	0.427471755844567	0.408643592845621	0.38564998021071	0.38564998021071	1	1
1	147.336951896057	40.7415221763212	199	186.409027292783	132.297679901469	111.580313999246	399.240527131294	0.415107924982682	0.374443976806196	0.406069358901454	0.443913830928887	0.427390384129535	0.407674289577577	0.407674289577577	1	1
1	148.383425890752	130.200099481968	199	224.374385658834	117.063339731906	93.6038969581911	332.816039308966	0.342854145944006	0.29437198096616	0.322723458991629	0.506393502367476	0.488600271858527	0.465664525287826	0.465664525287826	1	1
1	162.251845015814	105.370945746937	199	242.883391027188	59.7066686334151	33.7310350866472	418.368917675916	0.197318671672111	0.121942429252644	0.136909078877604	0.419704961270445	0.398015907266862	0.370631867166792	0.370631867166792	0	0
1	166.312797427988	86.638227661489	199	172.484411275204	76.3610896637513	57.2855730569536	359.989812458445	0.30686144364926	0.249317042969986	0.275020463202812	0.408723829684512	0.389599266654894	0.366533511198569	0.366533511198569	1	1
1	173.697480067952	7.04975419800305	199	167.074791924369	70.5017460204736	52.3335535339364	317.79349977529	0.296753823548189	0.238521253257805	0.263502358222957	0.427780617982428	0.408428130701783	0.384599411941839	0.384599411941839	1	1
1	16.364831604803	143.094004480789	200	186.11345737911	18.3021622469262	-1.07136336967314	267.508406173166	0.0895340692673516	-0.00578983595818201	-0.00661862580526934	0.433153661290839	0.408887171563778	0.376988225538705	0.376988225538705	0	0
1	53.5950474329685	127.965625749793	200	303.399788832315	72.6459216264328	40.8462310550604	457.810373439483	0.19318375294804	0.118654185365524	0.133278510290014	0.450971957535832	0.429204258891913	0.400993739507472	0.400993739507472	0	0
1	148.113178640966	129.449784833427	200	189.280165164299	154.426433189492	134.528675690647	291.519309968145	0.449297260888005	0.415457080589441	0.44806529860739	0.541077739196366	0.526237651278923	0.507371324086518	0.507371324086518	1	0
1	162.143039679311	105.698513485018	200	227.370075813279	104.236105193668	79.2955527524108	454.049123257252	0.314337039427756	0.258573329927078	0.284868900241164	0.422075914471819	0.40312827880728	0.380059156603434	0.380059156603434	1	1
1	166.141282207614	86.7548253861798	200	198.971172790944	59.3233853771655	37.3254698308587	414.585612652423	0.229673384518443	0.157960220749302	0.176459128664898	0.38386412524705	0.363040535683751	0.337839381744665	0.337839381744665	1	1
1	175.594436716269	7.70482439844053	200	206.442968082611	111.460910416253	89.64322758762	329.524019881877	0.350611986687828	0.302760577488932	0.331540373280367	0.491025918552416	0.473275832634753	0.450709136043367	0.450709136043367	1	1
1	194.954487130975	214.514919867805	200	213.010334623141	21.8129148926077	1.08067346886697	162.056259418742	0.0928907803532665	0.00504772936751523	0.00576140337851373	0.591673906637767	0.569168053536077	0.536488782218493	0.536488782218493	0	0
1	53.6193622217003	128.634427579293	201	396.284944500357	98.7156417048343	58.8250719317366	433.515600560342	0.19942530262765	0.129254619339968	0.14497055865264	0.533109269671986	0.512150457661145	0.48347226753842	0.48347226753842	1	1
1	126.969610717251	160.494266500026	201	241.065532083562	74.4398189442503	48.0032879543079	480.768826638429	0.235938372207476	0.166061797837689	0.185300699719427	0.396227028173274	0.375493224169923	0.350158707152662	0.350158707152662	1	1
1	148.967417432105	41.3712320236697	201	189.796365677706	114.605255474434	94.2925082530718	328.386836313132	0.376493577927282	0.331912006789986	0.362024066319114	0.481047998839084	0.463836963946934	0.442321419628927	0.442321419628927	1	1
1	149.037000330063	128.203338042015	201	284.749872519635	93.863145282096	65.7152032354358	259.965998804731	0.247913148436036	0.187508564423584	0.208610608894145	0.592899246539225	0.574127187099379	0.547869269423158	0.547869269423158	1	1
1	162.766414657781	104.762223796507	201	325.844382265581	122.502028788228	89.9921340703802	327.453769495265	0.273230755879801	0.216412293137032	0.239807072448741	0.577914806279745	0.559453721194444	0.53402133156796	0.53402133156796	1	1
1	166.181466933942	86.1316102674243	201	275.349905244977	76.4438485728401	48.5260152399755	321.293361942956	0.217297344660724	0.149829030720517	0.167565182943598	0.52265709085843	0.502001458076458	0.474055396991268	0.474055396991268	1	1
1	176.320779797097	8.73372589275573	201	253.499034662233	80.3690730942399	54.006406531418	361.826712963089	0.240721024940968	0.175627482628535	0.195714520819158	0.47990598436704	0.459421289241756	0.432670322907889	0.432670322907889	1	1
1	194.616267185249	213.370196303343	201	172.381968486031	24.9605707148958	7.49861177054004	199.553181752235	0.126483477997016	0.041686610971815	0.0473340355554963	0.497215083919274	0.474076369230412	0.442545600223156	0.442545600223156	0	0
1	53.9183762332145	128.03891611054	202	308.19327600536	95.615909593261	63.5313580427529	443.288423181625	0.236784880095079	0.170909733236915	0.190581931475631	0.476697350356206	0.456096538270957	0.42922497673093	0.42922497673093	1	1
1	148.597720016153	41.4152062252045	202	171.299935566339	103.08216606655	84.345485160363	336.73357621637	0.375688375637816	0.329931531418013	0.359960723604524	0.448985538382097	0.431557199100477	0.410327807559064	0.410327807559064	1	1
1	148.881598200668	129.419777513732	202	317.656361936043	63.4885345445064	32.3744424404617	261.337931831644	0.166573224856879	0.0924902666727547	0.104271362591962	0.593237483843451	0.572536316703856	0.542972098620319	0.542972098620319	0	0
1	162.200933258473	105.029890623978	202	223.583709960243	103.646965231245	80.1800877568731	340.653597103554	0.316739759102942	0.263955377037858	0.290583762740469	0.489951161848788	0.471377402532171	0.447512210176589	0.447512210176589	1	1
1	166.011772771241	86.0646782989797	202	140.52091742815	132.593361841315	115.406271423648	457.929536644398	0.485486742750983	0.450934001742493	0.484021060322086	0.373594951936021	0.358513381902938	0.342397170877493	0.342397170877493	1	0
1	175.426749787813	8.73859091806138	202	180.334628041725	173.384910971796	152.881265113112	432.369149600942	0.490176232433595	0.458805441918318	0.491952578155771	0.449974085795557	0.435243473351311	0.418180961416863	0.418180961416863	1	0
1	12.9108910842379	145.382006147043	203	143.318825406955	85.2744430122262	69.334717566784	308.089694656898	0.373040044450717	0.326045438026613	0.355908799751902	0.425937255598659	0.40836544309496	0.387373895839054	0.387373895839054	1	1
1	147.633349045162	41.763120811455	203	252.818651479996	54.8341367760944	29.3326633140771	281.811925878166	0.178233836549697	0.10396075359594	0.117014530225384	0.521918922166424	0.500300896309751	0.470763122324321	0.470763122324321	0	0
1	149.000074594402	128.342631430632	203	238.982961433943	70.7029989984697	46.1788131336574	308.219520862339	0.228305470805804	0.161939001830381	0.180803818044138	0.501186621266897	0.480570885472526	0.453150719272808	0.453150719272808	1	1
1	162.434616011309	105.452878589746	203	264.147312219051	98.2313707758056	70.1908262935651	434.076201041002	0.271073811417323	0.2099396335872	0.232842619371785	0.45498959232767	0.435101378647928	0.409844082722146	0.409844082722146	1	1
1	166.247151451343	86.3536990443512	203	262.59025120529	93.6212397755604	65.6530874948411	440.807218560994	0.262824872711906	0.200013464872836	0.222138041410269	0.446929898528497	0.426816332945818	0.401368388655395	0.401368388655395	1	1
1	175.363844624754	8.0235573698314	203	266.195444359813	92.9543091487842	65.8071568339433	326.360766196896	0.258817688835081	0.198212774831659	0.220192991860894	0.523915743354156	0.504284742496549	0.478008214437816	0.478008214437816	1	1
1	12.6857637304196	147.01991122756	204	151.366185760472	70.640586047916	53.760305537547	329.942804597228	0.31819113206549	0.26208367918428	0.288597279168214	0.402222922706331	0.383364347144632	0.360853673828952	0.360853673828952	1	1
1	128.450911873743	161.455599594977	204	178.691755069385	117.728538315272	98.8975803752212	279.840516078209	0.397167606073782	0.356272982234062	0.387313870371945	0.514385654059923	0.497980749840134	0.47711220592775	0.47711220592775	1	1
1	148.151930937122	41.9155433145696	204	166.92683043192	32.6416139920875	14.4887598568624	317.587202356194	0.163560998264517	0.079865020607098	0.0901977914022848	0.385896288025695	0.363556262535495	0.335897839452593	0.335897839452593	0	0
1	161.926173976449	104.952976189601	204	254.380247100776	101.058374190676	74.262707387855	397.220336958617	0.284320183956066	0.225967745157987	0.25006584430956	0.472243925878258	0.452761502559763	0.427795490334948	0.427795490334948	1	1
1	166.15431892255	86.0264973824595	204	211.775224726596	61.4145237352604	38.4715167405557	394.214449574739	0.224805374583209	0.153734336419344	0.171839342447456	0.409331780149931	0.388303818671504	0.362210764361023	0.362210764361023	1	1
1	193.403949649418	214.734356831048	204	189.019962827658	9.80870541306386	-8.66215741150489	151.164425741546	0.0493324503948719	-0.0480276270357029	-0.0552346076919999	0.568093118576778	0.544029294163263	0.509189272645096	0.509189272645096	0	0
1	13.3870975660315	146.673405512332	205	165.359511432163	29.3506769447437	12.1421101208745	237.220745428947	0.150740324322057	0.0684056292817948	0.0773804891835878	0.450790098919903	0.428001081409598	0.398123281257914	0.398123281257914	0	0
1	54.7103147339408	130.654291772658	205	312.173190242345	90.959448176087	56.8680565606848	608.26390745262	0.225631565166588	0.154096749491628	0.172235749663102	0.398590088194576	0.377611071829561	0.351834777014674	0.351834777014674	1	1
1	128.039725019465	161.265486457596	205	281.956176876869	58.7283516579573	29.6767666888923	375.395841956875	0.172383383274048	0.0952298763709809	0.107318667518775	0.475762976578862	0.453595176989122	0.424173481774857	0.424173481774857	0	0
1	147.447277108897	127.595214927533	205	267.224495581622	107.831061388225	80.9118101266814	294.337824119966	0.287506902335789	0.232414168818336	0.256971505837137	0.560291702256204	0.541868208454337	0.516849043152542	0.516849043152542	1	1
1	148.732878267812	41.6670465665853	205	199.399081807029	46.9636963514266	26.132979584704	294.026456333097	0.190628213817351	0.115872570061393	0.130204705208433	0.455898753035404	0.434084041927265	0.405686988744452	0.405686988744452	0	0
1	161.305578961856	104.573753767782	205	241.423307427468	139.104490400832	112.745222557801	469.832485786912	0.365556711479981	0.318337777109926	0.347859555481378	0.447490087625599	0.429815647318557	0.408229552893255	0.408229552893255	1	1
1	166.104899493867	86.1934657554813	205	202.423204953178	106.754302381837	84.6650452946543	392.747499544357	0.345284827806577	0.294909475471624	0.323289003057787	0.440470854157997	0.422290605246324	0.400050313484934	0.400050313484934	1	1
1	128.071450219623	160.567420991545	206	199.150432328795	85.7784396712808	63.4478077796266	446.248897657734	0.301052115460092	0.241615510269338	0.266807138522109	0.389684812399893	0.370458207584738	0.347639792441729	0.347639792441729	1	1
1	148.322289609139	41.3844963952805	206	303.22934497331	59.3685746506962	28.5034513600336	365.882899006606	0.163731150780617	0.0859229225300707	0.0969568655429396	0.497745321977883	0.47552369958031	0.44551741332769	0.44551741332769	0	0
1	162.622822362844	105.114221913661	206	176.243144786834	97.8590340490658	78.077162963314	396.901212266128	0.357016622285416	0.307003257640045	0.335992007816044	0.408495966593739	0.390528107461485	0.369276496534214	0.369276496534214	1	1
1	165.921237175316	86.3265071772019	206	196.496085197662	55.8875206457709	34.3616726112298	389.585802393299	0.22143879139456	0.14884348239956	0.166485815527897	0.393139614762397	0.372085025322303	0.346310388430331	0.346310388430331	1	1
1	179.612933337473	7.40015005210387	206	170.144559902365	183.716198139253	163.900968225249	454.954719864279	0.519176523432547	0.490654579763256	0.523875351916838	0.437504928760511	0.423378229573188	0.407470046165319	0.407470046165319	1	0
1	12.5623176415672	149.130067990687	207	151.710335205796	63.9800918886759	47.9277142542929	244.064744905303	0.296629260512581	0.240073044111135	0.265160079466674	0.469141926465544	0.44993642590334	0.425479734240908	0.425479734240908	1	1
1	55.0110639275869	131.988967289928	207	338.401525076839	96.1118085118544	61.4136927106938	433.610883965902	0.221194152359046	0.153605190544122	0.171698073098174	0.500519769869647	0.479724857364518	0.452023805713956	0.452023805713956	1	1
1	128.369503214875	160.261432287115	207	203.16617660972	71.3705526576218	50.0113362971529	313.077348579415	0.259967228603943	0.197534669343042	0.219460272200248	0.467205840733683	0.44710876696465	0.421256729932888	0.421256729932888	1	1
1	148.718700969428	130.66059512181	207	219.150032729954	130.981608513108	108.667963672982	265.110100894983	0.374092464331666	0.331488706737788	0.361583147743943	0.56909604349391	0.552879848158422	0.531312735178304	0.531312735178304	1	1
1	162.473044951491	104.621848908092	207	223.281315018593	92.3435944160223	68.442369346467	386.801499631928	0.292573848437498	0.234613687590819	0.259324913089524	0.449335197766909	0.429937887709051	0.405585289117904	0.405585289117904	1	1
1	166.522700624318	85.7770497164842	207	259.616221745235	103.029106962753	75.368507473486	436.735478489506	0.284104326753138	0.224990875402788	0.249018312741293	0.453657787931345	0.434075362900659	0.409336398640725	0.409336398640725	1	1
1	177.330632432548	7.81946362106616	207	305.230455761819	115.532432813058	84.0853112739437	406.128389964597	0.274578476263355	0.215982290966961	0.239344784382248	0.508849106883875	0.489431927570985	0.463816539868115	0.463816539868115	1	1
1	13.03695343002	148.700266837579	208	158.445293687012	48.1348408095815	31.509057263281	240.978050420468	0.233008081473465	0.165876996792383	0.185099240859714	0.461571570934125	0.440798487990375	0.413972382431758	0.413972382431758	1	1
1	55.2718848303918	132.663062098552	208	299.860210762931	84.7964418067463	52.4661063801081	542.632604135494	0.220447095455826	0.148913390306883	0.166562388068223	0.414818407296589	0.393678758618002	0.36728550850966	0.36728550850966	1	1
1	130.141309221216	160.484630547652	208	209.605625912059	52.9764753197962	31.0989702388488	307.130297631225	0.201752042775448	0.129199735842815	0.144910112490129	0.460902907775686	0.43937434231167	0.411333441543995	0.411333441543995	1	1
1	145.726373652941	40.2336865617955	208	227.633923611473	173.898700815611	148.02939539826	544.557129914316	0.433087351404468	0.394048042242911	0.426201086388476	0.42441282403127	0.408231874708903	0.389427821697127	0.389427821697127	1	0
1	162.261221566637	105.248425679103	208	309.822723179507	98.4241054694515	66.758048559395	386.819259525585	0.241089700060068	0.177274182776599	0.197504436659013	0.513475338366255	0.493294152890115	0.466328924047921	0.466328924047921	1	1
1	165.789212459393	86.4606228075959	208	251.946423667435	80.3373460381981	53.5608191474707	417.143057037503	0.241773307523771	0.175317673826545	0.195377676121625	0.443383873979631	0.422759449317743	0.396566854563694	0.396566854563694	1	1
1	176.190397850121	7.29257634530725	208	265.009495147458	116.569251964625	89.1338151357199	365.829771966491	0.305491993060045	0.25168854683277	0.27754606366104	0.510535720923417	0.491884098189618	0.46748072516991	0.46748072516991	1	1
1	55.9823943934574	132.260210078706	209	327.652356842076	85.0449514597332	51.2572977802821	439.008185369577	0.206071010760116	0.135275776573621	0.151596362953679	0.484554005308601	0.463261266713652	0.435086869299202	0.435086869299202	1	1
1	145.193816206408	40.2672572423863	209	239.228262145692	169.244053480076	139.875374036729	790.467995632831	0.414334208233424	0.368963419726796	0.400422212120325	0.340694454753106	0.324138877747939	0.306477876104894	0.306477876104894	1	0
1	147.101966003538	131.346224333657	209	247.939037220808	81.8119629817391	55.4101252344236	415.62915063025	0.248102243606499	0.18266121055337	0.203354272778496	0.442393052503644	0.421916985442043	0.39598434952396	0.39598434952396	1	1
1	162.08883306988	104.777095705705	209	260.038803602973	92.4974307692406	65.3002942568807	386.597698681913	0.262377088511078	0.200714561165378	0.222895081941664	0.476958530256516	0.456977500587396	0.431107509965869	0.431107509965869	1	1
1	166.804977553814	86.2219292809754	209	240.526073070128	87.1654907896849	60.9614799550966	462.356936547955	0.265998580381442	0.202202310985608	0.224501061252777	0.414773983737304	0.394697555773021	0.369999222429636	0.369999222429636	1	1
1	193.092796785301	210.813032862969	209	119.193435045133	47.6983212883508	35.5069183466611	149.714881921235	0.28580393865015	0.22952060268884	0.253873321029692	0.527126522846987	0.508188603742898	0.482985256007567	0.482985256007567	1	1
1	10.185715820945	149.431910978148	210	175.379131191539	50.4869931981871	32.8255339758772	192.61211474282	0.223526185410049	0.157659934994647	0.176131032000243	0.539732065538028	0.51945097012666	0.491764582324809	0.491764582324809	1	1
1	56.9968709482435	133.251625486407	210	224.9948768954	71.5728458713234	47.3621973799457	402.369449627037	0.241337274345333	0.1738974377881	0.193833130481805	0.42431241959992	0.403655502825244	0.377825378890659	0.377825378890659	1	1
1	143.546930301105	41.4482998336661	210	160.862243548442	197.139138664999	176.854040042054	585.22423958593	0.550665859014656	0.523676377584746	0.556689330237933	0.379550103325745	0.365913376983599	0.351848819430181	0.351848819430181	1	0
1	147.962154240412	131.899300177465	210	232.610153486234	80.6579451649709	54.4374977943612	535.023675952764	0.257472578638708	0.189646205260699	0.210926365340997	0.369292863646422	0.349176089435743	0.325411662436493	0.325411662436493	1	1
1	166.638955778828	86.1455502929612	210	279.551518478556	93.6338850658673	64.3890860742933	416.292281439965	0.250904467796853	0.187209899680221	0.208286949185535	0.472699115684065	0.452414794058383	0.426143094630441	0.426143094630441	1	1
1	193.69530910395	210.873588064264	210	114.383990115701	32.2476779772262	20.5503819646154	143.455413108818	0.219923011151926	0.152299089163014	0.170269076994095	0.505474657766473	0.484695844672044	0.456914753306867	0.456914753306867	1	1
1	9.47203674935351	148.878503401762	211	219.719377970412	51.6307943896412	28.4151810499272	350.198680685592	0.190273674568125	0.11451520965928	0.128703894633107	0.436570948575342	0.414709634287228	0.386668887356719	0.386668887356719	0	0
1	36.3436241235142	185.652553749027	211	172.194414719825	-4.23976850673051	-22.0141760194417	232.480805458855	-0.0252435321220661	-0.146585038151131	-0.170994471066491	0.419430011782995	0.392462836216713	0.356406129347969	0.356406129347969	0	0
1	146.699039912323	131.923072919622	211	281.311721670727	76.6197020467483	47.7020884549029	367.780874823785	0.214062518599167	0.144985064416258	0.162257244124309	0.493213942270161	0.472181859638489	0.444247834851499	0.444247834851499	1	1
1	162.114046021162	101.973348119534	211	261.302096896391	121.067204529754	92.5873331570929	503.536685034314	0.316623756348123	0.261627856879195	0.28811334824463	0.431613858885704	0.412734606313276	0.389574075483833	0.389574075483833	1	1
1	167.463995276436	87.2059585388297	211	242.521023679847	77.128908108643	51.889425044621	348.005095860808	0.24129180218214	0.176248585162082	0.19638973751747	0.478765108553026	0.458286620250651	0.431570117725746	0.431570117725746	1	1
1	8.65687643778949	150.090168322335	212	227.327133973785	74.6522195844508	51.9766183008898	227.93928956613	0.247209680744131	0.186093519609341	0.207076903171433	0.569859840706462	0.55063101755141	0.524076288625852	0.524076288625852	1	1
1	56.3771659585777	137.068830661876	212	347.258674085346	100.450927914172	62.6041664066039	669.00748536675	0.224366257649037	0.152744187132118	0.170756113830285	0.400915869439612	0.379900003427873	0.354013297866288	0.354013297866288	1	1
1	132.631528364179	163.46234078845	212	204.234127732308	50.6853000622672	29.3229617800546	303.807686945298	0.198828706390756	0.125549439930413	0.140887763164476	0.456250325193647	0.434634162387763	0.406553317058795	0.406553317058795	0	0
1	143.260249078805	39.821726010467	212	486.403096289281	79.2315107770472	31.8607433018155	372.978745223166	0.140075429945813	0.0614759141346871	0.069609526136887	0.602627914557805	0.581507042439073	0.550998795060462	0.550998795060462	0	0
1	162.121589696783	101.89630464653	212	266.248216963385	98.7852213223837	70.9689330190165	392.800879548341	0.270619650041619	0.210454696692384	0.233397272911032	0.481679741462533	0.461929892607126	0.43633560314808	0.43633560314808	1	1
1	167.866612756916	88.3386889218779	212	192.035611296627	77.0530210510845	55.4675780821422	435.565487705806	0.286348109092613	0.224108538646978	0.248071909784049	0.3818733541603	0.362340124327095	0.339211531618643	0.339211531618643	1	1
1	177.91462428085	6.89439615316011	212	210.042656878141	88.4330149589251	65.9021547675162	368.544686504065	0.296282153967977	0.238823677729232	0.26382548270472	0.447476104896364	0.428160291886637	0.403976500223827	0.403976500223827	1	1
1	194.129504031152	211.566479113935	212	146.967188966047	48.289635430778	32.9992531952764	210.421585080149	0.247313432347121	0.183363369298014	0.204116111663803	0.481309381607373	0.460993753914503	0.434488325767136	0.434488325767136	1	1
1	8.2165737176922	151.084289516303	213	279.00026512998	73.8583886131842	46.2877535420556	253.821835783579	0.209314375117873	0.142297751177624	0.159309439175429	0.58162189131617	0.561703476757132	0.533736574662583	0.533736574662583	1	1
1	112.240802242745	139.366334130943	213	323.913589013983	59.0367708141936	25.3690595402245	460.558857125844	0.154162985616941	0.0726318918080676	0.0821123663424168	0.453996651288579	0.431297539215286	0.401494060912002	0.401494060912002	0	0
1	133.089732862477	164.354175177055	213	243.897234532313	104.665775067486	80.4431421997018	233.972459460346	0.300277918725965	0.248020746014511	0.273639239385773	0.598354998301075	0.58092946410472	0.556826385901528	0.556826385901528	1	1
1	148.489770665128	132.717165768631	213	241.666306206444	133.468607028787	108.483423575154	330.243817128167	0.355788283947579	0.309820097941584	0.338944737210186	0.531820562610342	0.51462823445625	0.492171730668175	0.492171730668175	1	1
1	163.082887892815	102.203803803545	213	231.874919107975	109.33482217983	84.4854554960342	404.512265281724	0.320432886139695	0.26705448051699	0.293870685165965	0.457556218378801	0.438857513934994	0.41544826173008	0.41544826173008	1	1
1	167.745040504434	87.5706027761156	213	178.719155798908	130.26175435779	110.147450239671	407.929289502302	0.421585120879243	0.381309046934141	0.41313132313455	0.430989697599038	0.414564161309172	0.39525299067672	0.39525299067672	1	0
1	176.325472646534	6.71975179052039	213	185.735719833332	72.3137808162042	52.5758752047753	307.335536361709	0.280232205968944	0.220618200286763	0.244325881908811	0.456413742418167	0.436750385595792	0.411823946125433	0.411823946125433	1	1
1	194.289004234007	211.038790176021	213	180.069603940597	33.9406012955531	15.9995430048132	178.488237765021	0.158593377629357	0.0816015332043434	0.092136473732752	0.545251093481438	0.523468912772847	0.493130893808439	0.493130893808439	0	0
1	7.99799273020452	150.673332434668	214	314.865490383192	43.521575899347	11.6552701828961	361.599505730026	0.121437350825145	0.0356953418909394	0.0405654667214082	0.497769097666288	0.474511181488118	0.442766785974259	0.442766785974259	0	0
1	131.017212800108	164.554956607184	214	230.956245214898	77.0718736538595	53.3393012718895	301.075346160683	0.250210513043122	0.187619193937561	0.208730490089229	0.505707382330963	0.485667377824335	0.459097669239149	0.459097669239149	1	1
1	144.34189245524	40.2320469796654	214	108.800655198038	157.366425343563	143.148179596181	445.645093930974	0.591231736935128	0.568163689715406	0.600445831615507	0.373928811682408	0.361168330771799	0.348518038331772	0.348518038331772	1	0
1	149.587591993761	133.013713279455	214	218.673990354955	79.7002077824459	56.4590682330877	362.13071152434	0.267114945863194	0.205206413663376	0.22774188329186	0.451736533329033	0.431741252981513	0.406380910675654	0.406380910675654	1	1
1	164.766610261204	101.239783030759	214	231.479497692776	121.764851357049	96.453551116135	454.25341462663	0.344704314972281	0.294125741417235	0.322464341527637	0.437455513736087	0.41925175663173	0.397035901154967	0.397035901154967	1	1
1	167.901424927744	89.508484697847	214	249.888926717051	89.8308237254959	63.3992031935886	401.112662053238	0.264426261965855	0.202367077270601	0.224678880667243	0.458564912539487	0.438532730415114	0.412968308067821	0.412968308067821	1	1
1	193.981589730962	209.479444522957	214	150.972423670291	20.8665386648305	5.6348947805301	168.612047854356	0.12143077670672	0.0359810437741428	0.0408884957567792	0.504739175952172	0.481543643080175	0.449741426003029	0.449741426003029	0	0
1	7.80360152322796	152.118313859	215	253.250808409111	57.1110705651543	30.9434837743836	344.545867335933	0.184014450337471	0.108881440005855	0.122468631824978	0.473901676568752	0.452005948531611	0.423074601858857	0.423074601858857	0	0
1	68.42669425157	144.038106794064	215	148.202989118877	14.2525664886208	-0.667789380093372	162.33112223553	0.0877320965437212	-0.00452630545982057	-0.00517329610698247	0.500191561693345	0.47612531364739	0.442955597760728	0.442955597760728	0	0
1	130.648057688747	163.900203792401	215	193.45911988203	47.4002351984336	26.6946337928292	334.809350639963	0.19679632199712	0.121254502125155	0.13614981076423	0.41839925062287	0.396699802136701	0.369328355360214	0.369328355360214	0	0
1	144.663887117983	41.319187339782	215	125.940431727229	191.924106894632	175.944007300793	468.049252508201	0.603792130216039	0.58281906767795	0.614748506379823	0.404452170466185	0.392091477937122	0.379454155202448	0.379454155202448	1	0
1	166.302851726979	101.457566480948	215	244.425377060615	86.0361338107334	60.2696290119571	383.621060699646	0.260351450866022	0.19780314022476	0.219750381987139	0.462777729113774	0.442667287284758	0.416887452799133	0.416887452799133	1	1
1	167.414625283964	88.9846919230802	215	254.525160987025	78.5188756047643	50.7910466112776	489.13636199615	0.235761241691304	0.166355553184724	0.185620912642897	0.405074162755252	0.384310176948837	0.358731872445552	0.358731872445552	1	1
1	6.67115364953123	153.290200147488	216	224.998612159962	72.8457357850265	49.1911646683334	346.72819867822	0.24457652558336	0.179405538883889	0.199819945918637	0.462080412058095	0.441587758197247	0.415205101053264	0.415205101053264	1	1
1	57.6050268007938	137.947270063689	216	281.049669895678	116.95815236966	88.1331939904675	360.86653026093	0.293858928962678	0.238725040113583	0.263720096606246	0.524471305349012	0.505695733529737	0.480811440901595	0.480811440901595	1	1
1	68.5653624443378	144.124885366614	216	112.594913305334	17.4762081760578	5.88601407318334	148.797148189201	0.134358864419863	0.0496790006916385	0.0563455187357398	0.466424959838692	0.443287116337002	0.412472782977958	0.412472782977958	0	0
1	130.252431185609	164.344677211494	216	168.784364530505	51.3655734876042	33.9604593631828	226.147063846442	0.2333208628175	0.16750345932871	0.186871956351491	0.493281238947071	0.472717786671062	0.445552508572906	0.445552508572906	1	1
1	143.931959647142	42.4851111659732	216	125.78686194888	159.14812009049	141.414947160329	644.734442424623	0.558541878401227	0.529243973428826	0.562193651603054	0.306490645536344	0.293004920749437	0.28065172392579	0.28065172392579	1	0
1	146.660893513049	133.175230901625	216	337.090338675069	73.34184687315	40.9162856746663	218.119629148928	0.178694189821362	0.108242245079838	0.121760571328711	0.652980670727959	0.634104977144045	0.606394873206882	0.606394873206882	0	0
1	167.450207513825	88.2140644524494	216	227.628426301236	87.2741183960687	61.9530996861859	489.777782045578	0.27714643741593	0.213940096748011	0.237148506823057	0.391338689702954	0.371563568950357	0.347849507137617	0.347849507137617	1	1
1	166.862063183524	99.9908862306916	216	108.05828768875	149.165042354474	135.55268755035	391.716657378523	0.57990479452003	0.556430954793014	0.588955645197605	0.396374603243635	0.383441491810131	0.370103235280646	0.370103235280646	1	0
1	193.640491851004	206.293911215508	216	224.265792423909	26.5140872187832	4.73020977219334	166.233825064423	0.105726532992041	0.0206562984804538	0.0235246145217402	0.601370834608001	0.579399595884129	0.547427521523831	0.547427521523831	0	0
1	58.208835757387	136.934144289056	217	321.131102542497	141.901759833461	109.096096225866	399.319070654697	0.306461530841076	0.253577868945017	0.279556974247412	0.536941873312294	0.518629538371116	0.494254628172022	0.494254628172022	1	1
1	145.073352720395	42.8849415002703	217	345.555651504791	126.334953825826	89.3953691897534	593.569629900818	0.267720849702683	0.205529737686335	0.228090524467558	0.442898373610456	0.422889924906001	0.397696347966309	0.397696347966309	1	1
1	147.414655698462	132.019496140457	217	266.319242268614	166.554127997945	139.756055575955	290.342039314537	0.384764089080792	0.344162908499419	0.374762946917429	0.598540026293535	0.583091884962358	0.562250429112073	0.562250429112073	1	0
1	168.069484184226	89.5653246906494	217	206.595960265553	95.7037200900981	72.4336520001903	473.389872017304	0.316585581491532	0.259591272094826	0.285950436898726	0.389717354618055	0.370843150787915	0.348574394166027	0.348574394166027	1	1
1	168.013531777335	101.503883426543	217	199.049146374311	143.679376670781	121.376947275433	444.337404231581	0.419222116076629	0.378798573776921	0.410550365623289	0.435450844925999	0.418987169938735	0.399529344235641	0.399529344235641	1	1
1	177.166871138373	7.10397414801616	217	263.437349855966	125.566038267863	98.6334831209157	329.647180355702	0.322789060716078	0.272414881668232	0.299549365396528	0.541296987974078	0.523437045151512	0.499715976598112	0.499715976598112	1	1
1	193.769825560453	207.022754185479	217	215.223746084166	47.0487823156698	25.6577454971011	208.076664350353	0.179388907419018	0.106516052058092	0.119847768160586	0.557612370643812	0.53653439279084	0.507117480329774	0.507117480329774	0	0
1	58.7005646136221	136.616164604068	218	387.232470667305	125.626996777882	85.9428738107402	494.091379439746	0.244954036636378	0.181630076067346	0.202235227969521	0.50931926720331	0.489188072718462	0.46239268532036	0.46239268532036	1	1
1	167.951035627016	89.3269092526982	218	240.685386427085	79.5096454202119	53.3914928728855	452.341719094303	0.248316299480032	0.181556241347433	0.202155086128378	0.414472232495127	0.393983858296941	0.36863751003141	0.36863751003141	1	1
1	168.008614469219	101.47194297348	218	271.319506900135	93.4824831757582	65.6586892068862	348.050900459017	0.256255409013284	0.194845512158993	0.216553178186492	0.511749331341216	0.491918077343356	0.465564686757406	0.465564686757406	1	1
1	176.410656800328	7.05735753843746	218	211.819887141929	81.352905356583	60.1134195603937	223.461610321903	0.277491320607439	0.221059421846394	0.244799624827623	0.567466647397117	0.548922278685845	0.5235597234677	0.5235597234677	1	1
1	6.13362479231648	154.968179233745	219	232.358730036453	71.660448419607	47.6405102330404	317.228574962637	0.235710289013771	0.170145141062481	0.189749474193444	0.48936865651917	0.468831546569316	0.44179298333144	0.44179298333144	1	1
1	128.801252377897	161.710187922608	219	219.053301428634	67.9285666670653	43.7130232885251	456.167845755355	0.23669985535258	0.166357022101586	0.185622513794593	0.386169654306316	0.365494276818778	0.340475806046486	0.340475806046486	1	1
1	150.016355247032	134.84946382242	219	241.568334426874	102.437853500423	77.3223384297568	344.155999649336	0.297779101351725	0.24247287553788	0.267722338749571	0.499891150861859	0.480947550270319	0.456285084026873	0.456285084026873	1	1
1	167.535785829345	89.974970421344	219	156.990054426063	106.825402537719	88.4949533966988	424.50128407895	0.404924729457321	0.360490256336108	0.391675014888266	0.383276246578177	0.366403030614206	0.347363920143636	0.347363920143636	1	0
1	168.95694803322	100.597116254907	219	129.49196505813	100.041845869034	85.49909439606	292.449430447906	0.435847971437983	0.397686743872613	0.429926037758822	0.439734061811062	0.423677384308985	0.404766383839351	0.404766383839351	1	0
1	60.1324766689346	137.13063038761	220	321.315620898611	118.18182997353	83.895853841028	545.694790531629	0.268902196677157	0.207042147300823	0.229720946326554	0.446103239958442	0.426131880226957	0.400929508676785	0.400929508676785	1	1
1	144.957570561134	42.2169722780709	220	206.000607347276	154.616044263426	130.014554634628	611.873641741313	0.428754589043047	0.386930619046381	0.418904392382726	0.370817738825665	0.35448795329375	0.336536590036685	0.336536590036685	1	0
1	151.68041100546	134.382688117592	220	233.739316018242	125.46516483822	101.660283557349	283.336013151755	0.349286190804384	0.303101982488912	0.331898783189271	0.559037888204862	0.54207256326684	0.519472248879301	0.519472248879301	1	1
1	167.568996480458	90.8566415410998	220	256.311945772652	85.3856074599501	59.6397798055503	274.904866500771	0.249886505338322	0.188762317079951	0.209968994803185	0.554161875297792	0.534735043687171	0.508172547827571	0.508172547827571	1	1
1	170.071637899952	100.500189934744	220	225.667294178204	79.5620483323154	55.6052545807139	370.950924168076	0.260663171102475	0.197691722231926	0.219629986256362	0.451402322060963	0.431251803153674	0.405649183031834	0.405649183031834	1	1
1	59.3353756496456	137.122719367292	221	258.759084622041	129.543796320685	101.590730619901	473.67249149011	0.333615336579983	0.281922527285583	0.309601062033319	0.450480249623352	0.432062562755546	0.409243609459805	0.409243609459805	1	1
1	131.041778817921	159.617428180367	221	259.637478631279	49.5900446622848	23.4930961300721	280.179662094502	0.160367499419535	0.0829761891659855	0.0936704999837893	0.524641590668713	0.502619260643407	0.472340148109584	0.472340148109584	0	0
1	145.377406136071	42.7702447906157	221	247.339599430066	111.366946197423	80.1411751975583	903.400741946836	0.310468118173331	0.244720244382853	0.27012028394774	0.284212403461274	0.266053856701823	0.247221086832658	0.247221086832658	1	0
1	165.753058356626	91.4657080803158	221	272.06370744394	112.910358441067	83.6453333546598	485.496908116561	0.293293414925238	0.235150990727895	0.259899591929924	0.442259509372582	0.422856069024869	0.398641828920895	0.398641828920895	1	1
1	169.557262933909	101.292999650224	221	243.878202239685	86.8075095698003	60.6679687974137	425.834011148992	0.262507590953346	0.199207787084682	0.221267892991296	0.437114462153468	0.416969379050738	0.391680772515341	0.391680772515341	1	1
1	193.879733510364	205.856170564598	221	163.00313266596	22.8072861212062	6.19456972963762	198.777565695845	0.122744926092279	0.0366114293629959	0.041601149296862	0.483141508013946	0.459807267138267	0.428276639960757	0.428276639960757	0	0
1	57.5425968311808	138.162329514029	222	383.833139041591	134.157811841201	95.1615236465766	455.807330481375	0.258996439247753	0.198669277675288	0.22068618374412	0.531928388862171	0.512402269344856	0.48613332353128	0.48613332353128	1	1
1	131.115712626751	159.09199458491	222	176.320921962723	42.305734844116	24.3464246734146	213.94728964013	0.193506754674907	0.121327286584205	0.136230150191019	0.50540874826737	0.483985197527924	0.455137196060383	0.455137196060383	0	0
1	145.158494901018	40.9779482272704	222	152.375492736358	212.385979665576	192.910970291622	580.360003212853	0.582259903347319	0.558698330076119	0.591178916329626	0.385941365013066	0.37302196423893	0.359903444993316	0.359903444993316	1	0
1	151.368624468651	134.474682056709	222	214.446122550409	96.6540773551433	74.9626220824195	245.095491072308	0.310684716321259	0.259019893049618	0.285343398941658	0.559335868565611	0.541452668286211	0.517343948217086	0.517343948217086	1	1
1	166.090709655856	91.6413350041231	222	300.193300483888	103.594051637396	71.908116351402	475.204047858058	0.256555959698015	0.19324870343945	0.214825935653833	0.459375771060756	0.439158523508353	0.413278644867902	0.413278644867902	1	1
1	168.938989618082	101.656053902408	222	208.118976163121	105.167469437737	83.257377082244	323.727519945164	0.335691093293341	0.285738276819375	0.313627813457858	0.491804673909028	0.473702680059553	0.450557819565102	0.450557819565102	1	1
1	193.985843503962	205.723399306088	222	208.428074326023	38.3771970846253	17.8249776185186	185.166945463104	0.155495856572574	0.0787833687339065	0.0889897319600483	0.571345243443699	0.549932072748433	0.519634191578324	0.519634191578324	0	0
1	57.7076582141716	139.102857707377	223	302.346532160914	100.188791683374	68.9223632312494	413.934174005661	0.248894409381399	0.185640014788872	0.206585241709616	0.493019426817909	0.472831691395312	0.446287038916154	0.446287038916154	1	1
1	131.111981344855	159.564260815255	223	344.09047013723	61.7647582094842	28.1577355163133	273.459312205498	0.152184212240133	0.075642367347017	0.0854795723970695	0.597448168880349	0.576496626348411	0.546402866226903	0.546402866226903	0	0
1	145.941044076813	41.1307982633489	223	210.55310364105	202.448132078467	176.153549499034	740.337103106952	0.4901877151185	0.455522417493093	0.488646523694318	0.35809200285473	0.343115918079158	0.327473657306472	0.327473657306472	1	0
1	166.557221214347	92.9297803631387	223	284.095460460477	84.3155825686984	55.5173803123293	330.86352508025	0.228862799213164	0.163472559476834	0.182477126347269	0.526847478559416	0.506524701047012	0.47904243624488	0.47904243624488	1	1
1	172.619242531074	8.47145776157964	223	118.368368729393	87.590631428662	74.6721279904458	229.827578242362	0.425281883100249	0.38682105184809	0.418791956029094	0.472614372186589	0.45650288624199	0.436878212470434	0.436878212470434	1	0
1	193.398411990705	205.642836653921	223	150.158579016425	22.7990205111142	7.48932478023631	183.719196367217	0.131818553063834	0.0475066562882832	0.0538981966442233	0.484914077725912	0.461813407680412	0.430632366429346	0.430632366429346	0	0
1	58.7152518903234	138.10114391323	224	286.651526245741	99.6963090266067	69.1652088960531	481.219820355419	0.25804805909247	0.194384361568858	0.216054437335903	0.445323004801036	0.425091034322191	0.399487418896826	0.399487418896826	1	1
1	131.372818503217	159.687508126854	224	324.062554265381	57.1193358777605	25.2489166407146	279.493109811589	0.149847979022065	0.0722819567740511	0.0817207801323428	0.576958247503326	0.555516740204738	0.525042172411644	0.525042172411644	0	0
1	146.444196675253	40.5423790311496	224	168.19340806801	159.507911568949	137.360288370097	705.700141314956	0.486747846318282	0.449545497146098	0.482620226514318	0.317109402317951	0.302153312087326	0.287397417945106	0.287397417945106	1	0
1	153.08445920251	131.015888898372	224	277.613953801562	105.263721580549	76.7395949901286	361.609227816647	0.274927812062942	0.21656223072071	0.23996825491456	0.514283963541925	0.494932921611282	0.469314186871158	0.469314186871158	1	1
1	166.991172347408	92.6647685625144	224	380.915893322348	114.183106456075	74.9485688562329	505.806335914965	0.230626817075326	0.164409764468265	0.183499386241794	0.49465117441445	0.47403379938572	0.446750753890229	0.446750753890229	1	1
1	172.538249438957	7.22882357833377	224	139.568870425581	68.5126503427751	53.4056005747126	258.467412419331	0.329258696734756	0.276749563286178	0.304135331715889	0.446001493019485	0.427462488722873	0.404542915166919	0.404542915166919	1	1
1	58.8210481246748	138.286122441495	225	357.835811921716	129.536285114327	92.6949093754963	473.568883279564	0.265785189390412	0.205746034606919	0.228323740638122	0.507182133991176	0.487534805843303	0.461577628402555	0.461577628402555	1	1
1	131.058868700666	159.874117131814	225	237.637092398944	70.6669754442317	46.4627109703905	288.302766177476	0.229211946305482	0.163543622414931	0.182554647846312	0.516762548235416	0.496328665320747	0.468876438765243	0.468876438765243	1	1
1	153.824776648062	130.760473272329	225	192.354093075313	106.144144844651	85.3376702135309	354.811176854137	0.355593874135736	0.307310772213168	0.336314467617142	0.456901785233231	0.439036320093738	0.416961061742759	0.416961061742759	1	1
1	168.356042423645	93.8638209923772	225	279.720088493566	58.5639178004745	28.4470338781197	501.988333352756	0.173120563523095	0.092310411503954	0.104071225275733	0.402588530328437	0.380380234674989	0.352549061599671	0.352549061599671	0	0
1	169.414534657383	101.299226247758	225	230.176125601781	80.6497768311737	56.396146609009	360.180506769512	0.259469291973084	0.196795545409663	0.21866146313356	0.463223447898793	0.443093994373881	0.417274026371507	0.417274026371507	1	1
1	5.52448346609072	158.880623475796	226	185.140201113982	21.2625771984384	-0.139440959902763	479.089894485608	0.103014975729902	-0.00075373182135375	-0.000861008130236907	0.301101363301128	0.278577568983341	0.25263732118131	0.25263732118131	0	0
1	58.1299803298202	137.714847659792	226	295.136948594135	84.4575455157362	52.3486785842499	562.863731143146	0.222494126828116	0.150649910355504	0.168463979968248	0.402770631035623	0.381705796793295	0.355699824627803	0.355699824627803	1	1
1	130.937989246201	159.414916392996	226	242.898614011076	52.9682522981406	28.2329672433212	294.197485070968	0.179027320493476	0.104130131623549	0.117202394267516	0.501414575574972	0.479599577316536	0.450188789092477	0.450188789092477	0	0
1	143.901224177124	38.5634947293988	226	491.883977946317	143.319380285085	92.412722468943	677.392301458962	0.225627554432536	0.158160609846445	0.176678061515645	0.483929192925447	0.463106755743527	0.435717761071664	0.435717761071664	1	1
1	154.904727731459	129.789419215549	226	206.139955290879	122.847020573402	100.18553708399	416.622772434311	0.373409981506625	0.327055826491211	0.356962715986657	0.44123212795299	0.423717031059924	0.402506198609203	0.402506198609203	1	1
1	167.929841050761	94.8517743136426	226	209.072882149057	90.6770363679334	67.9517316808326	396.690133230067	0.302508960858295	0.245291314520374	0.270729380469834	0.430403044404255	0.411189772880593	0.387526301937239	0.387526301937239	1	1
1	169.415531461099	102.837017656147	226	326.23773567764	82.7543901061822	48.3318259284584	515.191476354084	0.202337367614561	0.129032977803158	0.144726447161469	0.442544235623424	0.420977707076066	0.393281693708106	0.393281693708106	1	1
1	55.6745594762707	137.71458061418	227	295.268420213298	133.697564829967	102.028292180376	517.724715416203	0.311674047573918	0.256806283559875	0.282990742823588	0.453121579027945	0.434193889147068	0.410511220964626	0.410511220964626	1	1
1	131.1622576964	159.04731934538	227	227.848908119955	63.3156048262411	41.1967232687013	167.585863399426	0.217456461934773	0.153121695587726	0.171169145313835	0.634690515712695	0.616184665101258	0.589516249526287	0.589516249526287	1	0
1	153.795492576681	129.776021409786	227	260.16681979008	87.5015716555025	60.568764898158	359.016138414619	0.251681124337121	0.188843295816497	0.210056715488379	0.491971136702765	0.471842253262969	0.445415828411247	0.445415828411247	1	1
1	166.762955037291	94.1118578540211	227	258.509701459002	146.353449335889	119.547807690382	361.167597548851	0.361488688334674	0.316215932225127	0.34564071191704	0.52852075673236	0.511424065178178	0.489184111086378	0.489184111086378	1	1
1	170.155718281297	103.459875896288	227	285.95554971057	94.6531312058254	65.4464374165139	355.023615656035	0.248688839618498	0.18624378863528	0.207239801790981	0.517389846380841	0.497436652554294	0.470764994643425	0.470764994643425	1	1
1	54.1858437684742	137.935062182803	228	328.215842662308	108.056460341058	74.5493042961661	405.902723540966	0.247681229354192	0.18509373231307	0.205992914494603	0.518030444091304	0.498060033855089	0.471346599003965	0.471346599003965	1	1
1	131.220685144621	159.402352870196	228	205.217726974052	42.7702153557378	21.902981246337	245.472236438172	0.172468931166256	0.0964376230505729	0.108661316600577	0.502549046508574	0.480584212666313	0.450898345273635	0.450898345273635	0	0
1	142.439988130044	37.1823193375986	228	159.220165494356	144.976414580838	125.915403144125	477.54854715053	0.476587917408543	0.441598372820934	0.474592520677181	0.389125009521626	0.373858013738104	0.357149701966701	0.357149701966701	1	0
1	166.339489453173	94.7113797042014	228	179.984013555106	97.9583453744169	79.1683553579258	264.149343014062	0.352441224690246	0.305489607098647	0.334404399821598	0.512722031960652	0.495225532434598	0.472643912604497	0.472643912604497	1	1
1	171.44176839284	103.104819670272	228	296.894508797204	95.384883747845	63.7732301115804	497.373248361772	0.243155479386777	0.176819890530073	0.197010715692646	0.440935455601188	0.420338590183291	0.394243326469838	0.394243326469838	1	1
1	192.762040841052	204.809788217247	228	183.935630508149	33.6129051196149	15.0481976179685	206.166457745	0.154507613772809	0.0756252292444126	0.0854604115637258	0.513431289971784	0.491135845303134	0.460650631762548	0.460650631762548	0	0
1	5.90206066076173	157.584964429792	229	350.227255490957	30.7101368930911	-4.94958450328391	423.668816119828	0.0806172812306391	-0.0143350842500922	-0.016407043055376	0.473445753162135	0.449026917707216	0.415905712300234	0.415905712300234	0	0
1	53.9892626145366	136.360911735606	229	270.358595641246	80.0819309811071	50.9260251207782	489.883562077423	0.228517893615102	0.158507509634267	0.177057034124779	0.417030204578076	0.396076458074805	0.369931597744443	0.369931597744443	1	1
1	131.030168174505	159.110941620211	229	306.505857586514	44.7624506871985	14.5814239369654	268.075771430117	0.127430939919348	0.0454126487594904	0.0515377053426854	0.567161808411391	0.544988827649328	0.513476813046198	0.513476813046198	0	0
1	143.929840056435	37.4743102446335	229	155.203564954825	163.806666316743	145.432669451964	444.884768426592	0.513484052419928	0.483749637627445	0.516977414965323	0.417610052949188	0.403256559190431	0.387378275591672	0.387378275591672	1	0
1	165.942940083987	95.4751070345545	229	342.154103776768	122.50061402606	88.4421935741038	335.9725230598	0.263637943041486	0.205394691311144	0.227944907381098	0.580363362733187	0.5617190340721	0.535930731090689	0.535930731090689	1	1
1	171.361521997182	101.26279876595	229	218.314537176684	94.1378072917565	69.6943371075141	485.588855011595	0.301286928897616	0.241986769611626	0.267203468246634	0.391524077543891	0.37229798301809	0.349440748841592	0.349440748841592	1	1
1	193.063419940795	203.689775498826	229	173.054418837356	36.7828401391094	19.6175005103288	163.857902016524	0.175292225596765	0.101818161031179	0.114637323730385	0.561519872023181	0.540408986295884	0.510849369423088	0.510849369423088	0	0
1	7.62927486388969	158.167924200391	230	273.918962100343	84.8980459507667	57.2486102945593	307.29227924151	0.236605411799972	0.172869009729893	0.192714306655097	0.538675882315814	0.518697568133845	0.491538429579685	0.491538429579685	1	1
1	68.7485508869192	143.892914961047	230	113.739586491778	10.4531489654321	-1.28015482839931	152.837899014586	0.0841687633898178	-0.0113832589180351	-0.0130230901728729	0.448299646333351	0.42389959739131	0.391415642273768	0.391415642273768	0	0
1	130.751672374104	159.296966371519	230	138.323606677333	57.1901867757058	41.9740165124405	280.552197223417	0.292512286553545	0.232804047939448	0.257388766610724	0.410686327698451	0.391228585112871	0.367596587285487	0.367596587285487	1	1
1	142.608942861218	39.194656454033	230	284.62839161747	98.5185154470349	69.0139639875399	396.716889076005	0.257129872721245	0.195151861460348	0.216884464080968	0.491299774346073	0.471297392698009	0.445091452409927	0.445091452409927	1	1
1	170.955558521043	101.328263709957	230	115.153614715118	152.354045924099	138.665185834229	335.706607437713	0.569531525041356	0.546315661149261	0.579020904310281	0.443470379923277	0.430547686512807	0.416354043427234	0.416354043427234	1	0
1	193.429856958369	202.360517517985	230	191.797385640075	40.9886961641787	22.0007655578738	177.951655829055	0.176078809551189	0.102904377023841	0.115842658826099	0.566751141849246	0.545751771571929	0.516266190864352	0.516266190864352	0	0
1	56.6542292210421	136.023601055509	231	264.971544082256	111.580713278264	82.9272216419103	487.975756645401	0.29632198744578	0.238365955306837	0.26333642016621	0.435558190434696	0.416209318999137	0.392222531033319	0.392222531033319	1	1
1	130.738970803664	158.851682227884	231	234.203808844399	65.2408293128231	41.4684795014478	275.91535117156	0.217872758431456	0.150426724972164	0.168219630300881	0.520447448051707	0.499779669803763	0.471860844157494	0.471860844157494	1	1
1	142.412362294964	38.9002028769937	231	181.14395143882	133.967837989507	113.908265269002	380.700437474939	0.425143845720753	0.386061377677432	0.418012297484345	0.452869002935953	0.436627536542422	0.417176512359706	0.417176512359706	1	0
1	155.892242857405	129.99147653467	231	648.94929991916	118.883534780871	57.4193289155127	323.928162090319	0.154829970025071	0.0812880507027044	0.0917865647199543	0.703297550432164	0.685597232813373	0.658844366473736	0.658844366473736	0	0
1	164.16309871624	95.1399060139459	231	181.727030907969	143.964076144581	124.436178151727	322.301468516842	0.442026426350513	0.406437398320659	0.438869192621976	0.502615491799986	0.487160567623801	0.468008635599555	0.468008635599555	1	0
1	194.474196470212	202.668279352729	231	250.282542709848	39.9371777447321	15.483977295729	199.739058711424	0.137610144762655	0.0582615797332338	0.0659998236569751	0.592334973461615	0.570920161124743	0.540137738944875	0.540137738944875	0	0
1	5.78678195595951	158.336355325873	232	303.313938955661	65.4678535549409	34.2559072908901	399.80620358366	0.17752463620627	0.101477983510028	0.114259765404484	0.479817268009184	0.457798766754467	0.428532719979504	0.428532719979504	0	0
1	56.469804314396	137.289697610948	232	307.855026560209	137.683316162282	104.169405079279	589.259212638207	0.309026862471497	0.252823369392874	0.278754043514536	0.430556044913722	0.411496216875403	0.388072351995514	0.388072351995514	1	1
1	131.105068368606	159.232523096029	232	224.016993662554	65.272757768556	42.8294164709084	234.412478397287	0.225631075576141	0.160502127232993	0.179235355881381	0.552393583517685	0.532352475415692	0.504799446315524	0.504799446315524	1	1
1	195.266898276237	201.536895272544	232	264.497819320392	16.218962280261	-9.61532046076397	210.30521276752	0.0577769600655155	-0.0377245220985511	-0.0433215195998576	0.571698996827765	0.547913224036147	0.513472642238928	0.513472642238928	0	0
1	55.4247812255429	136.922833941329	233	321.082949534732	167.555542650426	133.452188980474	529.52011452864	0.342902872635206	0.293601479120871	0.321912603168859	0.47992374563555	0.461900017411882	0.439115460883626	0.439115460883626	1	1
1	131.025574193987	159.129236425299	233	186.825316859597	72.4826623288426	52.488123966516	323.222746615734	0.279523455297029	0.219327939898931	0.242940188798975	0.445140432430357	0.425418748462031	0.400636250088786	0.400636250088786	1	1
1	168.961952122925	101.878267131312	233	220.921795544992	101.648495473476	76.7749905155174	505.199530973366	0.315120450654447	0.257896605238836	0.28414973099811	0.38968597603894	0.370778617045206	0.348458815806738	0.348458815806738	1	1
1	195.277735515605	201.548491817829	233	212.507430017487	23.8609330753325	2.76889034770883	202.548542385062	0.100948082743047	0.0128620293351896	0.0146642457410697	0.538526450320858	0.515230996423184	0.482459720758668	0.482459720758668	0	0
1	6.11736608202575	158.764774065802	234	253.2144970794	51.2258090769571	25.2202731935025	328.666568530119	0.168262243996851	0.0905787490864857	0.102143767310198	0.480867162131387	0.45862980770537	0.428978115729654	0.428978115729654	0	0
1	55.3758277052427	137.070941145906	234	272.540433974408	137.746162755811	107.809686782643	548.364718717932	0.335731568746286	0.283448540960255	0.311211964687503	0.427983136432059	0.409544571261582	0.387153781067074	0.387153781067074	1	1
1	130.262622021313	160.056778077279	234	203.147459364317	81.5050522553123	60.6288195928115	264.946913349416	0.286331751620813	0.229849400531825	0.254225494164854	0.5179272369793	0.498892960996112	0.47371787241262	0.47371787241262	1	1
1	163.693454428435	95.8047561281383	234	236.160292029393	72.4670886821383	47.9062856120163	337.206750222372	0.23480447041046	0.168644569205501	0.188115197825766	0.477874063833144	0.457232855333028	0.430270213333195	0.430270213333195	1	1
1	196.790316152845	202.241148428042	234	200.709606726628	43.8294556988224	23.8571021779909	196.431861232927	0.179232942435052	0.10623614824459	0.119537518172102	0.554546908437201	0.533414421885684	0.503972753028507	0.503972753028507	0	0
1	6.35574278922707	158.332188072141	235	251.201302733464	48.430897245718	22.4913667338532	340.128781156995	0.161634488045954	0.0821774539216842	0.0927792357860185	0.468350225809416	0.445883194842649	0.416134927659935	0.416134927659935	0	0
1	130.415142561795	160.14456034752	235	200.160846680388	93.3459180550407	72.0894214339377	329.769747281299	0.318036683546917	0.264791002533248	0.291470305637536	0.470909394268256	0.452227934540371	0.428574331996627	0.428574331996627	1	1
1	151.456350182713	127.664632630462	235	221.557381054138	106.568727682327	83.0643830536952	362.580908003918	0.324779786932217	0.272680395299303	0.299830427528718	0.475058310953569	0.456565563719462	0.433129669768294	0.433129669768294	1	1
1	164.511536480927	95.6142928260538	235	261.803687090666	89.4053871266932	62.0384819821524	387.73970278482	0.254564570479637	0.191570116269208	0.213009411393129	0.475282029212052	0.455101769565046	0.428944112111046	0.428944112111046	1	1
1	7.62738263855805	158.837994586632	236	300.03714561711	59.8660255847595	29.6811437538525	326.499752522234	0.166339255597114	0.0900197068548374	0.101521315174655	0.524332223483551	0.502452337975532	0.472420337970916	0.472420337970916	0	0
1	54.1012185011711	135.652743467635	236	274.814887828702	86.7943716240275	56.5671671924551	557.030746432405	0.240022536357019	0.170700755624331	0.190354422586771	0.39363543622761	0.373004592548612	0.347890630098364	0.347890630098364	1	1
1	95.8008517781102	182.527837192677	236	385.485056060321	53.6645203856219	13.9404284677265	513.766399621061	0.122201006818522	0.0349011993668813	0.0396674317184528	0.460848162351582	0.437394912790123	0.406187012714621	0.406187012714621	0	0
1	131.097931580746	161.325710132973	236	240.11345760261	68.1822512904393	43.9720042293396	266.682621030633	0.221158612733375	0.15478442277821	0.172987816417907	0.536186657563198	0.515798701252681	0.488009301969353	0.488009301969353	1	1
1	153.528321524948	127.77261017025	236	128.446781666844	194.089138664693	179.908978612967	265.56786586063	0.601759762029566	0.583446141721862	0.615359260877924	0.548433674300724	0.537276644896922	0.524013921063955	0.524013921063955	1	0
1	170.314532697795	102.853065994874	236	296.585995610789	97.4496927352603	66.3274600862033	451.199186667888	0.247311844123312	0.182763849190486	0.203465644463334	0.466184843993277	0.445777938839988	0.419446299977324	0.419446299977324	1	1
1	8.94603089096948	159.562138124796	237	291.392054409627	59.7820437526209	29.4374707407052	420.034218286606	0.170234775473107	0.0917542446472519	0.103452275911825	0.455355694009217	0.433047949764653	0.403856226917563	0.403856226917563	0	0
1	68.9679303829618	144.238601555693	237	129.656575654153	17.8414997615469	4.81239540230542	139.607802544467	0.120960898718599	0.0357881477377027	0.040670400581138	0.513741050735868	0.490625197056116	0.458747137960625	0.458747137960625	0	0
1	131.354994677825	162.591338068499	237	231.616482791901	88.2505645964188	64.0170086609269	345.249928591148	0.275897643464606	0.216541800952013	0.239946293365086	0.480918483425078	0.461290590779431	0.435909605210308	0.435909605210308	1	1
1	141.155647875915	35.0178318740382	237	95.9635594099779	185.732216202785	168.53964163431	858.254759476476	0.659336178537886	0.637193202081853	0.667336418634638	0.247112279824239	0.235583456403733	0.227361677347079	0.227361677347079	1	0
1	154.21783184413	127.6534640316	237	398.702315417667	76.8064487674188	37.3849735812482	364.91704557789	0.161524780513873	0.0857281891133984	0.0967397716688372	0.56579505134331	0.54442562939352	0.514328441879879	0.514328441879879	0	0
1	164.666027374117	94.20114586528	237	190.403488088163	112.271267531186	91.1390876913857	404.882884274369	0.370930397883532	0.323713340474474	0.353475129539922	0.427773991197119	0.410157536635419	0.38905911043594	0.38905911043594	1	1
1	8.81322611305516	160.256752730095	238	259.477733013478	77.3207860487284	50.5855477010948	345.441910687814	0.229575789893682	0.163145882945298	0.182120740093233	0.493665435784292	0.473014225945677	0.445696738983888	0.445696738983888	1	1
1	53.2090270178381	136.253084021704	238	216.104394614751	146.121906055674	121.716260736873	501.636173855071	0.403399493038537	0.360298456618004	0.391476780014504	0.419310146408882	0.402427669414366	0.382641015561163	0.382641015561163	1	1
1	142.682739125219	34.5138554339838	238	201.541607181672	167.440268333787	140.613028108659	874.455670621429	0.453789954045512	0.410963387911853	0.443486495901942	0.296743392269127	0.281236015861226	0.266099719174401	0.266099719174401	1	0
1	155.419045556854	128.541742644663	238	456.887808011475	94.4971886340213	50.1468154860278	335.75590514266	0.171381501507878	0.0989021521649097	0.111399716771414	0.621530351643243	0.601614050309274	0.572779629906205	0.572779629906205	0	0
1	164.397423007101	94.8782627292466	238	191.176559122461	182.980951369597	162.252807133971	357.54318841256	0.489047917624204	0.45908128363122	0.492230222902336	0.511353222775631	0.497106905091404	0.479688242956271	0.479688242956271	1	0
1	172.386580232192	102.145854497855	238	212.386273361721	52.3612675064846	29.2116168292587	409.396377134767	0.197778107153602	0.120910065920556	0.135769600185782	0.392716649662095	0.371121378969207	0.344496116296902	0.344496116296902	0	0
1	195.751414247348	198.261657879489	238	189.157646418435	34.5784517952145	15.8378988539254	176.898114924797	0.154550169021875	0.077259722072901	0.0872874002711218	0.558454797110235	0.536786981921955	0.50634489386153	0.50634489386153	0	0
1	8.77491975575511	161.33246942521	239	267.138220164534	52.756798137009	25.6395361411155	314.912976458338	0.164919098825349	0.0875733746464973	0.0987963556011227	0.503924054111109	0.481787429888876	0.451783739228748	0.451783739228748	0	0
1	53.9057005383795	135.936349670458	239	337.422705459072	117.181964701957	82.3710137436751	453.676549238923	0.257766741948447	0.196217832653881	0.218036985643732	0.500510921563874	0.480604474324796	0.454362294839966	0.454362294839966	1	1
1	132.076791993317	159.665610082315	239	136.060967600363	75.6359096389712	60.6346504112388	279.361907441801	0.357284012052105	0.308266401784621	0.337316368409061	0.4311029225896	0.413176155180546	0.391524734380905	0.391524734380905	1	1
1	142.941637821242	33.6570846747827	239	266.004844772823	158.643006063348	126.097608842601	867.895351322659	0.373587210558031	0.321593521488845	0.351261644293962	0.328536678794888	0.311192965637501	0.292599758252762	0.292599758252762	1	0
1	165.101412961427	93.8794141017112	239	159.556761555026	154.470275703238	136.864991021115	328.955869953997	0.491901197590823	0.461723843920526	0.494889020388305	0.488390956798169	0.473988422190236	0.456731770412807	0.456731770412807	1	0
1	174.226818609406	103.16183936191	239	188.735733587159	81.054991580243	60.9476607661305	317.361381695574	0.300436538468656	0.244099776534969	0.269458392051354	0.459490346732867	0.440323947771938	0.41612909606056	0.41612909606056	1	1
1	69.0814171016919	144.155713948541	240	89.5492036972687	19.2518252304207	9.74616704731475	147.113899636168	0.17694524969259	0.0981532872502659	0.110567834377423	0.425145299409685	0.402969298156487	0.374676303097904	0.374676303097904	0	0
1	142.703748853931	33.8758636870527	240	109.205190434109	156.241157795107	137.556251597436	888.681574450446	0.588597879900728	0.55744629495175	0.58995139957283	0.229997336528261	0.217326134776979	0.207840643154538	0.207840643154538	1	0
1	166.56559396929	94.7456700312327	240	267.387830170713	108.307798304597	80.3057294947303	401.154110990897	0.288286022235989	0.230966974401256	0.255422281566013	0.483614281358272	0.46430478893084	0.439382726468936	0.439382726468936	1	1
1	173.885642701185	103.737460399909	240	209.441374047407	72.1354041091517	50.3414421090505	300.249687473	0.25618378255981	0.193782802318733	0.215403746861768	0.483953197027367	0.463870961904635	0.437689443311643	0.437689443311643	1	1
1	196.194288527498	196.082176261019	240	176.518643001508	33.7837379422107	15.5333146738102	241.2846099002	0.160643630331755	0.0808807932073817	0.0913319380444359	0.465696278253518	0.443193517569571	0.413446587076204	0.413446587076204	0	0
1	50.9529071655782	139.204151617732	241	298.377887917529	99.4816840592127	68.4159041149939	429.476728978987	0.250042203496435	0.186524160444154	0.207543719752049	0.48089219766755	0.460639672515543	0.434245798658375	0.434245798658375	1	1
1	68.8731128714725	143.860959175181	241	106.604657576212	16.6165691437137	5.54453050964531	150.727276984098	0.134851515327648	0.0494388822984666	0.0560750797086241	0.449797042341415	0.426623159498182	0.396134816961151	0.396134816961151	0	0
1	132.414553550145	157.629004935013	241	147.107951138211	67.9280662603574	52.2310256349738	249.824479981389	0.315891575198088	0.262021138467085	0.288530885411556	0.462581825322979	0.443800522450128	0.420157038453029	0.420157038453029	1	1
1	142.806663128932	34.0600418735467	241	216.160368637682	159.406289814206	132.900049330034	711.193481167916	0.424442069674902	0.380736521499054	0.412542877282543	0.345583762929764	0.329223423042618	0.311753971952117	0.311753971952117	1	0
1	166.243242729756	95.6877685717	241	334.162726549993	128.677233977807	95.0108321695243	368.470764339573	0.278016690328704	0.221380908117915	0.245144770767884	0.556759279872928	0.538051292176907	0.512631281450133	0.512631281450133	1	1
1	173.681904846358	103.466363003326	241	284.056610203028	86.1725102541795	56.8147621624351	387.166680270018	0.232754544396082	0.166675076783865	0.185969185007583	0.488818554448977	0.468205433948839	0.441054180453949	0.441054180453949	1	1
1	196.770565318295	196.070342168515	241	205.008465456813	39.1763787653845	19.127207477383	165.543487102425	0.16043738869287	0.0853376315647823	0.0963043321583242	0.595967682861386	0.575180035065596	0.545404534942783	0.545404534942783	0	0
1	50.7720298433215	140.032679376513	242	307.201597056649	60.0661356412203	28.4084688031284	409.497477782281	0.163548633036688	0.0846472489743436	0.0955344955021764	0.472816917831381	0.450418290250193	0.420681704386402	0.420681704386402	0	0
1	68.5569424453179	143.96608641625	242	127.666103083334	12.3601442234795	-0.499402920885181	140.510966899042	0.0882701954898288	-0.00392715168552161	-0.00448811657576954	0.499136086822561	0.475074000601014	0.441936768919933	0.441936768919933	0	0
1	131.566619864783	7.39000233998551	242	184.08203831889	120.647930019921	101.690551008494	244.120010928837	0.395917509123289	0.355844313997506	0.386870299545633	0.555215413773767	0.539302849651426	0.518476638196376	0.518476638196376	1	0
1	132.60879999884	158.789620426907	242	184.067134479789	67.5822492275509	48.5276965675989	253.971095765757	0.268557181551244	0.208636177979863	0.231438620848834	0.497704096103033	0.478033537142257	0.452234806237746	0.452234806237746	1	1
1	164.141785843002	6.97595630390079	242	80.6064365673171	80.6617493668453	71.3379661327951	209.162555496469	0.500171493215502	0.469500454541867	0.502702546883338	0.435353138649704	0.420773954229361	0.404216573523831	0.404216573523831	1	0
1	166.009592717273	95.4299513310899	242	208.0133697932	140.57259068441	117.904612293046	400.463643298307	0.403265210371084	0.361761604985163	0.392988759084886	0.465370996420541	0.448686985871514	0.428304335740889	0.428304335740889	1	1
1	173.081699040347	103.901846491077	242	227.434399649625	72.9126143524383	48.731801764285	377.498012661559	0.242761242673575	0.176458239693304	0.196617632137608	0.44309097535226	0.422489399705802	0.396339907444465	0.396339907444465	1	1
1	197.557191761141	195.761251707651	242	182.422977021162	25.778015451073	7.98363542108125	142.705515757369	0.123813124735756	0.0419294021288413	0.0476080844130292	0.593323257304779	0.571599159332154	0.540253541243249	0.540253541243249	0	0
1	9.96025704967897	159.363292129333	243	216.277450108947	65.8254076682837	43.41955615181	300.104107913124	0.233338322720092	0.167193133170789	0.186533787223238	0.484540506042771	0.46390941297786	0.436820362825446	0.436820362825446	1	1
1	51.0317702868084	139.956445988715	243	260.868438063601	105.098313328315	77.6756428070934	401.707466663866	0.287179949895953	0.229440262571778	0.25378726442788	0.47672143050312	0.457336539178108	0.432434941264983	0.432434941264983	1	1
1	129.752656263276	8.94293805676753	243	202.737633611884	74.8712976439304	52.6404615051432	404.084292972988	0.26970060835304	0.20612755170337	0.228735066917737	0.407234400150995	0.387251949056067	0.362865719007299	0.362865719007299	1	1
1	133.861248250896	158.078399748778	243	201.194671507868	62.5914125726355	42.2358356888738	230.40210713232	0.237280949792384	0.173502640138438	0.193403669060791	0.533776583032319	0.513747892895542	0.486607878385464	0.486607878385464	1	1
1	159.188152013434	131.741756050244	243	708.336927194742	95.4690428802756	28.7463442829814	316.940725296003	0.118771253803161	0.0390001311864669	0.0443004337031126	0.717205746307304	0.699304070622556	0.671848316789122	0.671848316789122	0	0
1	167.102692878142	95.6647075936971	243	296.617733762373	95.129418346038	64.5644551149669	395.187484338415	0.242833720255641	0.178758690498145	0.199117353295811	0.497814092765355	0.477520717272747	0.450701845982577	0.450701845982577	1	1
1	197.085418834959	194.803377854169	243	181.175075613916	27.7697478044587	10.083569749352	143.081719114124	0.132904693928956	0.0527221644292198	0.0597713656154606	0.593548491869999	0.572047726460503	0.541087136901241	0.541087136901241	0	0
1	10.2385359838609	159.457215471578	244	283.070434721716	81.8030249523174	53.0514976533659	335.39274871171	0.224195602018842	0.157834085025327	0.176321314242142	0.521049645555711	0.500542939479887	0.472878687799025	0.472878687799025	1	1
1	28.495377163791	30.7648256109357	244	500.106597901494	31.6308607725964	-17.4868284128624	424.720580471688	0.0594858614088788	-0.0362331373855466	-0.0415999954657219	0.555944366518149	0.531905992618688	0.497417938237405	0.497417938237405	0	0
1	50.8005881510105	139.350931299437	244	152.351555084394	86.1022161076658	68.2435662052746	418.938829070782	0.361085570914775	0.30936117628668	0.338463830911973	0.362726582405582	0.344931056694234	0.324908702102131	0.324908702102131	1	1
1	68.9589779724828	143.547972069622	244	94.3320270341671	3.18744106899704	-6.72469504266482	144.849322218731	0.0326851769292374	-0.076759500486981	-0.0886426257734678	0.402359841684428	0.376875991307482	0.343718899381604	0.343718899381604	0	0
1	129.125938244339	8.80818895796562	244	203.122130020698	102.674445219866	80.9990545301208	345.089975601487	0.335760611900556	0.285086290408708	0.31294007123599	0.469815476821507	0.451551406815551	0.428585619288421	0.428585619288421	1	1
1	142.598417618577	34.5813537334045	244	307.224603783521	147.27602760339	112.768138394299	694.313294299002	0.32403921454185	0.268500207431095	0.29540307477764	0.395625976692044	0.376909689465328	0.354761346639992	0.354761346639992	1	1
1	158.670472913609	131.646546366033	244	652.326648393958	133.22834548551	70.8257590756983	387.464025113763	0.169597732206578	0.0979402935593078	0.110331196766646	0.669686493705521	0.651127055438502	0.623602719228802	0.623602719228802	0	0
1	167.172984439621	95.4692517826518	244	341.630602763655	108.239445965257	73.4704538575873	411.726635963458	0.240601583215159	0.176994138380681	0.197200094137353	0.522135306137507	0.502040582752639	0.475035793141271	0.475035793141271	1	1
1	173.121550817558	102.143970822029	244	233.445768211377	120.432173929269	96.2404402702404	324.655015857779	0.340321222624846	0.291915275174778	0.320137491377026	0.521533903356051	0.503844471689001	0.480782279833983	0.480782279833983	1	1
1	10.9050309145977	160.265437353215	245	234.163835044053	50.6102161231672	26.0835693287076	351.703701765654	0.177720603108774	0.100226049868099	0.11286995139987	0.447421846018951	0.425274832845708	0.396525249618777	0.396525249618777	0	0
1	50.9081015920116	138.713973560533	245	291.758401372634	116.372456635476	86.0944834101406	410.087307325697	0.285135157884003	0.227851862133157	0.252085452575444	0.498804445195379	0.479545133713344	0.454392722625568	0.454392722625568	1	1
1	127.652868173372	9.4779947999519	245	224.584113876278	64.4680339435243	41.2136915269945	310.424283466213	0.223032537311275	0.155056553098565	0.173285389174943	0.482174332024561	0.461276668384498	0.433802375426783	0.433802375426783	1	1
1	167.053504091037	96.0853445840471	245	295.244410140781	94.4641038954528	64.0465159902378	392.771663763323	0.242396818373513	0.178258094853424	0.198573530684791	0.498042666246381	0.477740723922321	0.450902971460334	0.450902971460334	1	1
1	172.037898220046	101.876339604503	245	237.151892544519	138.667916208534	113.797406427661	359.28059917566	0.368974473880515	0.324255973044932	0.35404153378796	0.511249626172835	0.494134786338053	0.47219299158519	0.47219299158519	1	1
1	192.001336295287	110.087418247721	245	87.6155865267992	36.320744680073	26.4719711076983	198.774207300817	0.29305970514366	0.232032060783583	0.256562518462244	0.384047982380715	0.364658038856508	0.341706171974539	0.341706171974539	1	1
1	10.831680100501	159.857350994669	246	194.609713788208	35.0278038957233	14.2457490202359	332.131357572008	0.152535196552398	0.0682086493150607	0.0771598058603506	0.408775793388891	0.386063865033838	0.357278620233594	0.357278620233594	0	0
1	50.511026798563	141.078377563275	246	220.828085802689	112.287470093169	88.7518770768118	372.249117849155	0.337082637258385	0.286684823692408	0.314626052156607	0.47226004972327	0.454043354309059	0.431104009369504	0.431104009369504	1	1
1	127.910698233993	7.78004819716558	246	295.476830989083	97.2001979221066	66.6547336001812	403.473982854172	0.247532172155887	0.184062203127148	0.20487419582428	0.493219280146965	0.473000183708855	0.446400054187534	0.446400054187534	1	1
1	134.343563899096	159.820978084381	246	253.557244036875	79.1071622977323	52.5401167495033	381.742346293053	0.237798696798849	0.171645115183369	0.191382419120843	0.465651262549009	0.445012635409009	0.418316726807314	0.418316726807314	1	1
1	166.848052755229	95.0153855961384	246	252.991876792756	108.365388372606	81.6225717229586	404.392035288603	0.299884349420833	0.243930207093629	0.269277482071605	0.471900222371911	0.45278959772201	0.428428418487436	0.428428418487436	1	1
1	170.204148222099	100.599296966884	246	219.107570255649	93.6744566364916	70.1216644400807	389.405817649433	0.299487977513472	0.242443211226033	0.267690676986544	0.445439250086053	0.42619259600022	0.40216145689003	0.40216145689003	1	1
1	196.910881660945	195.817319948609	246	171.860554293559	37.1050525978713	20.29323766014	139.217005083631	0.177565357045332	0.105609353080213	0.118842679854104	0.600160949181452	0.579875455748299	0.550875447265015	0.550875447265015	0	0
1	49.6586132641489	139.988864267377	247	252.401401031259	106.512547356466	80.4600046020579	340.662502852438	0.29676346610359	0.241722240068569	0.266921079709438	0.513044639726603	0.494208745138194	0.469455633331362	0.469455633331362	1	1
1	133.925486519817	159.826606385589	247	220.783976465219	89.0898928746964	66.840145516008	244.060309167348	0.287503728741224	0.232387134485092	0.25694257119156	0.559405578068789	0.540967734112291	0.515942392843873	0.515942392843873	1	1
1	158.505778237654	130.532064643863	247	216.190442316991	144.96214839897	121.738663010678	382.648145000323	0.401387535699501	0.360249120574078	0.391425787012225	0.485550192913119	0.468969989232731	0.448364767553411	0.448364767553411	1	1
1	169.75376333028	103.035426438769	247	249.126764006978	92.1553885068084	66.2919495903292	351.13276446441	0.270026978639282	0.210171263569871	0.233092063403667	0.49288677084427	0.473209832966722	0.447500678631202	0.447500678631202	1	1
1	198.141058900531	195.738727922313	247	166.183507048756	29.0361104537598	12.2018016113918	192.401907119921	0.14873561799385	0.0684013818348583	0.0773757307541995	0.503634615473611	0.481098864978011	0.450433153537602	0.450433153537602	0	0
1	11.8409512736368	161.426750796175	248	119.971327092998	68.7733875425362	55.5590393853684	245.03001300465	0.364372521240329	0.316520955889509	0.345959758387445	0.435121510334042	0.41737257012689	0.395918279845883	0.395918279845883	1	1
1	167.45120204843	93.4814708295897	248	245.457263522062	49.7692063770045	23.6406398423588	410.568959248136	0.168579756395217	0.0878514456886864	0.0991061921391196	0.418289007986042	0.39592617820154	0.367486893258525	0.367486893258525	0	0
1	169.914947064755	103.648140921169	248	264.830429866694	90.5632208552257	63.638429555525	316.37182566515	0.25482509513398	0.193742656967439	0.215360318857819	0.529044232271834	0.509379862372851	0.482942145586986	0.482942145586986	1	1
1	48.6590745141573	138.403448882553	249	178.712982809696	92.3938463987678	72.7273245303273	363.206449728469	0.340802357021124	0.289242903413962	0.317322539661901	0.427402102731983	0.409080995626248	0.386886740775026	0.386886740775026	1	1
1	126.762494623661	7.23446666910605	249	225.974000401134	77.9772239820212	53.6070658541283	409.535537178926	0.256545187933589	0.191740687494138	0.213194037759693	0.426008218733724	0.405709374671834	0.380414267727659	0.380414267727659	1	1
1	135.797094290968	160.918099735617	249	262.076124652509	105.178200051858	77.3660817293093	429.816660694718	0.286390637160024	0.227921219797531	0.252159777908637	0.460754852995291	0.44125875034996	0.416509735699298	0.416509735699298	1	1
1	140.112248058015	36.3391254422842	249	372.491027555544	103.676115003692	66.1736128297931	408.192237843208	0.217730510438978	0.150852397794506	0.168685655803423	0.538431720306452	0.517991471360468	0.490066775112643	0.490066775112643	1	1
1	158.825711002219	130.183632730869	249	362.72291554609	89.515559112828	54.2185740038925	275.281828106482	0.197938840078437	0.130038807273443	0.145834126036722	0.621616294335568	0.602322225956713	0.574568057819014	0.574568057819014	1	0
1	169.714101349815	7.41575183583955	249	57.7665302567932	58.6668802177849	51.5020781160739	198.188280665078	0.503866372879236	0.471334621013281	0.504543059778435	0.370074326575579	0.355394893621595	0.33995534047192	0.33995534047192	1	0
1	169.056769988931	103.25756754998	249	260.542560886266	105.320576882239	77.9305064748495	401.371285226289	0.287868784826525	0.230241381042308	0.254645300156598	0.476859649154437	0.457492263308354	0.432616023630829	0.432616023630829	1	1
1	48.7560704258651	139.784816659534	250	332.682822891812	97.3195468742102	63.7822142347369	368.841815151519	0.226323280327885	0.160877273559883	0.179644918185477	0.53828065332967	0.518047154479804	0.49047104489335	0.49047104489335	1	1
1	136.116651264541	161.216476371684	250	294.962296448783	126.885444096269	96.1222970097776	429.85875780056	0.300784932336785	0.24578390102182	0.271254690507589	0.495297078705476	0.476384384938053	0.451864962798151	0.451864962798151	1	1
1	140.471243046335	36.3022675127081	250	164.777672034787	202.161390299614	182.479757659668	489.747697077713	0.550939954480451	0.525488418837369	0.558481668259671	0.428323489657067	0.414880887329353	0.400179410439296	0.400179410439296	1	0
1	159.716302428712	131.6155381881	250	277.805221710227	140.252762815437	111.006826904416	432.074069036636	0.335486387072765	0.285502538565713	0.313379161146344	0.491756525087932	0.473649194759333	0.450496735888492	0.450496735888492	1	1
1	168.757968523271	7.10042394645545	250	59.4901740479862	47.5266751794198	39.1225267128915	306.65806817029	0.4441046014953	0.396729086730504	0.428946034656271	0.258697940645318	0.243325471069507	0.22923943497239	0.22923943497239	1	0
1	168.455563254689	103.617905948487	250	269.388281335158	76.9175074820495	48.0531442412562	469.435138464761	0.222108639144491	0.151376412684642	0.169259270102776	0.424529133252013	0.403419596011507	0.376859641933202	0.376859641933202	1	1
1	168.959231944864	94.3755768980862	250	255.981565273114	63.6068260219585	37.132821730975	350.686764739539	0.199027335643212	0.12668372272855	0.142138096088938	0.476801785681237	0.455287142948156	0.426918216844497	0.426918216844497	1	1
1	197.757931870145	195.860522584362	250	231.891465970435	19.9610824371395	-2.53410171865531	168.945550989567	0.0792570198846524	-0.0110487043959638	-0.0126397386197057	0.598511611075222	0.575836519079464	0.542688897050632	0.542688897050632	0	0
1	9.98768576175902	162.776196828999	251	181.360498249914	56.3066110103072	36.7571314556836	327.748223086756	0.236913770633097	0.168519763878309	0.187979241365925	0.420340757781878	0.399581011689641	0.373673424786622	0.373673424786622	1	1
1	127.779715975	7.51403866453827	251	324.915035868661	59.5824828768439	27.201659799096	322.884872213346	0.154961943762974	0.0772518319459704	0.0872785829337759	0.5435497457384	0.521653152263166	0.491159006562008	0.491159006562008	0	0
1	135.185592680592	161.236466011871	251	296.492999224773	101.438899457837	72.1272353027163	270.976717946491	0.254915224925823	0.195668139040635	0.217442702709022	0.594897253212178	0.576332068346566	0.550383103829548	0.550383103829548	1	1
1	140.296709255014	37.5180254226535	251	206.722512326983	177.34113521451	155.458015817876	333.55955432896	0.46174933855293	0.429227978141603	0.462062667273299	0.535188447837874	0.520568725690011	0.502152244447371	0.502152244447371	1	0
1	161.285383305573	131.286361943359	251	259.407667691895	89.2534940371282	62.8370384939338	314.192269190248	0.255989206238277	0.194997892246824	0.2167179654047	0.526000387816483	0.506326185708194	0.479935289246828	0.479935289246828	1	1
1	168.427238256278	103.412161289801	251	259.593992343381	86.2887344748471	58.8799774718962	411.750676138058	0.249473962659588	0.184881601174652	0.20576287919915	0.456530461128817	0.436131499505193	0.410019183503638	0.410019183503638	1	1
1	168.99268139076	93.3975506116764	251	278.840448571946	68.3122242600044	39.8409262785355	345.322030357635	0.19677862106818	0.125018056976904	0.140301877326392	0.501321811804737	0.479939368308809	0.451249416926796	0.451249416926796	0	0
1	198.46766599901	195.012753600891	251	165.084960791563	27.4902255780369	11.2028111648683	147.568823180891	0.14275061131332	0.0635484301635907	0.0719352306979373	0.566157806583433	0.544338990168416	0.513461550370061	0.513461550370061	0	0
1	9.52329333316506	161.866343013306	252	221.392509477116	37.1253517343817	14.3102777806371	295.13309861495	0.143608459239142	0.0607132310446039	0.068753327901427	0.466932923393712	0.444021953923205	0.413571995689067	0.413571995689067	0	0
1	48.8119474235796	138.618980795735	252	220.629321523334	90.3623505165467	67.2869591004346	328.012307480723	0.29056196239544	0.233703210373022	0.258350907515834	0.486681901845422	0.467450750272569	0.442592232174381	0.442592232174381	1	1
1	135.458433273483	160.108389215188	252	296.511763162125	82.8291866107582	51.9331018716514	429.250422849494	0.218350237854229	0.149042523173981	0.16670382782783	0.469138012866284	0.44804806003412	0.420542306671657	0.420542306671657	1	1
1	141.20533276254	37.8728820872511	252	192.232219832147	83.4922282826673	62.053450228347	419.134988317572	0.302810392235875	0.244030464687941	0.269384445755569	0.396806078550887	0.377603013654112	0.354668367112725	0.354668367112725	1	1
1	169.461092389504	93.3739200772874	252	245.209931316005	45.77413361395	20.6911612771053	308.228649491379	0.157308042366405	0.0778152548202105	0.0879081674043583	0.485610631962243	0.46313763789297	0.432987449260319	0.432987449260319	0	0
1	168.820551670574	104.779995799393	252	293.717018695689	117.646644687229	86.8582121108896	443.560167723217	0.285991824653987	0.228228757627776	0.252489325700152	0.481169957387525	0.461787263944129	0.43679736063943	0.43679736063943	1	1
1	10.0701402561975	160.467409970342	253	291.200592192873	82.5476609729513	52.5555337665964	386.507471938465	0.220864339227632	0.152886100923749	0.170911386606267	0.491608600664671	0.470728825795195	0.443080128952552	0.443080128952552	1	1
1	48.8169101270983	140.321453641698	253	259.08601145001	62.2466758152192	35.1626110693337	383.839148396175	0.193714110895418	0.119499662456439	0.134212325158171	0.455679978999503	0.433938842639891	0.405666785754029	0.405666785754029	0	0
1	124.9586539121	8.41000543200127	253	268.589825562922	70.623378246915	43.3570446722778	316.796063829112	0.208197609803262	0.138988554812516	0.155676434161628	0.517085993359063	0.496143739093364	0.467841087087329	0.467841087087329	1	1
1	135.231052179492	162.533627680896	253	251.930827873899	90.2705883663104	63.157292326379	450.959900284703	0.26379373106669	0.20044326738258	0.222602157579131	0.431439871197326	0.411316408076869	0.386184074064017	0.386184074064017	1	1
1	163.448689759599	131.311801713624	253	252.242851718331	126.63574449787	101.395580827129	260.847128069684	0.33423831739919	0.286721044704593	0.31466424610341	0.592251619456348	0.575503242405635	0.552640229367815	0.552640229367815	1	1
1	168.777561471311	104.130444231781	253	329.300561305796	78.6355413166817	44.9205797398533	416.950981645974	0.192764358955144	0.120037525443742	0.134806270652637	0.494535689068589	0.472995863115756	0.444194454988338	0.444194454988338	0	0
1	170.714497103504	93.1302718475977	253	231.046948133479	80.6582198198289	56.6187348263083	330.952804055026	0.25876446113948	0.196821303965628	0.218689304470597	0.485024976783865	0.46501307186589	0.438923385321856	0.438923385321856	1	1
1	197.581573598363	195.273758788485	253	131.896808309518	25.7207518543959	12.3505532369409	153.6174491281	0.163184557784347	0.0856206526381632	0.0966198821201902	0.50642619068612	0.484271241103604	0.454180455875633	0.454180455875633	0	0
1	47.6593962928143	139.268685244576	254	237.889884974099	174.226555976894	149.129589095439	375.304905480084	0.422760508109921	0.385328385487507	0.417259871444596	0.523374738085115	0.507683453988692	0.487783165768587	0.487783165768587	1	0
1	124.849460349084	8.37949368986058	254	313.370668093083	83.5536640642492	51.1512880157535	428.618359335785	0.210502751519729	0.140324299149983	0.157143286093464	0.480804125876804	0.459593276259689	0.431635365377356	0.431635365377356	1	1
1	134.699384066577	160.869749953499	254	268.638230631384	72.2693965251327	43.9157889634506	425.089163360371	0.211991140027948	0.140506236395164	0.157343038787985	0.445050986344832	0.423719796802914	0.396349705018103	0.396349705018103	1	1
1	139.92373326396	38.4057634840831	254	159.898949445234	115.038699352903	96.0444222273433	464.78494163745	0.418417411568708	0.375256532723226	0.406905902357885	0.37167669657924	0.35511768713113	0.336799251352781	0.336799251352781	1	0
1	162.351276104806	130.80305860534	254	254.849692665499	105.418808704738	79.9307208464313	262.250490595616	0.292611783444266	0.238755666760603	0.263752818940503	0.578726924029329	0.56074218471549	0.536087903198763	0.536087903198763	1	1
1	169.351760728818	104.402599931947	254	254.859071645646	90.4580669599451	63.9153490694941	367.629343875894	0.261956494036814	0.200503380811127	0.22266706581882	0.484352117712508	0.464412401504046	0.438454176470287	0.438454176470287	1	1
1	171.098610237332	94.3644293004287	254	179.093330110394	44.7910265175998	25.2468215004573	347.562218692167	0.20006322546253	0.123552915574506	0.138686008584927	0.391785280194495	0.370246917944309	0.343733434987709	0.343733434987709	0	0
1	197.266089489492	193.379035201692	254	255.262963963097	43.1689583351095	18.7106351184504	155.566080371264	0.144652616257229	0.0682935698226941	0.077254946680562	0.657341927813451	0.637830710845063	0.608894058681775	0.608894058681775	0	0
1	10.8817501193696	160.370238473628	255	264.766094513251	63.065819403186	36.2866641103588	302.38545359657	0.192372422348305	0.120532574676474	0.135352859295484	0.520188637787218	0.498895748606924	0.469940765368865	0.469940765368865	0	0
1	23.3506427300893	154.733219439407	255	266.951785730855	25.4387411000887	-0.117284548403128	160.462065732025	0.0870026172728813	-0.000439540418811633	-0.000502076406429972	0.645663802378005	0.624471437037917	0.592798989510494	0.592798989510494	0	0
1	49.4043409615879	138.989643710818	255	292.340172300997	94.7750141077494	64.3306897683723	421.502663005387	0.244823808094366	0.180364298320115	0.200861097701036	0.478736880083988	0.458343609203493	0.431766468430786	0.431766468430786	1	1
1	124.897942645717	8.67380857525297	255	283.420050494362	124.420759186343	95.5306188855876	346.1172319051	0.305071871752488	0.252092492782497	0.277976093470641	0.540933032324837	0.522641629436815	0.498222367038861	0.498222367038861	1	1
1	139.797985890232	38.1527184563809	255	291.457227424266	132.51421120777	101.943481878484	442.065105754618	0.312554571211999	0.259133955450068	0.285464587406576	0.48955375079732	0.47087589008742	0.446851218697999	0.446851218697999	1	1
1	162.97378709539	130.127679486994	255	275.686973849712	111.019181478792	82.7960695528336	348.796979762577	0.287089253556055	0.230962303731227	0.255417280605728	0.525770913648949	0.506847403661016	0.481694993298035	0.481694993298035	1	1
1	171.01398178155	94.7464021561735	255	203.317703449676	53.6032237277481	31.9319621103714	342.92234760477	0.208637047657588	0.135736482491282	0.152102874697146	0.428313424486943	0.406885252491434	0.379729057530131	0.379729057530131	1	1
1	195.506820354794	193.387903000896	255	217.522708505739	42.6949825803349	21.3107947224855	186.765054781135	0.164074096584818	0.089228665302126	0.100640381993726	0.582164957130986	0.561170846878133	0.531349820010104	0.531349820010104	0	0
1	9.54164957436698	160.061507416788	256	182.232467976515	88.2554090151245	69.0766415465227	282.853541790931	0.32628230882914	0.274867240895581	0.302144558066999	0.488826369778628	0.470473008370861	0.446984304823591	0.446984304823591	1	1
1	49.148202374643	138.732220168965	256	248.016764694862	87.7182044759018	62.0269524957012	343.873188731795	0.261272171595822	0.200058730613068	0.222186923579382	0.494012564838724	0.474133203137243	0.448071005528272	0.448071005528272	1	1
1	125.69253187586	8.00464486428855	256	283.086881404724	101.186812406665	72.7838650935604	300.387187463401	0.263319644399936	0.204523315866063	0.227005194634986	0.561261354812471	0.542272676765934	0.516295328909514	0.516295328909514	1	1
1	136.240834970375	163.373565719326	256	189.994403681248	83.3648956956411	63.1289419217938	318.930658185674	0.30496454990069	0.249399919123996	0.27510875226017	0.461529519260867	0.442481555808726	0.4184339308041	0.4184339308041	1	1
1	170.738900099342	94.7825163391147	256	285.759467300369	70.0299131493452	41.2708688256037	312.017956531967	0.19682968912908	0.126198900427715	0.141603719399173	0.532772494021691	0.511745888195371	0.482961346990055	0.482961346990055	0	0
1	195.762715144307	191.718061805657	256	140.120457890604	45.5556050595951	31.1265505761058	185.718939819662	0.245349908522208	0.181764054477815	0.2023806469159	0.499942275920323	0.479729255097824	0.452997115141054	0.452997115141054	1	1
1	10.4686723861225	160.001185213233	257	228.528147142885	52.9908991306184	29.0680703090886	341.886332410537	0.188232021357221	0.112843544818387	0.12685477934615	0.451582639321733	0.429697607563477	0.401282146113852	0.401282146113852	0	0
1	48.5066921262029	139.501285750235	257	242.29509676419	95.4012278027584	69.7177767312333	394.428954433754	0.282505970194073	0.223445192982577	0.247360247218361	0.46125483472976	0.441668175863878	0.416763417767128	0.416763417767128	1	1
1	115.92525167413	196.250617658627	257	53.3477017682559	18.419637525229	11.6550121308096	197.817151511108	0.256657662197895	0.179300392732943	0.199705747039386	0.266214644170703	0.247328008473096	0.227813893433614	0.227813893433614	1	0
1	124.345047579467	8.68887546393104	257	331.997759321869	71.4053600608316	38.1249557129677	349.295502285078	0.17700745638779	0.103006257558062	0.115955693191643	0.535942418080782	0.514475038474385	0.484879090734133	0.484879090734133	0	0
1	141.66771459468	38.0161469686813	257	241.892771850498	90.8517793262876	64.3623276893409	478.638744066663	0.273037617009748	0.210159203180774	0.233079075875713	0.410095392803161	0.390186650124085	0.365855097323218	0.365855097323218	1	1
1	166.045434901343	132.460398476071	257	265.987735009268	77.5451057086243	49.778409240837	390.178787970787	0.225728362815548	0.157643275402602	0.176112828680723	0.468212342949871	0.44729571647566	0.420092591624012	0.420092591624012	1	1
1	167.118019323769	108.237246477242	257	186.275542528406	80.327642675661	59.1525349527154	446.212359049902	0.301300386243231	0.241017798614609	0.266168979616824	0.374014269684723	0.354849231650024	0.332466244577521	0.332466244577521	1	1
1	195.341212854696	191.65019128865	257	172.649857627592	25.6380570572352	7.85183145316277	229.576297095953	0.129297123821117	0.0435000441998631	0.0493804815365466	0.463436551188866	0.44016429841463	0.409196360931071	0.409196360931071	0	0
1	12.4037230127339	161.067943754411	258	152.475505082583	61.7804334430718	45.3966262440418	270.342456563419	0.288348756483472	0.229424052491284	0.253769900711703	0.442130928820498	0.422609923834952	0.398211113289477	0.398211113289477	1	1
1	124.445421814554	10.1961093490723	258	260.40982938514	103.819905732035	75.7850501452975	467.040694591164	0.285039621212243	0.225420001194385	0.249478514050207	0.438160341208059	0.418550784305205	0.394094605023831	0.394094605023831	1	1
1	136.505658927902	162.121356592415	258	241.949336503076	82.2410367311642	57.414127718751	311.876973151296	0.253681304323438	0.191787357445221	0.213244551815507	0.509679321028595	0.489763840737331	0.463315350724937	0.463315350724937	1	1
1	166.359816908672	132.386952881654	258	226.818485476459	119.208478812866	94.0855294289609	477.237787430591	0.34450632787447	0.293189006864531	0.321478458144491	0.420310675959861	0.402063911407966	0.380132498687418	0.380132498687418	1	1
1	167.700944714871	108.172164284127	258	207.529200076548	61.0438145842291	38.2178304732939	420.608274965069	0.227289456691436	0.155516957367843	0.173788786976166	0.389698644904571	0.36879278744535	0.343330979879737	0.343330979879737	1	1
1	170.5825646264	95.2087974681223	258	295.783275913642	89.6253501915199	58.6661308276589	442.100006846455	0.232546300525886	0.16551341238519	0.184702853054419	0.465745746640079	0.444981065449307	0.418078438276468	0.418078438276468	1	1
1	195.691933569004	191.738453021378	258	174.754119463041	23.1858790295496	5.97801806726476	152.860008873191	0.117135895756903	0.033076674403092	0.0376034513558359	0.564253119545112	0.541775756650161	0.50980524269896	0.50980524269896	0	0
1	12.0189220391224	160.802058447958	259	182.514765384645	45.4583750283239	26.6408663304154	244.194840477115	0.199402328475964	0.127373411425561	0.142898154158261	0.482822109163812	0.461355274879694	0.432932392119289	0.432932392119289	1	1
1	47.5421002304386	143.128421078022	259	187.610486051294	76.0076214003444	54.6123284514697	456.253522933826	0.288324736624127	0.225463190011966	0.249524827409355	0.36620155083828	0.346787430754952	0.324187829816417	0.324187829816417	1	1
1	125.999155142241	9.85366757027932	259	303.549535043517	73.3618924245867	41.6445894550251	448.228062721523	0.194639607818192	0.120641072658816	0.135472642858363	0.456785103548353	0.435069916191792	0.4068156339767	0.4068156339767	0	0
1	165.991288389158	130.186644527296	259	256.423439708061	116.831988414294	90.9326320924766	289.257389156512	0.313008142981368	0.261785065742835	0.288280258341783	0.56339351992528	0.545631051027953	0.521642510064701	0.521642510064701	1	1
1	166.971178470258	108.355981055794	259	256.439710026004	95.5389837247446	67.8147265838073	471.601490784742	0.27143399706006	0.209140474045114	0.231981876074659	0.427376350669813	0.407428562693935	0.3826633397793	0.3826633397793	1	1
1	170.070052055996	95.1243906263791	259	268.004927611229	99.5072207982703	71.7286358740217	373.269010742948	0.270758997298219	0.211132026927731	0.234126546204058	0.496114329945948	0.47648294096694	0.45078095877064	0.45078095877064	1	1
1	197.750127215815	191.708142028862	259	199.288763158874	33.3378136404825	13.2090088665021	224.825056251573	0.143310425228141	0.0621606934538812	0.0703781117093281	0.508527153456368	0.485905967595189	0.454984592805862	0.454984592805862	0	0
1	12.0716907789569	162.316559527262	260	190.410047931119	31.139527953817	11.7140955445631	234.149285102719	0.140553317827111	0.0579549545300729	0.0656553120812057	0.486175399703133	0.463296937735365	0.432458071555269	0.432458071555269	0	0
1	22.087610040347	214.250152886995	260	47.5667933388258	39.4651485132568	32.26937209369	292.799627241231	0.453455911397804	0.404194914909419	0.436579383924409	0.229132986654675	0.21424717378777	0.201558038980554	0.201558038980554	1	0
1	47.4560905690627	143.220651813603	260	214.797847250513	47.4393455548095	24.6327275023671	353.456030372278	0.18090243053367	0.102880459305546	0.115816122139777	0.425921843758346	0.403838731863973	0.375678520228833	0.375678520228833	0	0
1	136.359693539935	163.231917803685	260	236.433222692511	59.4873061041153	34.9764004068109	329.768228854391	0.201024600577807	0.128869418878384	0.144546296990584	0.472951647569283	0.451463110654014	0.423221877244716	0.423221877244716	1	1
1	171.27051634207	94.9394030987368	260	221.595793336116	63.4341942617681	40.8216698566336	273.054243598445	0.22255270330103	0.155560035372529	0.173835884397438	0.510729333790499	0.490067840867414	0.462367854034382	0.462367854034382	1	1
1	197.443399846955	192.09190204582	260	220.631116858548	40.212306897696	18.6573968679662	175.948060764891	0.154162624913534	0.0779702986048464	0.0880814001569514	0.59718065255373	0.576270320165323	0.546254305244111	0.546254305244111	0	0
1	47.7845929640171	144.105334964284	261	251.311152865603	72.8177923737626	47.9230203970771	234.66733205821	0.224656864014374	0.160152230858366	0.178853321455331	0.580048504988084	0.560466996778426	0.533105575271917	0.533105575271917	1	1
1	124.785285860588	12.4280393200857	261	318.280878989249	68.1381628163515	36.4560697313636	312.534748110762	0.176332311415001	0.102769305150888	0.115692794373322	0.552853489573095	0.53162295119833	0.502052297230137	0.502052297230137	0	0
1	136.269669322406	162.02278634671	261	180.936056424884	74.6453015388949	54.4860618115857	392.532410440663	0.292060822172616	0.231439858836276	0.255928573121936	0.394346441046889	0.37490312990085	0.351644758501935	0.351644758501935	1	1
1	143.788598351574	36.7578680894907	261	200.776949546517	146.810015825064	124.697582634862	409.835616009329	0.422369163550536	0.383125468524742	0.414997653138731	0.458907581997187	0.442635713626741	0.423021435834135	0.423021435834135	1	1
1	166.235262504561	107.702399675013	261	116.581494796313	194.853114232748	179.348666011552	504.454217974292	0.625663007846906	0.60605064898402	0.637308525338289	0.381712065077441	0.369735053123032	0.358094558779336	0.358094558779336	1	0
1	171.160249774826	96.2547569475783	261	318.082796524266	34.5759839411485	2.60068393238472	343.63267278049	0.098043734783854	0.00810981572446877	0.00925239730148117	0.506481558579276	0.482727205855216	0.449936758358836	0.449936758358836	0	0
1	197.093001422528	192.296107550647	261	214.963526913472	43.2611256746976	22.0280810622524	194.612177977241	0.167532903001685	0.0929487809733279	0.104781537531311	0.570237743837556	0.54909529454765	0.519287173948313	0.519287173948313	0	0
1	8.96324912707949	161.396360222727	262	216.977132838852	72.1649928446732	48.9061122901535	379.129329632404	0.249583116517792	0.183938300686922	0.204739799076689	0.432671668651224	0.412214049047579	0.386521049947147	0.386521049947147	1	1
1	48.256460038533	143.139995086462	262	288.32168379524	90.6430933564053	61.2954548444355	347.888697914146	0.239186063775351	0.175321653517702	0.195382003289664	0.521377127786784	0.501239015241843	0.474178428446493	0.474178428446493	1	1
1	134.932074557634	161.141438153339	262	240.828093129368	91.7694381687088	66.4889628014094	367.293610322931	0.275917376207054	0.21635298633209	0.239743315965709	0.475213231771661	0.455547282757016	0.430223545842224	0.430223545842224	1	1
1	142.934084952535	35.1989682323282	262	181.577974319527	133.658599569294	113.516964766573	385.012512618235	0.423994582609672	0.384679469997457	0.416593627121228	0.450177772399914	0.433894582902449	0.414430523772133	0.414430523772133	1	0
1	165.63716486214	106.719630891349	262	271.579853224513	90.9780723151886	62.2312049331372	438.022366691467	0.250933894714229	0.186426433194274	0.20743778786416	0.45286891153575	0.432491062722382	0.406491235917759	0.406491235917759	1	1
1	173.025105621864	95.1864895952532	262	233.884673122801	52.4324024110775	27.6441207957247	380.371875934746	0.183127053506361	0.105702016139518	0.118945409846284	0.429461257612206	0.40742875993307	0.3792705097023	0.3792705097023	0	0
1	197.775588219623	192.51707304813	262	187.268217626205	36.8123536649297	17.6000446705564	241.026022717653	0.164281773528244	0.0859090835898332	0.0969414379247636	0.48178326039149	0.45945478375023	0.429631384477665	0.429631384477665	0	0
1	7.65019919474555	163.221470672322	263	198.673432838378	83.8262254967555	62.9526153028651	304.82645500298	0.296730360633963	0.240620594738637	0.265744838871477	0.480992845234694	0.461867582346319	0.43729644225063	0.43729644225063	1	1
1	47.9912028435835	143.619670366796	263	188.826826584021	79.85082686109	59.6079081151543	330.102871763128	0.29719936078496	0.239933873124997	0.265011437087278	0.448708069374288	0.429418471546436	0.405250770535024	0.405250770535024	1	1
1	127.381839564137	9.9717467945392	263	290.682412537554	85.2894490088739	55.6651211612414	354.376739198071	0.226850617644804	0.160720420228692	0.179473680304439	0.51478411975209	0.494270781097619	0.466729207938522	0.466729207938522	1	1
1	135.001834787496	160.300616392296	263	214.271846685469	82.3981805168411	59.3831913026098	379.012520322905	0.27774352971846	0.21700017561963	0.240439006225944	0.439067174798146	0.419287023697426	0.394539707681666	0.394539707681666	1	1
1	143.513763297138	36.1772408721018	263	170.709527262047	144.115584628559	124.82385998316	397.535201986818	0.457763943171838	0.422368048316625	0.455096385909442	0.441946450072425	0.426412900305699	0.408267079141764	0.408267079141764	1	0
1	165.957420798023	106.817657018642	263	231.505594683342	87.3055110855125	61.9859345667054	454.846895418805	0.273847144926034	0.211201784000706	0.234201645056375	0.412082735885159	0.392190911992686	0.367843231778608	0.367843231778608	1	1
1	196.28748429854	192.694482330323	263	240.447132454294	26.6146362887388	3.16740847381856	187.38690429919	0.099657230662422	0.0130017217435031	0.0148232178047112	0.587661015610931	0.565229058105906	0.532777626676986	0.532777626676986	0	0
1	8.55943206292761	161.48395773177	264	162.94116641552	68.6058161899	50.6769400740875	330.949510711327	0.296293285353718	0.237231482419085	0.262124004767141	0.411641646404067	0.392271041725911	0.368756007345838	0.368756007345838	1	1
1	47.7815639235517	143.46382716923	264	231.149398736236	59.7980723420277	35.8401048086114	321.881852401714	0.205528757890259	0.134237879514957	0.150455034044279	0.474761014088076	0.453391901047189	0.425306680510341	0.425306680510341	1	1
1	128.215331881403	10.9208356884831	264	207.457214211178	84.9934764724643	62.9475663210241	343.246749433854	0.290624981167871	0.232790138536504	0.257373881105035	0.460046984976986	0.44064875149445	0.416071356391015	0.416071356391015	1	1
1	136.430646557561	159.469423321486	264	299.477634625855	128.390890534877	98.4971796077003	302.402697625614	0.300070893241437	0.247496012523788	0.273079988129754	0.585903581861273	0.568229001495381	0.543950992525869	0.543950992525869	1	1
1	142.568069319609	34.6191964274551	264	148.649638437364	173.171686125739	155.24012381522	459.444346616623	0.538098854576628	0.510843546240262	0.543971392334274	0.411923032631328	0.39810845437362	0.383153127598229	0.383153127598229	1	0
1	166.207940583568	107.069509371823	264	264.272458184799	102.676567503982	75.1260097277832	383.954697824784	0.279811527803495	0.221350468049647	0.245112091784829	0.488676529624576	0.469201607165995	0.443907588297122	0.443907588297122	1	1
1	171.821968832763	7.76787051187715	264	128.612487205164	73.8034189083541	58.2921332368825	397.193687281435	0.36461274375821	0.311881713245057	0.341104372738445	0.337579498966072	0.319988293016129	0.300821266184152	0.300821266184152	1	0
1	175.317840647649	94.7264307502744	264	192.569634100357	40.9324492920164	20.9090200273985	274.572766501288	0.17529800461452	0.0979443125722797	0.110335662051497	0.459582054575708	0.437410168487176	0.408345895986898	0.408345895986898	0	0
1	196.478052100657	193.284487888505	264	226.871836083334	44.5587730278717	22.1673493566718	203.606544707032	0.164162668218513	0.089011491575136	0.100398495043482	0.571388168124345	0.550185650396189	0.520248691783251	0.520248691783251	0	0
1	7.05500650072133	160.289358118387	265	204.474507429754	77.716453703447	55.6845958547395	368.60291275689	0.275403766978784	0.214040543466382	0.237256561183268	0.43361035260891	0.413764026208877	0.389027192718612	0.389027192718612	1	1
1	47.9761389831942	142.446362890235	265	259.797894306671	107.323159205957	80.6649296076675	334.868489771074	0.292337250013544	0.236927276465177	0.261798834387145	0.522972253682502	0.504141918218433	0.4791982376746	0.4791982376746	1	1
1	127.065836776921	9.13117451176282	265	359.154801222762	95.6692974970005	58.6022562446468	484.301220134351	0.21034351030715	0.140278315344125	0.157092797910003	0.484306076716921	0.463115374960109	0.435114143403523	0.435114143403523	1	1
1	137.523068086734	159.712950652519	265	271.686079807887	109.498851484959	81.0553619802909	406.731494517977	0.287259129351145	0.2297868987817	0.254158551419943	0.483788532394891	0.464455578237988	0.439492035172843	0.439492035172843	1	1
1	142.113609002928	33.9972222659297	265	226.33002084648	160.870788582217	135.593903150009	497.013986722434	0.415471209421222	0.374647527172933	0.406278935528201	0.437903562702333	0.421362149091268	0.4017356486334	0.4017356486334	1	1
1	162.508808070141	131.687677606595	265	190.183480441572	118.267144484745	98.3004923886116	290.304058959993	0.383423261058384	0.340748539422245	0.371216831606484	0.515153589988258	0.498427674701411	0.477033452119818	0.477033452119818	1	1
1	175.023646353342	94.7085468695531	265	224.824572800542	91.9439969492692	68.6417788723186	313.054407832819	0.290256059879577	0.233899997328609	0.258561445917411	0.502948576067555	0.483852114001899	0.458879654267051	0.458879654267051	1	1
1	6.54618744666121	160.62571145866	266	217.704456222923	62.0691900024813	39.190782619939	334.556333318575	0.221855027590677	0.152555503934082	0.170549659533657	0.45541265368993	0.434347038598694	0.407180129354334	0.407180129354334	1	1
1	48.4752747759839	141.336251548998	266	348.195057861605	105.419737600482	69.0550969787831	512.39398939056	0.232399248558667	0.16550047058748	0.184688742880684	0.46957626325446	0.448827820225297	0.42186896153843	0.42186896153843	1	1
1	127.217612398894	9.48987747663961	266	268.234133105876	77.1355131720682	49.2370062842318	383.20473326565	0.223341900492297	0.155091282876361	0.173323364342417	0.474034849392174	0.453092723439732	0.425721858868435	0.425721858868435	1	1
1	138.139018688051	161.694645268383	266	263.092329983449	88.5682609346022	59.9843056646804	497.882774379339	0.251857226035435	0.185665873189328	0.206613277425357	0.41394071837045	0.393535455836142	0.368332928692898	0.368332928692898	1	1
1	141.605811211024	34.9095533492196	266	116.512420846981	152.97158712762	137.662540505678	485.533802221268	0.56764625209982	0.541605434984905	0.574385697593832	0.35692404117552	0.34361491152897	0.330485637544593	0.330485637544593	1	0
1	166.689956916989	105.929157591538	266	302.994398677877	92.5802768554515	60.6476801030733	474.738226534313	0.234039948918953	0.166778499084552	0.186081905987016	0.454520063523755	0.433743584475314	0.407064537651462	0.407064537651462	1	1
1	172.983515203901	7.47878498788583	266	125.843337949662	58.735752958753	43.6204355851642	382.442173705567	0.318214553282726	0.25740271608079	0.283624780545617	0.325524107167433	0.307051906909445	0.286805762403596	0.286805762403596	1	0
1	174.341264140833	95.5470870559558	266	159.510920358368	145.28143187652	127.161123989298	380.869486107892	0.476657077552126	0.443576995024605	0.476592801253159	0.444522846672581	0.429444508346962	0.411950249327849	0.411950249327849	1	0
1	199.508041942672	194.914633521716	266	288.92593425142	37.6239985310337	9.60999046374023	209.104207265723	0.115216678228805	0.0321903987699616	0.0366004738786076	0.609628318663016	0.5880857440294	0.556671580364301	0.556671580364301	0	0
1	68.9018902772248	143.787010208816	267	168.293378329476	37.8161704043484	21.2204230647487	149.615603824866	0.183476072004724	0.111972969296342	0.125891447872691	0.57940673368555	0.558824444231817	0.529772232335267	0.529772232335267	0	0
1	138.273551296493	161.39183472884	267	222.684260696234	79.4842131906448	55.5085653097909	399.60066190698	0.263046015913629	0.199532698620305	0.221618827395478	0.430581025118835	0.410438918294433	0.385295285486347	0.385295285486347	1	1
1	140.04689367217	34.4953919207025	267	269.000701314079	115.433190695639	86.6580925506061	463.986068092124	0.300267986498757	0.24365513814225	0.268983999005705	0.45311745372371	0.433918164283481	0.409802779101211	0.409802779101211	1	1
1	172.747002710593	7.17870915366515	267	96.7440567669824	50.0680642592116	38.4626945198702	292.531510786168	0.341034949357339	0.28447318017625	0.312293225388922	0.334162396802182	0.316096929537183	0.296280982478773	0.296280982478773	1	0
1	199.186724600116	194.849766187717	267	201.409411731381	26.3290517667771	6.34913968617753	190.90893805199	0.115610913336078	0.030560184612651	0.0347549411696936	0.543986329916055	0.521132414619497	0.488990853651756	0.488990853651756	0	0
1	47.7882810906556	142.996686743163	268	223.201384105442	74.8550078750613	48.6434816528156	618.548769748607	0.251143776443345	0.17893838648427	0.199312547805068	0.325174245602371	0.305308635324541	0.282929354177207	0.282929354177207	1	0
1	138.136600270041	161.066470626533	268	246.467657871951	121.367566654369	95.0449968694612	420.903840411974	0.329950908890414	0.278305929662922	0.305780594913486	0.466358572660652	0.447934504188167	0.424783582904272	0.424783582904272	1	1
1	140.497883466844	36.5104810901548	268	172.064320561721	172.546533868684	152.565942959362	454.266373823444	0.500699649040016	0.46996833044635	0.503172127196369	0.431368979165472	0.41678221211461	0.400288331554385	0.400288331554385	1	0
1	161.654163295549	129.434865254681	268	137.848002192111	197.54014303727	181.560745100654	361.142175437028	0.588989640352871	0.56842759204161	0.600703870411633	0.481512628062618	0.469338497127545	0.455610118611627	0.455610118611627	1	0
1	173.976557647804	7.00115111143226	268	140.942031373464	76.8278355261427	62.1822368686201	200.002048893245	0.352793692809487	0.306129038183223	0.335075153613501	0.521264974181716	0.5038725074699	0.481294284340448	0.481294284340448	1	1
1	173.931506892361	97.83751372141	268	264.87991863963	69.4776619610297	42.7268821161097	298.526657818079	0.207794487076429	0.138900967114956	0.155580230359311	0.528307643489514	0.507490217549635	0.479152786728621	0.479152786728621	1	1
1	199.408879899225	194.323431065896	268	204.255640380248	37.979257563886	17.823455187853	182.961080895035	0.156786895225332	0.0802572396211303	0.0906357564319432	0.569701761069005	0.548289054945919	0.518029260099575	0.518029260099575	0	0
1	47.7039589710542	142.911396864132	269	163.271244461049	87.7315025474818	69.1010378677022	398.146846200616	0.349524073314226	0.29737211846093	0.325879100327611	0.386663951782931	0.368541209639016	0.347505476198839	0.347505476198839	1	1
1	138.675548557655	159.891336387032	269	335.711338121157	129.835858994142	95.9334723883458	378.174816371138	0.278888713751586	0.222250957390426	0.246078697586514	0.551777943059184	0.533013520766548	0.507599983301265	0.507599983301265	1	1
1	139.149254519331	34.8436315434107	269	266.099333263102	158.018967341473	129.798841404085	434.52045488076	0.372582289225009	0.327859155989292	0.357800446614024	0.493942648052087	0.476745295180457	0.455002750836791	0.455002750836791	1	1
1	166.043749073561	106.591757590231	269	271.55358308525	100.426336128061	70.8226193898863	523.943002822865	0.269977842729923	0.206856139176406	0.229520460862483	0.415191876515345	0.395207909949733	0.370647188283692	0.370647188283692	1	1
1	198.585002975261	193.887357877129	269	209.081239935684	28.6204771061307	8.09994271801353	176.138115733555	0.120405007848959	0.0372957851091968	0.0423746724418646	0.574380951798901	0.552175251873521	0.52043685689419	0.52043685689419	0	0
1	47.2637073071773	142.908458387739	270	232.142587821546	70.3198250601361	43.4006580312253	609.090726885687	0.2324911197731	0.157509424326137	0.175966571502653	0.331809962235303	0.311477124261693	0.288222749762909	0.288222749762909	1	0
1	129.29755781747	6.92956293990773	270	192.038173135745	87.1599854137049	66.8245054849879	310.546198391733	0.31217965715296	0.258146542564733	0.284415360083859	0.473422348621633	0.454616513846631	0.430712873437346	0.430712873437346	1	1
1	138.149083043355	34.8844527418223	270	363.113559646577	121.891449567076	85.5754667404962	373.676669183667	0.251319980724942	0.190723333328576	0.21209272407809	0.564825151642792	0.545607664331953	0.519175455201045	0.519175455201045	1	1
1	172.213071793759	6.98926499588845	270	125.195576890486	64.7588660752346	51.5839155599718	194.217319183016	0.34091788043579	0.291798074793252	0.320014081034334	0.494451861592518	0.476498683835341	0.453540024819899	0.453540024819899	1	1
1	173.425734518385	95.9429891091235	270	211.813359814992	91.2621577071739	69.4058209196368	285.20527383398	0.301120190945477	0.246803296767767	0.272341580997316	0.515188532373282	0.496481355044613	0.471894594105229	0.471894594105229	1	1
[truncated: 1,475 more rows]
