# Supplementary material for: Correlative single-molecule and structured illumination microscopy of fast dynamics at the plasma membrane
Source: Nat Commun. 2024 Jul 10;15:5813. doi: 10.1038/s41467-024-49876-9 (PMC11236984; doi:10.1038/s41467-024-49876-9)
Supplement: Supplementary file 25 — Supplementary Software [file 41467_2024_49876_MOESM25_ESM.zip › FRET_efficiency_analysis/expected output/Pooled_Estimates.txt]

File	Avg. Donor Signal [photon]	Donor Signal Threshold [photon]	Acc. Search Radius [nm]	Avg. Acceptor Signal [photon]	Acceptor Signal Threshold [photon]	Donor Leakage Coefficient [%]	ThreshEPR	Avg. EPR	Avg. SPR	Std. EPR	Std. SPR
1	327.72195905789	166.255815014834	108.552436653215	326.592683548335	137.964566346003	8.97218384420916	0.12621808708791	0.221466432290634	0.456503717476549	0.059641169675104	0.0533957922772193
2	266.038728020886	150.569587082257	116.225033983896	294.332395237616	176.595409476725	9.07053090190803	0.140581159358404	0.219021367927694	0.44617036214744	0.0539098312050206	0.0771666824532111
