# Supplementary material for: Correlative single-molecule and structured illumination microscopy of fast dynamics at the plasma membrane
Source: Nat Commun. 2024 Jul 10;15:5813. doi: 10.1038/s41467-024-49876-9 (PMC11236984; doi:10.1038/s41467-024-49876-9)
Supplement: Supplementary file 25 — Supplementary Software [file 41467_2024_49876_MOESM25_ESM.zip › FRET_efficiency_analysis/FRET_efficiency_analysis/Acknowledgements.txt]

start_smFRET_batch_extract_fret_efficiency includes code from:

François Aguet
--------------------------
F. Aguet, C.N. Antonescu*, M. Mettlen*, S.L. Schmid, and G. Danuser, "Advances in Analysis of Low Signal-to-Noise Images Link Dynamin and AP2 to the Functions of an Endocytic Checkpoint," Dev. Cell, 26(3), pp. 279-291, 2013.

fitGaussian2D.mexw64
fitGaussianMixture2D.mexw64
fitGaussianMixtures2D.m
pointSourceDetection.m
fitGaussians2D.m
padarrayXT.m
locmax2d.m
isposint.m

Khuloud Jaqaman
--------------------------
Jaqaman K, Loerke D, Mettlen M, Kuwata H, Grinstein S, Schmid SL, Danuser G. Robust single-particle tracking in live-cell time-lapse sequences. Nat Methods. 2008 Aug;5(8):695-702. doi: 10.1038/nmeth.1237. Epub 2008 Jul 20. PMID: 18641657; PMCID: PMC2747604.

KDTreeBallQuery.mexw64
mexLap.mexw64
lap.m


LIBRA
--------------------------
Verboven, S., Hubert, M. (2005), LIBRA: a MATLAB Library for Robust Analysis, Chemometrics and Intelligent Laboratory Systems, 75, 127-136

unimcd.m
mahalanobis.m
mcdcov.m
spannc.mexw64
classSVD.m
kernelEVD.m
updatecov.m
weightmecov.m
uniran.m
greatsort.m
