# Supplementary material for: Correlative single-molecule and structured illumination microscopy of fast dynamics at the plasma membrane
Source: Nat Commun. 2024 Jul 10;15:5813. doi: 10.1038/s41467-024-49876-9 (PMC11236984; doi:10.1038/s41467-024-49876-9)
Supplement: Supplementary file 25 — Supplementary Software [file 41467_2024_49876_MOESM25_ESM.zip › FRET_efficiency_analysis/FRET_efficiency_analysis/start_smFRET_batch_extract_fret_efficiency.m]

function start_smFRET_batch_extract_fret_efficiency
addpath(genpath(fileparts(mfilename('fullpath')))) %import subfunctions

%% hyperparameter
settings.folder = ...
'..\demodata'
settings.imageFmt = '.tif';

settings.filenameBeads = ...
    '..\calibration\beads.tif'

settings.channelConfig = [
     1 1 256 256;... %donor channel position
    257 257 256 256;... %acceptor channel position
    257 1 256 256 ... %FRET channel position
];
% settings.channelConfig = [
%     1 257 256 256;... %donor channel position
%     257 257 256 256;... %acceptor channel position
%     257 257 256 256 ... %FRET channel position
% ];
settings.useALEX = 0;
settings.startMode = 0; % 0 = acceptor -> Donor,FRET 1 = Donor,FRET -> acceptor

settings.pxSize = 100; %[nm]
settings.lagTime = 50; %[ms]
settings.photongain = 59.76; %[ADU/photon]
settings.CamType = 'EMCCD';

settings.minPctBg = 1; %lower bound on the fraction of spurious signals
settings.maxPctBg = 30; %upper bound on the fraction of spurious signals
settings.tolSpurSignal = 5; %[%] tolerance for spurious (false-positive) 
settings.tolSpurFRET = 0.001; %[%] tolerance for spurious (false-positive) 

settings.intMaxSpurious = 750; %[photon]
settings.intMaxAcc = 1500; %[photon]

settings.numFrame2AvgBG = 5; % median from n-frames prior and after the respective frame (0 -> no temporal averaging)

settings.locErrRate = 10^-3.3; %false-positive rate in the signal detection

settings.MobMinDiff = 50; %minimally expected diffusion
settings.MobMaxDiff = 250; %maximally expected diffusion
settings.pSearchAcc = 50; %[%] given internally estimated diffusion and localization precisions

settings.dirExCoeff = 1; %[%] Dir = dirExCoeff*<I_A>
settings.gammaCoeff = 0.8755;
settings.betaCoeff = 1;

settings.use2pop = 0;
settings.thresh2pop = 0.4;
settings.threshSPR = 0;

%%
smFRET_batch_fret_efficiency_analysis(settings);
       
end %fun
