# Supplementary material for: Correlative single-molecule and structured illumination microscopy of fast dynamics at the plasma membrane
Source: Nat Commun. 2024 Jul 10;15:5813. doi: 10.1038/s41467-024-49876-9 (PMC11236984; doi:10.1038/s41467-024-49876-9)
Supplement: Supplementary file 25 — Supplementary Software [file 41467_2024_49876_MOESM25_ESM.zip › FRET_efficiency_analysis/FRET_efficiency_analysis/subfunction/calc_ellips_from_gauss.m]

function ellip = calc_ellips_from_gauss(center,covar,p)
deter=covar(1,1)*covar(2,2)-covar(1,2)^2;
ylimit=sqrt(chi2inv(p,2)*covar(2,2));
y=-ylimit:0.005*ylimit:ylimit;
sqtdi=sqrt(deter*(ylimit^2-y.^2))/covar(2,2);
sqtdi([1,end])=0;
b=center(1)+covar(1,2)/covar(2,2)*y;
x1=b-sqtdi;
x2=b+sqtdi;
y=center(2)+y;
ellip=[x1,x2([end:-1:1]);y,y([end:-1:1])]';
end %fun
