# Supplementary material for: Correlative single-molecule and structured illumination microscopy of fast dynamics at the plasma membrane
Source: Nat Commun. 2024 Jul 10;15:5813. doi: 10.1038/s41467-024-49876-9 (PMC11236984; doi:10.1038/s41467-024-49876-9)
Supplement: Supplementary file 25 — Supplementary Software [file 41467_2024_49876_MOESM25_ESM.zip › FRET_efficiency_analysis/FRET_efficiency_analysis/subfunction/calculate_information_criteria.m]

function [AICc,BIC] = calculate_information_criteria(NLL,NumParam,NumData)
%written by
%C.P.Richter
%Division of Biophysics / Group J.Piehler
%University of Osnabrueck

%modified 17.04.2015

%corrected in case of small sample (=AICc), converges to AIC for N -> infinity
AICc = 2*NumParam+2*NLL+...
    (2*NumParam*(NumParam+1))/...
    (NumData-NumParam-1);
BIC = 2*NLL+NumParam*log(NumData);
end %fun
