# Supplementary material for: Correlative single-molecule and structured illumination microscopy of fast dynamics at the plasma membrane
Source: Nat Commun. 2024 Jul 10;15:5813. doi: 10.1038/s41467-024-49876-9 (PMC11236984; doi:10.1038/s41467-024-49876-9)
Supplement: Supplementary file 25 — Supplementary Software [file 41467_2024_49876_MOESM25_ESM.zip › FRET_efficiency_analysis/FRET_efficiency_analysis/subfunction/count_observation.m]

function [EPDF,xEPDF,OUT] = count_observation(X,varargin)
%written by
%C.P.Richter
%Division of Biophysics / Group J.Piehler
%University of Osnabrueck

%modified 13.02.2020

%input validation
objParser = inputParser;
objParser.KeepUnmatched = true;
addRequired(objParser,'X')
addParamValue(objParser,'Mode','FD')
addParamValue(objParser,'BinEdgeEPDF',[])
addParamValue(objParser,'Support',[])
addParamValue(objParser,'discrete',false)
parse(objParser,X,varargin{:});

mode = objParser.Results.Mode;
binEdgeEPDF = objParser.Results.BinEdgeEPDF;

%%
OUT.numPnt = numel(X);
OUT.minX = min(X);
OUT.maxX = max(X);

%%
OUT.dataSupport = objParser.Results.Support;
if isempty(OUT.dataSupport)
    OUT.dataSupport = [OUT.minX,OUT.maxX];
else
    OUT.dataSupport = [min(OUT.minX,OUT.dataSupport(1)),...
        max(OUT.maxX,OUT.dataSupport(2))];
end %if

%% EPDF
if OUT.numPnt == 0
    if not(isempty(binEdgeEPDF))
        OUT.binEdgeEPDF = binEdgeEPDF;
    elseif OUT.dataSupport(1) == OUT.dataSupport(2)
        dxEPDF = max(eps,abs(unique(OUT.dataSupport)/100));
        OUT.binEdgeEPDF = (-1.5*dxEPDF:dxEPDF:1.5*dxEPDF)+unique(OUT.dataSupport);
    else
        dxEPDF = 2*iqr(X)/nthroot(numel(X),3); % freedman diaconis rule
        if objParser.Results.discrete
            dxEPDF = ceil(dxEPDF);
        end %if
        nbin = min(1000,max(10,ceil(diff(OUT.dataSupport)/dxEPDF)));
        OUT.binEdgeEPDF = linspace(OUT.dataSupport(1),OUT.dataSupport(2),nbin+1);
    end %if
    
    OUT.leEPDF = OUT.binEdgeEPDF(1:end-1);
    OUT.reEPDF = OUT.binEdgeEPDF(2:end);
    OUT.dxEPDF = OUT.binEdgeEPDF(2)-OUT.binEdgeEPDF(1);
    xEPDF = OUT.leEPDF+OUT.dxEPDF/2;
    EPDF = zeros(size(xEPDF));
    
    %%
    OUT.xECDF = xEPDF;
    OUT.ECDF = zeros(size(OUT.xECDF));
    OUT.lcbECDF = nan(size(OUT.xECDF));
    OUT.ucbECDF = nan(size(OUT.xECDF));
else
    switch mode
        case 'FD'
            if not(isempty(binEdgeEPDF))
                OUT.binEdgeEPDF = binEdgeEPDF;
            elseif OUT.dataSupport(1) == OUT.dataSupport(2)
                dxEPDF = max(eps,abs(unique(OUT.dataSupport)/100));
                OUT.binEdgeEPDF = (-1.5*dxEPDF:dxEPDF:1.5*dxEPDF)+unique(OUT.dataSupport);
            else
                dxEPDF = 2*iqr(X)/nthroot(numel(X),3); % freedman diaconis rule
                if objParser.Results.discrete
                    dxEPDF = ceil(dxEPDF);
                end %if
                nbin = min(10000,max(10,ceil(diff(OUT.dataSupport)/dxEPDF)));
                OUT.binEdgeEPDF = linspace(OUT.dataSupport(1),OUT.dataSupport(2),nbin+1);
            end %if
            
            OUT.leEPDF = OUT.binEdgeEPDF(1:end-1);
            OUT.reEPDF = OUT.binEdgeEPDF(2:end);
            OUT.dxEPDF = OUT.binEdgeEPDF(2)-OUT.binEdgeEPDF(1);
            xEPDF = OUT.leEPDF+OUT.dxEPDF/2;
            cnt = rowvec(histc(X,OUT.binEdgeEPDF));
            cnt = [cnt(1:end-2) cnt(end-1)+cnt(end)];
            EPDF = cnt/sum(cnt)/OUT.dxEPDF;
            %     otherwise
            %         [EPDF,xEPDF] = ecdfhist(OUT.ECDF,OUT.xECDF);
            %         OUT.dxEPDF = xEPDF(2)-xEPDF(1);
            %         OUT.leEPDF = xEPDF-OUT.dxEPDF/2;
            %         OUT.reEPDF = xEPDF+OUT.dxEPDF/2;
    end %switch
        
    %% ECDF
    [OUT.ECDF,OUT.xECDF,OUT.lcbECDF,OUT.ucbECDF] = ecdf(X,'bounds','on');
    
    take = not(isnan(OUT.lcbECDF) | isnan(OUT.ucbECDF));
    OUT.ECDF = OUT.ECDF(take);
    OUT.xECDF = OUT.xECDF(take);
    OUT.lcbECDF = OUT.lcbECDF(take);
    OUT.ucbECDF = OUT.ucbECDF(take);

    if numel(OUT.xECDF) > 1000
        di = ceil(numel(OUT.xECDF)/1000);
        OUT.ECDF = OUT.ECDF(1:di:end);
        OUT.xECDF = OUT.xECDF(1:di:end);
        OUT.lcbECDF = OUT.lcbECDF(1:di:end);
        OUT.ucbECDF = OUT.ucbECDF(1:di:end);
    end %if
    
    %     OUT.lcbECDF(1) = -0.01;
    %     OUT.lcbECDF(end) = 0.99;
    %     OUT.ucbECDF(1) = 0.01;
    %     OUT.ucbECDF(end) = 1.01;
end %if
end %fun
