# Supplementary material for: Correlative single-molecule and structured illumination microscopy of fast dynamics at the plasma membrane
Source: Nat Commun. 2024 Jul 10;15:5813. doi: 10.1038/s41467-024-49876-9 (PMC11236984; doi:10.1038/s41467-024-49876-9)
Supplement: Supplementary file 25 — Supplementary Software [file 41467_2024_49876_MOESM25_ESM.zip › FRET_efficiency_analysis/FRET_efficiency_analysis/subfunction/est_marker_based_img_bg.m]

function [BG,good] = est_marker_based_img_bg(img,i,j,varargin)
%input validation
ip = inputParser;
ip.KeepUnmatched = true;
ip.addParamValue('MinMarkerDist',5,@(x)isnumeric(x))
ip.addParamValue('Mode','global median')
ip.parse(varargin{:});
input = ip.Results;

mask = zeros(size(img));
mask(sub2ind(size(mask),round(i),round(j))) = 1;
good = bwdist(mask) > input.MinMarkerDist;

switch ip.Results.Mode
    %     case 'local smooth'
    %         BG = smoothn(nanmask(img,good),input.MinMarkerDist);
    case 'global median'
        BG = ones(size(img))*median(img(good));
    case 'local mean'
        [I,J] = find(not(good));

        [imgHeight,imgWidth] = size(img);

        BG = nanmask(img,good);
        BG_ = zeros(size(img));
        for i = 1:sum(not(good(:)))
            d = input.MinMarkerDist+1;
            iter = true;
            while iter
                takeI = (-d:d)+I(i);
                takeJ = (-d:d)+J(i);
                data = BG(takeI(takeI > 0 & takeI <= imgHeight),...
                    takeJ(takeJ > 0 & takeJ <= imgWidth));
                isGood = not(isnan(data));
                if any(isGood(:))
                    iter = false;
                    BG_(I(i),J(i)) = mean(data(isGood));
                else
                    d = d + 1;
                end %if
            end %while
        end %for
        BG(not(good)) = BG_(not(good));

        %         BG = img.* (good & bwdist(not(good)) < 3);
        %         BG = zeros(size(img));
        %         BG(sub2ind(size(img),i,j)) = interp2(nanmask(img,good),i,j,'spline');

        %         BG = inpaint_nans(nanmask(img,good),2);
    case 'global mean'
        BG = ones(size(img))*mean(img(good));
end %switch
end %fun

% img(bwdist(mask) < 10) = nan;
% imagesc(img)
