# Supplementary material for: Correlative single-molecule and structured illumination microscopy of fast dynamics at the plasma membrane
Source: Nat Commun. 2024 Jul 10;15:5813. doi: 10.1038/s41467-024-49876-9 (PMC11236984; doi:10.1038/s41467-024-49876-9)
Supplement: Supplementary file 25 — Supplementary Software [file 41467_2024_49876_MOESM25_ESM.zip › FRET_efficiency_analysis/FRET_efficiency_analysis/subfunction/export_plot.m]

function export_plot(hFig,varargin)
ip = inputParser;
ip.KeepUnmatched = true;
addRequired(ip,'hFig')
addParamValue(ip,'Filename',[])
addParamValue(ip,'ExportFormat',{'png'})
addParamValue(ip,'Resolution','-r150')
parse(ip,hFig,varargin{:});

%%
for i = 1:numel(ip.Results.ExportFormat)
    switch ip.Results.ExportFormat{i}
        case 'fig'
            if strcmp(get(hFig,'visible'),'off')
                %make sure the figure is visible when opened
                set(hFig, 'CreateFcn', 'set(gcbo,''Visible'',''on'')')
            end
            savefig(hFig,...
                [ip.Results.Filename '.fig'],'compact')
        case 'png'
            print(hFig,'-dpng',...
                ip.Results.Resolution,...
                [ip.Results.Filename '.png'])
        case 'jpg'
            print(hFig,'-djpeg',...
                ip.Results.Resolution,...
                [ip.Results.Filename '.jpg'])
        case 'tiff'
            print(hFig,'-dtiff',...
                ip.Results.Resolution,...
                [ip.Results.Filename '.tiff'])
        case 'svg'
            print(hFig,'-painters','-dsvg',...
                ip.Results.Resolution,...
                [ip.Results.Filename '.svg'])
        case 'ps'
            print(hFig,'-painters','-dpsc','-bestfit',...
                ip.Results.Resolution,...
                [ip.Results.Filename '.ps'])            
        case 'eps'
            print(hFig,'-painters','-depsc',...
                ip.Results.Resolution,...
                [ip.Results.Filename '.eps']) 
        case 'pdf'
            print(hFig,'-painters','-dpdf','-bestfit',...
                ip.Results.Resolution,...
                [ip.Results.Filename '.pdf'])
        case 'wmf'
            print(hFig,'-dmeta',...
                ip.Results.Resolution,...
                [ip.Results.Filename '.wmf'])
    end %switch
end %for
end %fun
