# Supplementary material for: Correlative single-molecule and structured illumination microscopy of fast dynamics at the plasma membrane
Source: Nat Commun. 2024 Jul 10;15:5813. doi: 10.1038/s41467-024-49876-9 (PMC11236984; doi:10.1038/s41467-024-49876-9)
Supplement: Supplementary file 25 — Supplementary Software [file 41467_2024_49876_MOESM25_ESM.zip › FRET_efficiency_analysis/FRET_efficiency_analysis/subfunction/FILE_MOV_read_native.m]

function [imgStack,objImgReader] = FILE_MOV_read_native(fileImg,varargin)
%written by
%C.P.Richter
%Division of Biophysics / Group J.Piehler
%University of Osnabrueck

%%
ip = inputParser;
ip.KeepUnmatched = true;
addRequired(ip,'fileImg',@(x)exist(x,'file'))
addParamValue(ip,'ObjImgReader', [])
addParamValue(ip,'LoadROI', [], @(x) (isvector(x) & numel(x) == 4) | isempty(x)) %region of interest [x0 y0 width height]
addParamValue(ip,'LoadTOI', []) %time of interest
addParamValue(ip,'verbose', true, @(x) isscalar(x) & (islogical(x) | (x == 0 | x == 1)))
parse(ip,fileImg,varargin{:});

objImgReader = ip.Results.ObjImgReader;
loadROI = ip.Results.LoadROI;
loadTOI = ip.Results.LoadTOI;
verbose = ip.Results.verbose;

%%
if verbose
    fprintf('\nPrepare Input: %s:\n',fileImg)
    reverseStr = '';
end %if

%%
if isempty(objImgReader)
    objImgReader = imfinfo(fileImg);
end %if

%%
if isempty(loadTOI) %if no TOI is specified -> take the whole time-series
    numFrame = numel(objImgReader);
    loadTOI = 1:numFrame;
elseif loadTOI == 0 % used in case only the meta reader is desired
    imgStack = [];
    return
else
    numFrame = numel(loadTOI);
end %if

%%
if isempty(loadROI) %if no ROI is specified -> take the whole x-y-plane
    loadROI = [1,1,objImgReader(1).Width,objImgReader(1).Height];
end %if

%% allocate space to hold image
switch objImgReader(1).BitDepth
    case 2
        imgType = 'logical';
    case 8
        imgType = 'uint8';
        %     case {13,14,16}
        %         imgType = 'uint16';
    case 32
        imgType = 'uint32';
    case 64
        imgType = 'uint64';
    otherwise
        imgType = 'uint16';
        %         error('Could not determine image type')
end %switch

imgStack = zeros(loadROI(4),loadROI(3),numFrame,imgType);

%% image reading
for idxFrame = 1:numFrame
    update_progressbar({sprintf('Frame: %d/%d',idxFrame,numFrame)},...
        {idxFrame/numFrame},'ndx',1)

    %load from file
    imgStack(:,:,idxFrame) = imread(fileImg,loadTOI(idxFrame),...
        'PixelRegion',{[loadROI(2),loadROI(2)+loadROI(4)-1],...
        [loadROI(1),loadROI(1)+loadROI(3)-1]},...
        'Info',objImgReader);

    if verbose
        msg = sprintf('Reading %d/%d',idxFrame, numFrame);
        fprintf([reverseStr, msg]);
        reverseStr = repmat(sprintf('\b'), 1, length(msg));
    end %if
end

if verbose
    fprintf('\n')
end %if
end
