# Supplementary material for: Correlative single-molecule and structured illumination microscopy of fast dynamics at the plasma membrane
Source: Nat Commun. 2024 Jul 10;15:5813. doi: 10.1038/s41467-024-49876-9 (PMC11236984; doi:10.1038/s41467-024-49876-9)
Supplement: Supplementary file 25 — Supplementary Software [file 41467_2024_49876_MOESM25_ESM.zip › FRET_efficiency_analysis/FRET_efficiency_analysis/subfunction/get_subfolders_and_files.m]

function [listFolderNew,listFile] = get_subfolders_and_files(listFolder,listFile)
listFolderNew = {};
for idxFolder = 1:numel(listFolder)
    folderContent = dir(listFolder{idxFolder});
    if isempty(folderContent)
        continue
    else
    for idxContent = rowvec(find(not(strcmp('.',cellstr(char(folderContent.name))) | strcmp('..',cellstr(char(folderContent.name))))))
        if folderContent(idxContent).isdir
            listFolderNew{end+1,1} = fullfile(listFolder{idxFolder},folderContent(idxContent).name); %#ok
        else
            listFile{end+1,1} = fullfile(listFolder{idxFolder},folderContent(idxContent).name); %#ok
        end %if
    end %for
    end %if
end %for
end %fun
