# Supplementary material for: Correlative single-molecule and structured illumination microscopy of fast dynamics at the plasma membrane
Source: Nat Commun. 2024 Jul 10;15:5813. doi: 10.1038/s41467-024-49876-9 (PMC11236984; doi:10.1038/s41467-024-49876-9)
Supplement: Supplementary file 25 — Supplementary Software [file 41467_2024_49876_MOESM25_ESM.zip › FRET_efficiency_analysis/FRET_efficiency_analysis/subfunction/getMultiplicity.m]

% [r, udata, sdata] = getMultiplicity(data) returns the occurrences/Multiplicity of the elements of 'data'
%
% Inputs:
%         data : n-dimensional input array
%
% Outputs: 
%          rep : # of occurrences for each element of 'data'
%        udata : sorted 1-D array of unique values in 'data'
%        sdata : sorted 1-D array of values in 'data'

% Francois Aguet, 03/02/2012 (modified on 10/29/2012)

function [rep, udata, sdata] = getMultiplicity(data)
sdata = sort(data(:))';
rep = diff([0 find([diff(sdata)~=0 1])]);
udata = unique(sdata);
