# Supplementary material for: Correlative single-molecule and structured illumination microscopy of fast dynamics at the plasma membrane
Source: Nat Commun. 2024 Jul 10;15:5813. doi: 10.1038/s41467-024-49876-9 (PMC11236984; doi:10.1038/s41467-024-49876-9)
Supplement: Supplementary file 25 — Supplementary Software [file 41467_2024_49876_MOESM25_ESM.zip › FRET_efficiency_analysis/FRET_efficiency_analysis/subfunction/horz_align_axes.m]

function horz_align_axes(hAx)
%written by
%C.P.Richter
%Division of Biophysics / Group J.Piehler
%University of Osnabrueck

%%
posMaster = getpixelposition(hAx(1),true);

for i = 2:numel(hAx)
    pos = getpixelposition(hAx(i),true);
    pos([1,3]) = posMaster([1,3]);
    setpixelposition(hAx(i),pos,true);
end
end %fun
