# Supplementary material for: Correlative single-molecule and structured illumination microscopy of fast dynamics at the plasma membrane
Source: Nat Commun. 2024 Jul 10;15:5813. doi: 10.1038/s41467-024-49876-9 (PMC11236984; doi:10.1038/s41467-024-49876-9)
Supplement: Supplementary file 25 — Supplementary Software [file 41467_2024_49876_MOESM25_ESM.zip › FRET_efficiency_analysis/FRET_efficiency_analysis/subfunction/image_roll_cyl_filter.m]

function [imgForeground,imgBackground,SE] = ...
    image_roll_cyl_filter(img,cylHeight,cylRadius,cylOrientation,varargin)
%written by
%C.P.Richter
%Division of Biophysics / Group J.Piehler
%University of Osnabrueck

%modified 05.10.2014

ip = inputParser;
ip.KeepUnmatched = true;
addRequired(ip,'img',@(x)isfloat(x) && ismatrix(x))
addRequired(ip,'cylHeight',@(x)isscalar(x) && rem(x,1)==0 && x >= 1)
addRequired(ip,'cylRadius',@(x)isscalar(x) && x > 0)
addRequired(ip,'cylOrientation',@(x)isvector(x))
addParamValue(ip,'smoothRadius',[],@(x)isscalar(x));
parse(ip,img,cylHeight,cylRadius,cylOrientation,varargin{:});
input = ip.Results;

for idxPhi = numel(cylOrientation):-1:1
    [nhood,height] = strel_rolling_cylinder(...
        cylHeight,cylRadius,cylOrientation(idxPhi));
    SE = strel('arbitrary', nhood, height);
    imgBackground(:,:,idxPhi) = imopen(img,SE);
end
imgBackground = max(imgBackground,[],3);
if not(isempty(input.smoothRadius))
    imgBackground = imfilter(imgBackground,...
        fspecial('gaussian',ceil([1 1]*6*input.smoothRadius+1),...
        input.smoothRadius),'symmetric');
end %if
imgForeground = img-imgBackground;
end %fun

function [nhood,height] = strel_rolling_cylinder(...
    cylHeight,cylRadius,cylOrientation)
%written by
%C.P.Richter
%Division of Biophysics / Group J.Piehler
%University of Osnabrueck

%modified 31.07.2014

x = real(acos((-2*cylHeight:2*cylHeight)/cylRadius));
height = repmat(cylRadius*sin(x),4*cylHeight+1,1);
height = imrotate(height,cylOrientation,'bilinear','crop');
% crop = (-cylHeight:cylHeight)+2*cylHeight+1;
% height = height(crop,crop);

nhood = height>1e-6;
height = height.*nhood;
end %fun
