# Supplementary material for: Correlative single-molecule and structured illumination microscopy of fast dynamics at the plasma membrane
Source: Nat Commun. 2024 Jul 10;15:5813. doi: 10.1038/s41467-024-49876-9 (PMC11236984; doi:10.1038/s41467-024-49876-9)
Supplement: Supplementary file 25 — Supplementary Software [file 41467_2024_49876_MOESM25_ESM.zip › FRET_efficiency_analysis/FRET_efficiency_analysis/subfunction/IMG_bead_cal_NN.m]

function [tform,refPos,srcPos] = IMG_bead_cal_NN(refImg,srcImg,maxDist,varargin)
%written by
%C.P.Richter
%Division of Biophysics / Group J.Piehler
%University of Osnabrueck

%modified 07.08.2016

ip = inputParser;
ip.KeepUnmatched = true;
addRequired(ip,'refImg')
addRequired(ip,'srcImg')
addRequired(ip,'maxDist')
addParamValue(ip,'verbose',false,@(x)islogical(x))
parse(ip,refImg,srcImg,maxDist,varargin{:});

verbose = ip.Results.verbose;

%% localize reference image
thetaRef = IMG_PSF_radius_via_cACF(refImg,varargin{:});
% refSML = IMG_MTT_localization(refImg,thetaRef(2)/sqrt(2),...
%     varargin{:},'iter',0);
refSML = MOV_localization(...
    refImg,thetaRef(2)/sqrt(2),varargin{:},'FitPSF',true);
refPos = [refSML.j refSML.i];

%% localize source image (to be calibrated)
thetaSrc = IMG_PSF_radius_via_cACF(srcImg,varargin{:});
% srcSML = IMG_MTT_localization(srcImg,thetaSrc(2)/sqrt(2),...
%     varargin{:},'iter',0);
srcSML = MOV_localization(...
    srcImg,thetaSrc(2)/sqrt(2),varargin{:},'FitPSF',true);
srcPos = [srcSML.j srcSML.i];

%% find co-localized pairs
[idxColocRef,idxColocSrc] = SML_find_co_localization(...
    refPos,srcPos,maxDist,varargin{:});

%% infere spatial transformation
tform = cp2tform(srcPos(idxColocSrc,:),...
    refPos(idxColocRef,:),'projective');

%%
if verbose
    figure('color','w','units','normalized','Position',[0 0 1 1]); hold on
    [J, I] = tformfwd(tform, srcSML.j, srcSML.i);
    plot(refSML.j,refSML.i,'ko')
    plot(J,I,'r+')
    grid on; box on
    axis image ij
    
    %%
    [imgHeight,imgWidth] = size(refImg);
    [X,Y] = ndgrid(1:10:imgWidth,1:10:imgHeight);
    [calX,calY] = tformfwd(tform,X(:),Y(:));
    figure('color','w','units','normalized','Position',[0 0 1 1]); hold on
    quiver(...
        X(:),Y(:),(X(:)-calX),(Y(:)-calY),...,...
        'AutoScale','on',...
        'AutoScaleFactor',1,...
        'Marker','.',...
        'MarkerEdgeColor','k',...
        'ShowArrowHead','off',...
        'Color', 'r',...
        'LineWidth', 2);
    box on
    axis image ij
    
    %%
    % uncalibrated
    dr = sqrt((refSML.i(idxColocRef)-srcSML.i(idxColocSrc)).^2+...
        (refSML.j(idxColocRef)-srcSML.j(idxColocSrc)).^2);
    % after calibration applied
    dr_ = sqrt((refSML.i(idxColocRef)-I(idxColocSrc)).^2+...
        (refSML.j(idxColocRef)-J(idxColocSrc)).^2);
    
    r = logspace(-2,1,1000); %support
    
    figure('color','w'); hold on
    f = ksdensity(dr,r,'support','positive','bandwidth',0.15);
    plot(r,f/max(f),'k','linewidth',2)
    f = ksdensity(dr_,r,'support','positive','bandwidth',0.15);
    plot(r,f/max(f),'r','linewidth',2)
    box on
    xlabel('Pair-Distance [px]')
    ylabel('Norm. Amplitude')
    title(sprintf('Observed: %.2f px\nCalibrated: %.2f px',median(dr),median(dr_)))
    set(gca,'xscale','log')
    axis tight

    %%
    srcImgCal = imtransform(double(srcImg),...
        tform,'bicubic','Xdata',[1 256],'Ydata',[1 256]);
    figure
    imshowpair(refImg,srcImgCal)
end %if
end %fun
