# Supplementary material for: Correlative single-molecule and structured illumination microscopy of fast dynamics at the plasma membrane
Source: Nat Commun. 2024 Jul 10;15:5813. doi: 10.1038/s41467-024-49876-9 (PMC11236984; doi:10.1038/s41467-024-49876-9)
Supplement: Supplementary file 25 — Supplementary Software [file 41467_2024_49876_MOESM25_ESM.zip › FRET_efficiency_analysis/FRET_efficiency_analysis/subfunction/IMG_BG_subtraction.m]

function [imgFG,imgBG,imgFilt] = IMG_BG_subtraction(img,varargin)
%written by
%C.P.Richter
%Division of Biophysics / Group J.Piehler
%University of Osnabrueck

%modified 19.11.2015

ip = inputParser;
ip.KeepUnmatched = true;
addRequired(ip,'img')
addParamValue(ip,'FilterType','RollingBall')
addParamValue(ip,'FilterParam',[3 30])
addParamValue(ip,'GaussStd', 1)
addParamValue(ip,'MarkerPosition', [])
addParamValue(ip,'verbose', false, @(x)islogical(x))
parse(ip,img,varargin{:});

markerPos = ip.Results.MarkerPosition;
filterType = ip.Results.FilterType;
filterParam = ip.Results.FilterParam;
gaussStd = ip.Results.GaussStd;
verbose = ip.Results.verbose;

%%
if not(isfloat(img))
    img = double(img);
end %if

%% suppress outlier [3x3]
imgFilt = medfilt2(img,'symmetric');
% imgFilt = img;

%%
if gaussStd > 0
    gaussFilt = fspecial('gaussian',ceil([6 6]*gaussStd)+1,gaussStd);
    imgFilt = imfilter(imgFilt,gaussFilt,'circular');
end %if

%% background estimation
switch filterType
    case {0,'RollingBall'}
        SE = strel('ball',filterParam(1),filterParam(2),0);
        imgBG = imopen(imgFilt,SE);
    case {1,'RollingCylinder'}
        [~,imgBG] = ...
            image_roll_cyl_filter(imgFilt,filterParam(1),filterParam(2),filterParam(3:end));
    case {2,'MorphReconstruction'}
        imgBG = imreconstruct(imgFilt*filterParam(1),imgFilt);
    case {'Marker-based'}
        [imgBG,good] = est_marker_based_img_bg(img,...
        markerPos(:,1),markerPos(:,2),varargin{:});    
    otherwise
end %switch

imgFG = img-imgBG;
% imgFG = imgFG-min(imgFG(:));

%%
if verbose
    IMG_plot([[norm2quantile(img,[0.01 0.99]);...
        norm2quantile(imgFG,[0.01 0.99])],...
        [norm2quantile(imgFilt,[0.01 0.99]);...
        norm2quantile(imgBG,[0.01 0.99])]])
    
%     figure; surf(getheight(SE)); axis vis3d equal
end %if
end %fun
