# Supplementary material for: Correlative single-molecule and structured illumination microscopy of fast dynamics at the plasma membrane
Source: Nat Commun. 2024 Jul 10;15:5813. doi: 10.1038/s41467-024-49876-9 (PMC11236984; doi:10.1038/s41467-024-49876-9)
Supplement: Supplementary file 25 — Supplementary Software [file 41467_2024_49876_MOESM25_ESM.zip › FRET_efficiency_analysis/FRET_efficiency_analysis/subfunction/IMG_plot.m]

function [hImg,hAx,hFig,OUT] = IMG_plot(img,varargin)
%written by
%C.P.Richter
%Division of Biophysics / Group J.Piehler
%University of Osnabrueck

%modified 14.10.2014
%modified 24.11.2014: ip
%modified 13.10.2015

ip = inputParser;
ip.KeepUnmatched = true;
addRequired(ip,'img')
addParamValue(ip,'xdata',[])
addParamValue(ip,'ydata',[])
addParamValue(ip,'hImg',[])
addParamValue(ip,'hAx',[])
addParamValue(ip,'FigSize',0.75, @(x)isscalar(x) && x > 0 && x <= 1)
addParamValue(ip,'SatClim',[0.01 0.99])
addParamValue(ip,'FixClim',[])
addParamValue(ip,'Transparency',[])
addParamValue(ip,'ColorMap','gray')
addParamValue(ip,'ColorBar',[],@(x)ischar(x))
addParamValue(ip,'ColorBarFontSize',20)
addParamValue(ip,'ColorBarColor','k')
addParamValue(ip,'ColorBarPosition','left')
addParamValue(ip,'EdgeLinestyle','none')
addParamValue(ip,'EdgeColor','k')
addParamValue(ip,'Visible','on')
parse(ip,img,varargin{:});

xdata = ip.Results.xdata;
if isempty(xdata)
    xdata = 1:size(img,2);
end %if
ydata = ip.Results.ydata;
if isempty(ydata)
    ydata = 1:size(img,1);
end %if
hImg = ip.Results.hImg;
hAx = ip.Results.hAx;
figSize = ip.Results.FigSize;
satClim = ip.Results.SatClim;
fixClim = ip.Results.FixClim;
colorMap = ip.Results.ColorMap;
colorBar = ip.Results.ColorBar;
colorBarFontSize = ip.Results.ColorBarFontSize;
colorBarColor = ip.Results.ColorBarColor;
colorBarPos = ip.Results.ColorBarPosition;
visible = ip.Results.Visible;

transparency = ip.Results.Transparency;
if isempty(transparency)
    transparency = zeros(size(img));
end %if

OUT = [];

%%
if isempty(hImg)
    if isempty(hAx)
        %% initialize figure
        [imgHeight,imgWidth] = size(img);
        
        figPos = set_figure_position(imgWidth/imgHeight, figSize, 'center');
        
        hFig = figure(...
            'Units','pixels',...
            'Position',figPos,...
            'Color',[1 1 1],...
            'Visible',visible);
        hAx = axes(...
            'Parent', hFig,...
            'Color',[1 1 1],...
            'CLimMode','auto',...
            'Units','normalized',...
            'Position', [0 0 1 1],...
            'XTickLabel','',...
            'YTickLabel','',...
            'NextPlot','add',...
            'Box','on');
    else
        hFig = get(hAx,'Parent');
    end %if
    
    %%
    if numel(xdata) > 1
        dx = xdata(2)-xdata(1);
    else
        dx = 0.5;
    end %if
    if numel(ydata) > 1
        dy = ydata(2)-ydata(1);
    else
        dy = 0.5;
    end %if
    [xdata,ydata] = meshgrid(...
        [rowvec(xdata) xdata(end)+dx],...
        [rowvec(ydata) ydata(end)+dy]);
    hImg = surface(...
        'xdata',xdata-dx/2,...
        'ydata',ydata-dy/2,...
        'zdata',ydata*0,...
        'cdata',double(img));
    
    %     transparency = [transparency transparency(:,end)];
    %     transparency = [transparency(1,:);transparency];
    %     transparency = [transparency; transparency(end,:)];
    set(hImg,...
        'FaceAlpha','flat',...
        'AlphaData',1-transparency,...
        'alphadatamapping','none',...
        'CDatamapping','scaled',...
        'linestyle',ip.Results.EdgeLinestyle,...
        'EdgeColor',ip.Results.EdgeColor,...
        'Parent',hAx);
    
    %     hImg = imagesc(...
    %         'xdata',xdata,...
    %         'ydata',ydata,...
    %         'cdata',img,...
    %         'AlphaData',1-transparency,...
    %         'Parent',hAx);
else
    hAx = get(hImg,'Parent');
    hFig = get(hAx,'Parent');
    
    if numel(xdata) > 1
        dx = xdata(2)-xdata(1);
    else
        dx = 0.5;
    end %if
    if numel(ydata) > 1
        dy = ydata(2)-ydata(1);
    else
        dy = 0.5;
    end %if
    [xdata,ydata] = meshgrid(...
        [rowvec(xdata) xdata(end)+dx],...
        [rowvec(ydata) ydata(end)+dy]);
    
    set(hImg,...
        'xdata',xdata-dx/2,...
        'ydata',ydata-dy/2,...
        'zdata',ydata*0,...
        'cdata',img,...
        'FaceAlpha','flat',...
        'AlphaData',1-transparency,...
        'alphadatamapping','none',...
        'CDatamapping','scaled',...
        'linestyle',ip.Results.EdgeLinestyle,...
        'EdgeColor',ip.Results.EdgeColor);
end %if

colormap(hAx,colorMap)

% axis(hAx,'image','ij')
try
    if fixClim
        caxis(hAx,fixClim)
    else
        caxis(hAx,nanquantile(img,satClim));
    end %if
end

if not(isempty(colorBar))
    switch colorBarPos
        case 'left'
            OUT.hCbar = colorbar(hAx,'Location','west');
        case 'bottom'
            OUT.hCbar = colorbar(hAx,'Location','South');
        otherwise
            OUT.hCbar = colorbar(hAx,'Location',colorBarPos);
    end %switch
    set(OUT.hCbar,'xcolor',colorBarColor,'ycolor',colorBarColor,...
        'fontsize',colorBarFontSize,'fontweight','bold')
    set(get(OUT.hCbar,'YLabel'),'String',colorBar,'Color',colorBarColor)
end %if

drawnow expose
% pause(0.1)
end %fun
