# Supplementary material for: Correlative single-molecule and structured illumination microscopy of fast dynamics at the plasma membrane
Source: Nat Commun. 2024 Jul 10;15:5813. doi: 10.1038/s41467-024-49876-9 (PMC11236984; doi:10.1038/s41467-024-49876-9)
Supplement: Supplementary file 25 — Supplementary Software [file 41467_2024_49876_MOESM25_ESM.zip › FRET_efficiency_analysis/FRET_efficiency_analysis/subfunction/IMG_plot_with_loc.m]

function [hPnt,hImg,hAx,hFig] = IMG_plot_with_loc(img,i,j,r,varargin)
%written by
%C.P.Richter
%Division of Biophysics / Group J.Piehler
%University of Osnabrueck

%modified 14.10.2014
%modified 24.11.2014: ip
%modified 13.10.2015

ip = inputParser;
ip.KeepUnmatched = true;
addRequired(ip,'img')
addRequired(ip,'i')
addRequired(ip,'j')
addRequired(ip,'r')
parse(ip,img,i,j,r,varargin{:});

%%
[hImg,hAx,hFig] = IMG_plot(img,varargin{:});

%%
hPnt = SML_plot_loc(i,j,r,varargin{:},'hAx',hAx);

%%
axis(hAx,[0 size(img,2) 0 size(img,1)]+0.5)
drawnow nocallbacks 
end %fun
