# Supplementary material for: Correlative single-molecule and structured illumination microscopy of fast dynamics at the plasma membrane
Source: Nat Commun. 2024 Jul 10;15:5813. doi: 10.1038/s41467-024-49876-9 (PMC11236984; doi:10.1038/s41467-024-49876-9)
Supplement: Supplementary file 25 — Supplementary Software [file 41467_2024_49876_MOESM25_ESM.zip › FRET_efficiency_analysis/FRET_efficiency_analysis/subfunction/IMG_PSF_radius_via_cACF.m]

function [thetaEst,thetaEstSE,r,obsRCF,fitRCF] = IMG_PSF_radius_via_cACF(img,varargin)
%Approximates the PSF width [pixels] directly from the image by fitting a Gaussian to the
%radially averaged circular auto-correlation.

%written by
%C.P.Richter
%Division of Biophysics / Group J.Piehler
%University of Osnabrueck

%modified 12.10.2015

ip = inputParser;
ip.KeepUnmatched = true;
addRequired(ip,'imgStack',@(x)not(isscalar(x)))
addParamValue(ip,'rMax', 7, @(x)isscalar(x) && rem(x,1)==0)
addParamValue(ip,'robust', false, @(x)islogical(x))
addParamValue(ip,'blocksize', 50, @(x)isscalar(x) && rem(x,1)==0)
addParamValue(ip,'tolRel', 0.2, @(x)isscalar(x) && x > 0)
addParamValue(ip,'verbose', false, @(x)islogical(x))
parse(ip,img,varargin{:});

rMax = max(5,ip.Results.rMax);
robust = ip.Results.robust;
blocksize = ip.Results.blocksize;
verbose = ip.Results.verbose;

%%
[I,J] = size(img);
remI = rem(I,blocksize);
remJ = rem(J,blocksize);
if robust && (I >= blocksize) && (J >= blocksize)
    cnt = 0;
    for i = (1:blocksize:floor(I/blocksize)*blocksize)+floor(blocksize/2)+floor(remI/2)
        for j = (1:blocksize:floor(J/blocksize)*blocksize)+floor(blocksize/2)+floor(remJ/2)
            cnt = cnt + 1;
            imgCorr_(:,:,cnt) = img_norm_circ_auto_corr(...
                img(i-floor(blocksize/2):i+floor(blocksize/2)-1,j-floor(blocksize/2):j+floor(blocksize/2)-1));
        end
    end
    imgCorr = median(imgCorr_,3);
    
    [obsRCF,r,N] = img_radial_avg_corr(imgCorr(1:rMax,[blocksize-rMax+2:blocksize 1:rMax]));
else
    imgCorr = ...
        img_norm_circ_auto_corr(img);
    
    [obsRCF,r,N] = img_radial_avg_corr(imgCorr(1:rMax,[J-rMax+2:J 1:rMax]));
end

%% approximate start parameters
[guessOffset,idxMin] = min(obsRCF);
obsRCF_ = obsRCF;
r_ = r;
r_([1 idxMin]) = []; obsRCF_([1 idxMin]) = []; N([1 idxMin]) = [];
obsRCF_ = log((obsRCF_-guessOffset)/(max(obsRCF_)-guessOffset));

[m,mErr] = lscov(-r_.^2 ,obsRCF_,N,'orth');
% m = OLS_fit_linear(-r_.^2,obsRCF_,0);
guessStd = 1/sqrt(2*m);
guessAmp = obsRCF(2)-guessOffset;
thetaGuess = [guessAmp,max(0.5,guessStd),guessOffset];
lb = [0 max(0.5,guessStd-3*sqrt(2)*m^(-1.5)*mErr) 0];
ub = [1 guessStd+3*sqrt(2)*m^(-1.5)*mErr 1];

%% fitting
%theta = [area std offset]
modelFun = @(theta,xdata)theta(1)*exp(-0.5*(xdata.^2)/theta(2)^2)+theta(3);
[thetaEst,resnorm,residual,exitflag,~,~,jacobian] = ...
    lsqcurvefit(modelFun,thetaGuess,r(2:end),obsRCF(2:end),lb,ub,...
    struct('TolFun', 10^-15,'Display','off'));
thetaEstSE = reshape(diff(nlparci(thetaEst,residual,'jacobian',jacobian),1,2),1,[])/3.92;
fitRCF = modelFun(thetaEst,r);

if verbose
    figure('color','w');hold on;
    plot(r,obsRCF,'ko');
    plot(linspace(min(r),max(r),100),...
        modelFun(thetaEst,linspace(min(r),max(r),100)),'r')
    axis tight; box on
    xlabel('Radius [px]','Fontsize',20)
    ylabel('RCF','Fontsize',20)
    title(sprintf('PSF Radius(\\pm SEM) = %.1f(%.2f)',...
        thetaEst(2)/sqrt(2),thetaEstSE(2)/sqrt(2)),'Fontsize',20)
        set(gca,'Fontsize',20)
end %if
end %fun
