# Supplementary material for: Correlative single-molecule and structured illumination microscopy of fast dynamics at the plasma membrane
Source: Nat Commun. 2024 Jul 10;15:5813. doi: 10.1038/s41467-024-49876-9 (PMC11236984; doi:10.1038/s41467-024-49876-9)
Supplement: Supplementary file 25 — Supplementary Software [file 41467_2024_49876_MOESM25_ESM.zip › FRET_efficiency_analysis/FRET_efficiency_analysis/subfunction/isposint.m]

function isit = isposint(in)
%ISPOSINT returns true if all elements of the input are positive integers
%
% tf = isposint(in)
%
% This function duplicates the functionality of isposintscalar and
% isposintmat, but those functions are in the system identification
% toolbox, so this avoids having your code depend on that toolbox.
%
% Hunter Elliott
% 4/2011
%
isit = isnumeric(in) & in > 0 & abs(round(in)) == in;
