# Supplementary material for: Correlative single-molecule and structured illumination microscopy of fast dynamics at the plasma membrane
Source: Nat Commun. 2024 Jul 10;15:5813. doi: 10.1038/s41467-024-49876-9 (PMC11236984; doi:10.1038/s41467-024-49876-9)
Supplement: Supplementary file 25 — Supplementary Software [file 41467_2024_49876_MOESM25_ESM.zip › FRET_efficiency_analysis/FRET_efficiency_analysis/subfunction/line_seg.m]

function [edges,ctrs,period] = line_seg(lim,numSeg)
%written by
%C.P.Richter
%Division of Biophysics / Group J.Piehler
%University of Osnabrueck

%modified 17.02.2016

edges = colvec(linspace(lim(1),lim(2),numSeg+1));
period = abs(edges(2)-edges(1));
ctrs = edges(1:numSeg)+period/2;
end %fun
