# Supplementary material for: Correlative single-molecule and structured illumination microscopy of fast dynamics at the plasma membrane
Source: Nat Commun. 2024 Jul 10;15:5813. doi: 10.1038/s41467-024-49876-9 (PMC11236984; doi:10.1038/s41467-024-49876-9)
Supplement: Supplementary file 25 — Supplementary Software [file 41467_2024_49876_MOESM25_ESM.zip › FRET_efficiency_analysis/FRET_efficiency_analysis/subfunction/locmax2d.m]

function fImg = locmax2d(img, mask, varargin)
%LOCALMAX searches for local maxima in an image
%
%    SYNOPSIS fImg = locmax2d(img, mask, keepFlat)
%
%    INPUT    img    image matrix
%             mask   EITHER a scalar that defines the window dimensions
%                    OR a vector [m n] that defines the window dimensions
%                    OR a binary (0/1) structural element (matrix).
%                    Structural elements such as discs can be defined
%                    using the built-in matlab function "strel".
%                    The input matrix must have an odd number of columns and rows. 
%             keepFlat Optional input variable to choose whether to remove
%                      "flat" maxima or to keep them. Default is 0, to remove them.
%
%    OUTPUT   fImg   image with local maxima (original values) and zeros elsewhere.

ip = inputParser;
ip.CaseSensitive = false;
ip.addRequired('img');
ip.addRequired('mask');
ip.addOptional('keepFlat', false)
ip.parse(img, mask, varargin{:});


if numel(mask)==1
    if mod(mask,2)==0
        mask = mask + 1;
    end
    rows = mask;
    cols = mask;
    mask = ones(mask);
    numEl = rows*cols;
    
% If mask is a vector with two entries, then, these two entries define the
% number of rows and columns of a rectangular mask filled with ones:
elseif numel(mask)==2
    % make sure the mask elements are odd numbers (only then, the 
    % local max operator is properly defined)
    indx = find(~mod(mask,2));
    mask(indx) = mask(indx) + 1;
    rows=mask(1);
    cols=mask(2);
    % number of non-zero elements:
    numEl=prod(mask);
    
    % generate the real mask:
    mask=ones(mask);    
else
    % mask is a flat structural element, with an odd number of cols and
    % rows. Note that this excludes the only possible overlap case [1 1] 
    % which would be treated as identical operation above.
    
    % first check that mask has the right size:
    [rows, cols]=size(mask);
    if ~mod(rows,2) || ~mod(cols,2)
        % There is no simple way of extending a general mask, thus:
        error('Mask must have an odd number of rows and columns!');
    end
    
    % get matrix dimensions:
    [rows, cols]=size(mask);
    
    % Check that the matrix contains only 0/1. This check could be omitted:
    checkMat = (mask==1 | mask==0);
    if sum(checkMat(:))<rows*cols
        % There is no simple way of extending a general mask, thus:
        error('The mask may contain binary values only!');
    end    
    
    % number of non-zero elements:
    numEl=sum(mask(:));
end

%%%%%%%%%%%%%%%%%%%%%%%%%%%%%%%%%%%%%%%%%%%%%%%%%
%
% DEFINITIONS
%
%%%%%%%%%%%%%%%%%%%%%%%%%%%%%%%%%%%%%%%%%%%%%%%%%

% apply a max filter
fImg = ordfilt2(img,numEl,mask);
if ~ip.Results.keepFlat
    fImg2 = ordfilt2(img,numEl-1,mask);
    fImg(fImg2==fImg)=0;
end

% take only those positions where the max filter and the original image value
% are equal -> this is a local maximum
fImg(fImg ~= img) = 0;

% set image border to zero
b = (cols-1)/2;
fImg(:,[1:b end-b+1:end]) = 0;
b = (rows-1)/2;
fImg([1:b end-b+1:end],:) = 0;
