# Supplementary material for: Correlative single-molecule and structured illumination microscopy of fast dynamics at the plasma membrane
Source: Nat Commun. 2024 Jul 10;15:5813. doi: 10.1038/s41467-024-49876-9 (PMC11236984; doi:10.1038/s41467-024-49876-9)
Supplement: Supplementary file 25 — Supplementary Software [file 41467_2024_49876_MOESM25_ESM.zip › FRET_efficiency_analysis/FRET_efficiency_analysis/subfunction/logp_gaussian_mix.m]

function logP = logp_gaussian_mix(theta,xdata,thetaLT,thetaUT)
%written by
%C.P.Richter
%Division of Biophysics / Group J.Piehler
%University of Osnabrueck

%modified 23.02.2020

%%
theta = [1-sum(theta(3:3:end)) theta];
x = sum(theta(1:3:end).*(normcdf(thetaUT,theta(2:3:end),theta(3:3:end))-...
    normcdf(thetaLT,theta(2:3:end),theta(3:3:end))));

logP =  model_gaussian_logP(theta(1:3),xdata)-log(x);
for i = 4:3:numel(theta)
    logP_ = model_gaussian_logP(theta(i:i+2),xdata)-log(x);
    m = max(logP,logP_);
    logP = log(exp(logP-m)+exp(logP_-m))+m;
end %for
end %fun
