# Supplementary material for: Correlative single-molecule and structured illumination microscopy of fast dynamics at the plasma membrane
Source: Nat Commun. 2024 Jul 10;15:5813. doi: 10.1038/s41467-024-49876-9 (PMC11236984; doi:10.1038/s41467-024-49876-9)
Supplement: Supplementary file 25 — Supplementary Software [file 41467_2024_49876_MOESM25_ESM.zip › FRET_efficiency_analysis/FRET_efficiency_analysis/subfunction/mat2vec.m]

% y = MAT2VEC(X)  Given an m x n matrix X, this produces the vector y of length
%   m*n that contains the columns of the matrix X, stacked below each other.
%
% See also vec2mat.

function y = mat2vec(X)
[m n] = size(X);
y = reshape(X,m*n,1);
end
