# Supplementary material for: Correlative single-molecule and structured illumination microscopy of fast dynamics at the plasma membrane
Source: Nat Commun. 2024 Jul 10;15:5813. doi: 10.1038/s41467-024-49876-9 (PMC11236984; doi:10.1038/s41467-024-49876-9)
Supplement: Supplementary file 25 — Supplementary Software [file 41467_2024_49876_MOESM25_ESM.zip › FRET_efficiency_analysis/FRET_efficiency_analysis/subfunction/MLE_fit_gaussian.m]

function [thetaEst,thetaSE,FIT] = ...
    MLE_fit_gaussian(xdata,numPop,varargin)
%written by
%C.P.Richter
%Division of Biophysics / Group J.Piehler
%University of Osnabrueck

%modified 23.02.2020

%input validation
IP = inputParser;
IP.KeepUnmatched = true;
addRequired(IP,'xdata')
addRequired(IP,'numPop')
addParamValue(IP,'theta0',[])
addParamValue(IP,'thetaLB',[])
addParamValue(IP,'thetaUB',[])
addParamValue(IP,'thetaLT',[])
addParamValue(IP,'thetaUT',[])

addParamValue(IP,'Aeq',[])
addParamValue(IP,'beq',[])

addParamValue(IP,'relSpacing',1);
addParamValue(IP,'absSpacing',0);

addParamValue(IP,'SearchGlobal',0);
addParamValue(IP,'NumTrialPoints',1000, @(x)isscalar(x));
addParamValue(IP,'NumStageOnePoints',300, @(x)isscalar(x));

addParamValue(IP,'TolFun',10^-6, @(x)isscalar(x));
addParamValue(IP,'TolX',10^-3, @(x)isscalar(x));
addParamValue(IP,'TypicalX',[]);

parse(IP,xdata,numPop,varargin{:});
% input = IP.Results;

%%
theta0 = IP.Results.theta0;
if isempty(theta0)
    theta0 = [median(xdata),1.4826*mad(xdata,1)];
end %for

thetaLB = IP.Results.thetaLB;
if isempty(thetaLB)
    thetaLB = reshape(vertcat(zeros(1,numPop),-inf(1,numPop),zeros(1,numPop)),1,3*numPop);
    thetaLB = thetaLB(2:end);
end %if

thetaUB = IP.Results.thetaUB;
if isempty(thetaUB)
    thetaUB = reshape(vertcat(ones(1,numPop),inf(1,numPop),inf(1,numPop)),1,3*numPop);
    thetaUB = thetaUB(2:end);
end %if

thetaLT = IP.Results.thetaLT;
if isempty(thetaLT)
    thetaLT = -inf;
end %if

thetaUT = IP.Results.thetaUT;
if isempty(thetaUT)
    thetaUT = inf;
end %if

typicalX = IP.Results.TypicalX;
if isempty(typicalX)
    typicalX = theta0;
end %if

%%
model = @(theta)model_gaussian_mix(theta,xdata,thetaLT,thetaUT);
modelCI = @(theta,xdata,cens,freq)model_gaussian_mix(theta,xdata,thetaLT,thetaUT);

numParam = 3*numPop-1;

%%
areaNorm = zeros(1,numParam);
areaNorm(3:3:end) = 1;
Aineq = areaNorm;
bineq = 1;

%
for i = 1:numPop-1
    absSpacing = [1,0,0,-1,zeros(1,numParam-4)];
    relSpacing = [IP.Results.relSpacing(i),0,0,-1,zeros(1,numParam-4)];
    
%     if i == 1
%         Aineq = vertcat(Aineq,...
%             absSpacing,...
%             relSpacing);
%     else
        Aineq = vertcat(Aineq,...
            circshift(absSpacing,(i-1)*3),...
            circshift(relSpacing,(i-1)*3));
%     end %if
    bineq = vertcat(bineq,...
        -IP.Results.absSpacing(i),0);
end

%
Aeq = IP.Results.Aeq;
beq = IP.Results.beq;

%%
options = optimoptions(@fmincon,...
    'ScaleProblem','obj-and-constr',...
    'Algorithm','sqp',...
    'MaxFunctionEvaluations',20000,...
    'MaxIterations',20000,...
    'AlwaysHonorConstraints','bounds');

if IP.Results.SearchGlobal
    problem = createOptimProblem(...
        'fmincon',...
        'objective',model,...
        'x0',theta0,...
        'lb',thetaLB,...
        'ub',thetaUB,...
        'Aeq',Aeq,...
        'beq',beq,...
        'Aineq',Aineq,...
        'bineq',bineq,...
        'options',options);
    gs = GlobalSearch(...
        'NumTrialPoints',IP.Results.NumTrialPoints,...
        'NumStageOnePoints',IP.Results.NumStageOnePoints,...
        'StartPointsToRun','bounds-ineqs',...
        'TolFun', IP.Results.TolFun,...
        'TolX', IP.Results.TolX,...
        'Display','off');
    
    [thetaEst,nll,exitflag,OUT] = run(gs,problem);
else
    [thetaEst,nll,exitflag,OUT] = fmincon(model,...
        theta0,Aineq,bineq,Aeq,beq,...
        thetaLB,thetaUB,[],options);
end %if

acov = mlecov(thetaEst,xdata,'nloglf',modelCI);
thetaSE = transpose(sqrt(diag(acov)));

%%
FIT.NLL = nll;
FIT.exitflag = exitflag;

[FIT.AICc,FIT.BIC] = calculate_information_criteria(...
    FIT.NLL,numParam,numel(xdata));

FIT.funPDF = @(theta,x)theta(1,:).*...
    (1./(sqrt(2*pi)*theta(3,:)).*exp(-(x(:)-theta(2,:)).^2./(2*theta(3,:).^2)));

FIT.funCDF = @(theta,x)theta(1,:).*(1+erf((x(:)-theta(2,:))./theta(3,:)/sqrt(2)))/2;

%discretized form
FIT.funPMF = @(theta,xedges)sum(FIT.funCDF(theta,xedges(2:end)),2)-...
    sum(FIT.funCDF(theta,xedges(1:end-1)),2);
end %fun
