# Supplementary material for: Correlative single-molecule and structured illumination microscopy of fast dynamics at the plasma membrane
Source: Nat Commun. 2024 Jul 10;15:5813. doi: 10.1038/s41467-024-49876-9 (PMC11236984; doi:10.1038/s41467-024-49876-9)
Supplement: Supplementary file 25 — Supplementary Software [file 41467_2024_49876_MOESM25_ESM.zip › FRET_efficiency_analysis/FRET_efficiency_analysis/subfunction/MLE_model.m]

function STAT = MLE_model(type,X,varargin)
IP = inputParser;
IP.KeepUnmatched = true;

addRequired(IP,'type')
addParamValue(IP,'numPop',1)
addParamValue(IP,'Robust',0)
addParamValue(IP,'theta0',[])
addParamValue(IP,'thetaLB',[])
addParamValue(IP,'thetaUB',[])
addParamValue(IP,'dataLT',[])
addParamValue(IP,'dataUT',[])
addParamValue(IP,'centered',[])

addRequired(IP,'X')
addParamValue(IP,'Parameter','')
addParamValue(IP,'Unit','')
addParamValue(IP,'UnitPrecision',3)
addParamValue(IP,'PctPotOutlier',50) %[%]
addParamValue(IP,'PctNomIgnore',5) %[%]
addParamValue(IP,'PctNomOutlier',0.54) %[%] using 3-sigma rule
addParamValue(IP,'PctDistSupport',[0.05,99.95])

addParamValue(IP,'GridSupport',[])
addParamValue(IP,'GridPnts',[])
addParamValue(IP,'Repetition',[])
addParamValue(IP,'Position',[])
addParamValue(IP,'Time',[])

addParamValue(IP,'Verbose',false, @(x)isscalar(x) && islogical(x));
parse(IP,type,X,varargin{:});

%%
STAT.type = type;
STAT.numPop = IP.Results.numPop;

STAT.parameter = IP.Results.Parameter;
STAT.unit = IP.Results.Unit;
STAT.unitPrecision = IP.Results.UnitPrecision;

STAT.pctPotOutlier = IP.Results.PctPotOutlier;
STAT.pctNomIgnore = IP.Results.PctNomIgnore;
STAT.pctNomOutlier = IP.Results.PctNomOutlier;
STAT.pctDistSupport = IP.Results.PctDistSupport;

% if isempty(IP.Results.take)
%     STAT.take = true(size(X));
% else
%     STAT.take = IP.Results.take;
% end %if

%%
STAT = structmerge({STAT,...
    struct(...
    'numPnt',0,...
    'X',[],...
    'minX',nan,...
    'maxX',nan,...
    'dataSupport',nan(1,2),...
    'isTruncatedData',[],...
    'isCensoredData',[],...
    'funPDF',[],...
    'funCDF',[],...
    'funPMF',[],...
    'dataLT',nan,...
    'dataUT',nan,...
    'NLL',nan,...
    'exitflag',nan,...
    'AICc',nan,...
    'BIC',nan,...
    'EPDF',nan,...
    'xEPDF',nan,...
    'ECDF',nan,...
    'xECDF',nan,...
    'lcbECDF',nan,...
    'ucbECDF',nan,...
    'binEdgeEPDF',nan,...
    'leEPDF',nan,...
    'reEPDF',nan,...
    'dxEPDF',eps,...
    'pctOutlier',nan(1,2),...
    'pctTruncatedPDF',nan(1,2),...
    'pctTruncatedData',nan(1,2),...
    'pctObs',nan,...
    'xPDF',nan,...
    'dxPDF',eps,...
    'PDF',nan(1,STAT.numPop),...
    'CDF',nan(1,STAT.numPop),...
    'residual',nan,...
    'riskNonGauss',nan,...
    'riskNonRayleigh',nan,...
    'riskNonExp',nan,...
    'Skew',nan,...
    'riskSkew',nan,...
    'riskResidualNonGauss',nan,...
    'outlierSupport',[-inf inf])});

[STAT.Full,STAT.Analysed] = deal(struct(...
    'numPnt',0,...
    'X',[],...
    'minX',nan,...
    'maxX',nan,...
    'dataSupport',nan(1,2),...
    'binEdgeEPDF',nan,...
    'EPDF',nan,...
    'leEPDF',nan,...
    'reEPDF',nan,...
    'dxEPDF',eps,...
    'xECDF',nan,...
    'ECDF',nan,...
    'lcbECDF',nan,...
    'ucbECDF',nan));

if not(isempty(IP.Results.GridPnts))
    STAT.Temporal = struct(...
        'X',[],...
        'N',zeros(IP.Results.GridPnts(3),1),...
        'muHat',nan(IP.Results.GridPnts(3),1),...
        'sigmaHat',nan(IP.Results.GridPnts(3),1),...
        'CC',nan,...
        'riskCC',nan...
        );
    
    [~,~,~,~,STAT.Temporal.meshCtrs] = PNT_grid_idx(...
        0,IP.Results.GridPnts(3),...
        IP.Results.GridSupport(3));
    STAT.Temporal.meshCtrs = STAT.Temporal.meshCtrs{1};
end %if

if not(isempty(IP.Results.GridPnts))
    STAT.Spatial = struct(...
        'X',[],...
        'N',zeros(IP.Results.GridPnts(1:2)),...
        'muHat',nan(IP.Results.GridPnts(1:2)),...
        'sigmaHat',nan(IP.Results.GridPnts(1:2)),...
        'maxCC',nan,...
        'maxRiskCC',nan...
        );
    
    [~,~,~,~,STAT.Spatial.meshCtrs] = PNT_grid_idx(...
        [0,0],IP.Results.GridPnts(1:2),...
        IP.Results.GridSupport(1:2));
end %if

switch type
    case 'Gaussian'
        STAT.theta0 = nan(3,STAT.numPop);
        STAT.thetaEst = nan(3,STAT.numPop);
        STAT.thetaSE = nan(3,STAT.numPop);
        STAT.paramLB = nan(3,STAT.numPop);
        STAT.paramUB = nan(3,STAT.numPop);
        STAT.fitSupport = [-inf,inf];
    case 'Exponential'
        STAT.theta0 = nan(2,STAT.numPop);
        STAT.thetaEst = nan(2,STAT.numPop);
        STAT.thetaSE = nan(2,STAT.numPop);
        STAT.paramLB = nan(2,STAT.numPop);
        STAT.paramUB = nan(2,STAT.numPop);
        STAT.fitSupport = [0,inf];
    case 'Rayleigh'
        STAT.theta0 = nan(2,STAT.numPop);
        STAT.thetaEst = nan(2,STAT.numPop);
        STAT.thetaSE = nan(2,STAT.numPop);
        STAT.paramLB = nan(2,STAT.numPop);
        STAT.paramUB = nan(2,STAT.numPop);
        STAT.fitSupport = [0,inf];
    case 'Gamma'
        STAT.theta0 = nan(3,STAT.numPop);
        STAT.thetaEst = nan(3,STAT.numPop);
        STAT.thetaSE = nan(3,STAT.numPop);
        STAT.paramLB = nan(3,STAT.numPop);
        STAT.paramUB = nan(3,STAT.numPop);
        STAT.fitSupport = [0,inf];
end %switch

%%
switch STAT.type
    case {'Exponential','Rayleigh','Gamma'}
        STAT.isNonSenseData = X <= 0 | isinf(X) | isnan(X);
    case 'Gaussian'
        STAT.isNonSenseData = isinf(X) | isnan(X);
end %switch
STAT.Full.X = X(not(STAT.isNonSenseData));

if isempty(IP.Results.Repetition)
    repetition = colvec(1:numel(X));
else
    repetition =  IP.Results.Repetition;
end %if

take = not(STAT.isNonSenseData(repetition));
% STAT.repetition = STAT.repetition(take);

if isempty(IP.Results.Position)
    STAT.position = [];
else
    STAT.position =  IP.Results.Position(take,:);
end %if

if isempty(IP.Results.Time)
    STAT.time = [];
else
    STAT.time =  IP.Results.Time(take);
end %if

repetition = repetition(take);
%re-arrange indices
idx(not(STAT.isNonSenseData)) = ...
    1:sum(not(STAT.isNonSenseData));
STAT.repetition = colvec(idx(repetition));

if isempty(STAT.Full.X)
    return
end %if

%% parameter estimation
switch type
    case 'Gaussian'
        % parameter conditioning
        thetaLB = IP.Results.thetaLB;
        if isempty(thetaLB)
            thetaLB = reshape(vertcat(zeros(1,STAT.numPop),...
                -inf(1,STAT.numPop),zeros(1,STAT.numPop)),1,3*STAT.numPop);
            thetaLB = thetaLB(2:end);
        end %if
        
        thetaUB = IP.Results.thetaUB;
        if isempty(thetaUB)
            thetaUB = reshape(vertcat(ones(1,STAT.numPop),...
                inf(1,STAT.numPop),inf(1,STAT.numPop)),1,3*STAT.numPop);
            thetaUB = thetaUB(2:end);
        end %if
        
        dataLT = IP.Results.dataLT;
        if isempty(dataLT)
            dataLT = -inf;
        end %if
        
        dataUT = IP.Results.dataUT;
        if isempty(dataUT)
            dataUT = inf;
        end %if
        
        if IP.Results.Robust %use MCD method (only valid for 1 population)
            isTruncatedData = (STAT.Full.X < dataLT | STAT.Full.X > dataUT);
            X_ = STAT.Full.X(not(isTruncatedData));
            numPnt = numel(unique(X_));
            
            if numPnt == 1
                if thetaLB(1) == thetaUB(1) %pre-centered distribution
                    muHat = thetaLB(1);
                    sigmaHat = min(thetaUB(2),max(thetaLB(2),sqrt(sum((X_-muHat).^2)/numel(X_))));
                else
                    muHat = min(thetaUB(1),max(thetaLB(1),mean(X_)));
                    sigmaHat = min(thetaUB(2),max(thetaLB(2),0));
                end %if
            elseif numPnt <= 5
                if thetaLB(1) == thetaUB(1) %pre-centered distribution
                    muHat = thetaLB(1);
                    sigmaHat = min(thetaUB(2),max(thetaLB(2),sqrt(sum((X_-muHat).^2)/numel(X_))));
                else
                    muHat = min(thetaUB(1),max(thetaLB(1),mean(X_)));
                    sigmaHat = min(thetaUB(2),max(thetaLB(2),sqrt(sum((X_-muHat).^2)/(numel(X_)-1))));
                end %if
            else %at least 3 points requiered for outlier detection
                if thetaLB(1) == thetaUB(1) %pre-centered distribution
                    muHat = thetaLB(1);
                    [~,sigmaHat] = unimcd_wrapper(STAT.Full.X-muHat,STAT.pctPotOutlier,1);
%                     [~,sigmaHat] = estimate_robust_1D_gauss_parameters(...
%                         STAT.Full.X-muHat,...
%                         'PctTolOutlier',STAT.pctPotOutlier,...
%                         'IsCentered',1);
                else
                    [muHat,sigmaHat] = unimcd_wrapper(STAT.Full.X,STAT.pctPotOutlier,0);
%                     [muHat,sigmaHat] = estimate_robust_1D_gauss_parameters(...
%                         STAT.Full.X,...
%                         'PctTolOutlier',STAT.pctPotOutlier,...
%                         'IsCentered',0);
                    muHat = min(thetaUB(1),max(thetaLB(1),muHat));
                end %if
                sigmaHat = max(eps(0),min(thetaUB(2),max(thetaLB(2),sigmaHat)));
            end %if
            theta0 = [muHat,sigmaHat];
            
            %% derive analysis region for MLE
            dataLT = max(norminv(STAT.pctNomIgnore/100/2,muHat,sigmaHat),...
                varargin{find(strcmp(varargin,'dataLT'))+1});
            
            dataUT = min(norminv(1-STAT.pctNomIgnore/100/2,muHat,sigmaHat),...
                varargin{find(strcmp(varargin,'dataUT'))+1});
            
            %% MLE
            if isinf(thetaLB(1)) || isnan(thetaLB(1))
                thetaLB(1) = dataLT;
            end %if
            if isinf(thetaUB(1)) || isnan(thetaUB(1))
                thetaUB(1) = dataUT;
            end %if
        else
            theta0 = IP.Results.theta0;
            if isempty(theta0)
                theta0 = [mean(STAT.Full.X),std(STAT.Full.X,[],1)];
%                 theta0 = [median(STAT.Full.X),1.4826*mad(STAT.Full.X,1)];
                %                 theta0 = [median(STAT.Full.X),max(eps,1.4826*mad(STAT.Full.X,1))];
            end %for
        end %if
        
        %%
        STAT.theta0 = reshape([1-sum(theta0(3:3:end)) theta0],3,STAT.numPop);
        STAT.paramLB = reshape([max(0,1-sum(thetaUB(3:3:end))) thetaLB],3,STAT.numPop);
        STAT.paramUB = reshape([1-sum(thetaLB(3:3:end)) thetaUB],3,STAT.numPop);
        STAT.dataLT = dataLT;
        STAT.dataUT = dataUT;
        
        STAT.isTruncatedData = (STAT.Full.X < STAT.dataLT | STAT.Full.X > STAT.dataUT);
        STAT.X = STAT.Full.X(not(STAT.isTruncatedData));
        
        if numel(STAT.X) == 0
            return
        elseif numel(unique(STAT.X)) == 1
            OUT = struct([]);
            STAT.thetaEst = STAT.theta0;
            
            STAT.funPDF = @(theta,x)theta(1,:).*...
                (1./(sqrt(2*pi)*theta(3,:)).*exp(-(x(:)-theta(2,:)).^2./(2*theta(3,:).^2)));
            
            STAT.funCDF = @(theta,x)theta(1,:).*(1+erf((x(:)-theta(2,:))./theta(3,:)/sqrt(2)))/2;
            
            %discretized form
            STAT.funPMF = @(theta,xedges)sum(STAT.funCDF(theta,xedges(2:end)),2)-...
                sum(STAT.funCDF(theta,xedges(1:end-1)),2);
            
            STAT.fitSupport = [unique(STAT.X)-eps(unique(STAT.X)),unique(STAT.X)+eps(unique(STAT.X))];
        else
            [thetaEst,thetaSE,OUT] = ...
                MLE_fit_gaussian(...
                STAT.X,...
                STAT.numPop,...
                varargin{:},...
                'dataLT',dataLT,...
                'dataUT',dataUT,...
                'theta0',theta0,...
                'thetaLB',thetaLB,...
                'thetaUB',thetaUB,...
                'SearchGlobal',license('test','GADS_Toolbox'));
            
            STAT.thetaEst = reshape([1-sum(thetaEst(3:3:end)) thetaEst],3,STAT.numPop);
            STAT.thetaSE = reshape([sum(thetaSE(3:3:end)) thetaSE],3,STAT.numPop);
            
            %%
            %             STAT.fitSupport = [fminsearch(@(x)abs(OUT.funCDF(STAT.thetaEst(:,1),x)-STAT.pctDistSupport(1)/100),STAT.thetaEst(2,1),struct('TolFun',1e-9)),...
            %                 fminsearch(@(x)abs(OUT.funCDF(STAT.thetaEst(:,end),x)-STAT.pctDistSupport(2)/100),STAT.thetaEst(2,end),struct('TolFun',1e-9))];
            
            STAT.fitSupport = [norminv(STAT.pctDistSupport(1)/100,STAT.thetaEst(2,1),STAT.thetaEst(3,1))...
                norminv(STAT.pctDistSupport(2)/100,STAT.thetaEst(2,end),STAT.thetaEst(3,end))];
        end %if
    case 'Exponential'
        if IP.Results.Robust
            theta0 = median(STAT.Full.X)/log(2);
            
            if isempty(IP.Results.thetaLB)
                thetaLB = zeros(1,2*STAT.numPop-1);
            else
                thetaLB = IP.Results.thetaLB;
            end %if
            
            if isempty(IP.Results.thetaUB)
                thetaUB = inf(1,2*STAT.numPop-1);
            else
                thetaUB = IP.Results.thetaUB;
            end %if
            
            dataLT = 0;
            dataUT = expinv(1-STAT.pctNomIgnore/100,theta0);
        else
            if isempty(IP.Results.theta0)
                theta0 = mean(STAT.Full.X);
            else
                theta0 = IP.Results.theta0;
            end %if
            
            if isempty(IP.Results.thetaLB)
                thetaLB = zeros(1,2*STAT.numPop-1);
            else
                thetaLB = IP.Results.thetaLB;
            end %if
            
            if isempty(IP.Results.thetaUB)
                thetaUB = inf(1,2*STAT.numPop-1);
            else
                thetaUB = IP.Results.thetaUB;
            end %if
            
            dataLT = 0;
            if isempty(IP.Results.dataUT)
                dataUT = inf;
            else
                dataUT = IP.Results.dataUT;
            end %if
        end %if
        
        %%
        STAT.theta0 = reshape([1-sum(theta0(2:2:end)) theta0],2,STAT.numPop);
        STAT.paramLB = reshape([max(0,1-sum(thetaUB(2:2:end))) thetaLB],2,STAT.numPop);
        STAT.paramUB = reshape([1-sum(thetaLB(2:2:end)) thetaUB],2,STAT.numPop);
        STAT.dataLT = dataLT;
        STAT.dataUT = dataUT;
        
        STAT.isTruncatedData = (STAT.Full.X < STAT.dataLT | STAT.Full.X > STAT.dataUT);
        STAT.X = STAT.Full.X(not(STAT.isTruncatedData));
        
        if numel(STAT.X) == 0
            return
        else
            %%
            [thetaEst,thetaSE,OUT] = ...
                MLE_fit_exponential(...
                STAT.X,...
                STAT.numPop,...
                varargin{:},...
                'dataLT',dataLT,...
                'dataUT',dataUT,...
                'theta0',theta0,...
                'thetaLB',thetaLB,...
                'thetaUB',thetaUB,...
                'SearchGlobal',license('test','GADS_Toolbox'));
            
            STAT.thetaEst = reshape([1-sum(thetaEst(2:2:end)) thetaEst],2,STAT.numPop);
            STAT.thetaSE = reshape([sum(thetaSE(2:2:end)) thetaSE],2,STAT.numPop);
            
            %%
            %             STAT.fitSupport = [0,fminsearch(@(x)abs(...
            %                 OUT.funCDF(STAT.thetaEst(:,end),x)-STAT.pctDistSupport(2)/100),...
            %                 STAT.thetaEst(2,end),struct('TolFun',1e-9))];
            
            STAT.fitSupport = [0,expinv(STAT.pctDistSupport(2)/100,STAT.thetaEst(2,end))];
        end %if
    case 'Rayleigh'
        if IP.Results.Robust
        else
            if isempty(IP.Results.theta0)
                theta0 = mean(STAT.Full.X);
            else
                theta0 = IP.Results.theta0;
            end %if
            
            if isempty(IP.Results.thetaLB)
                thetaLB = zeros(1,2*STAT.numPop-1);
            else
                thetaLB = IP.Results.thetaLB;
            end %if
            
            if isempty(IP.Results.thetaUB)
                thetaUB = inf(1,2*STAT.numPop-1);
            else
                thetaUB = IP.Results.thetaUB;
            end %if
            
            dataLT = 0;
            if isempty(IP.Results.dataUT)
                dataUT = inf;
            else
                dataUT = IP.Results.dataUT;
            end %if
        end %if
        
        %%
        STAT.theta0 = reshape([1-sum(theta0(2:2:end)) theta0],2,STAT.numPop);
        STAT.paramLB = reshape([max(0,1-sum(thetaUB(2:2:end))) thetaLB],2,STAT.numPop);
        STAT.paramUB = reshape([1-sum(thetaLB(2:2:end)) thetaUB],2,STAT.numPop);
        STAT.dataLT = dataLT;
        STAT.dataUT = dataUT;
        
        STAT.isTruncatedData = (STAT.Full.X < STAT.dataLT | STAT.Full.X > STAT.dataUT);
        STAT.X = STAT.Full.X(not(STAT.isTruncatedData));
        
        if numel(STAT.X) == 0
            return
        else
            %%
            [thetaEst,thetaSE,OUT] = ...
                MLE_fit_rayleigh(...
                STAT.X,...
                STAT.numPop,...
                varargin{:},...
                'dataLT',dataLT,...
                'dataUT',dataUT,...
                'theta0',theta0,...
                'thetaLB',thetaLB,...
                'thetaUB',thetaUB,...
                'SearchGlobal',license('test','GADS_Toolbox'));
            
            STAT.thetaEst = reshape([1-sum(thetaEst(2:2:end)) thetaEst],2,STAT.numPop);
            STAT.thetaSE = reshape([sum(thetaSE(2:2:end)) thetaSE],2,STAT.numPop);
            
            %%
            %             STAT.fitSupport = [0,fminsearch(@(x)abs(...
            %                 OUT.funCDF(STAT.thetaEst(:,end),x)-STAT.pctDistSupport(2)/100),...
            %                 STAT.thetaEst(2,end),struct('TolFun',1e-9))];
            
            STAT.fitSupport = [0,raylinv(STAT.pctDistSupport(2)/100,STAT.thetaEst(2,end))];
        end %if
        %     case 'Gamma'
        %         if IP.Results.Robust
        %             theta0 = median(STAT.Full.X)/log(2);
        %             dataUT = expinv(1-STAT.pctNomIgnore/100,theta0);
        %         else
        %             if isempty(IP.Results.theta0)
        %                 theta0 = mean(STAT.Full.X);
        %             else
        %                 theta0 = IP.Results.theta0;
        %             end %if
        %
        %             if isempty(IP.Results.thetaLB)
        %                 thetaLB = zeros(1,2*STAT.numPop-1);
        %             else
        %                 thetaLB = IP.Results.thetaLB;
        %             end %if
        %
        %             if isempty(IP.Results.thetaUB)
        %                 thetaUB = inf(1,2*STAT.numPop-1);
        %             else
        %                 thetaUB = IP.Results.thetaUB;
        %             end %if
        %
        %             dataLT = 0;
        %             if isempty(IP.Results.dataUT)
        %                 dataUT = inf(1,2*STAT.numPop-1);
        %             else
        %                 dataUT = IP.Results.dataUT;
        %             end %if
        %         end %if
        %
        %         if numel(STAT.X) == 0
        %             return
        %         else
        %             [thetaEst,thetaSE,OUT] = ...
        %                 MLE_fit_gamma(...
        %                 STAT.X,...
        %                 STAT.numPop,varargin{:},...
        %                 'SearchGlobal',license('test','GADS_Toolbox'));
        %
        %             STAT.thetaEst = reshape([1-sum(thetaEst(2:2:end)) thetaEst],2,STAT.numPop);
        %             STAT.thetaSE = reshape([sum(thetaSE(2:2:end)) thetaSE],2,STAT.numPop);
        %
        %%
        %             STAT.fitSupport = [0,fminsearch(@(x)abs(...
        %                 OUT.funCDF(STAT.thetaEst(:,end),x)-STAT.pctDistSupport(2)/100),...
        %                 STAT.thetaEst(2,end),struct('TolFun',1e-9))];
        %         end %if
end %switch
STAT = structmerge({STAT,OUT});

%% histogram all observed points
[STAT.Full.EPDF,STAT.Full.xEPDF,OUT] = count_observation(...
    STAT.Full.X,...
    'Support',STAT.fitSupport,varargin{:});
STAT.Full = structmerge({STAT.Full,OUT});

STAT.pctTruncatedData = [sum(STAT.Full.X < STAT.dataLT),...
    sum(STAT.Full.X > STAT.dataUT)]/STAT.Full.numPnt*100;

%% find outlier given estimated mixture model
switch type
    case 'Gaussian'
        if STAT.thetaEst(3,1) == 0
            %             STAT.outlierSupport = STAT.thetaEst(2,1)+...
            %                 [-1 1]*eps(STAT.thetaEst(2,1));
            STAT.outlierSupport = [-inf,inf];
        else
            STAT.outlierSupport = norminv(STAT.pctNomOutlier/100/2,...
                STAT.thetaEst(2,1),STAT.thetaEst(3,1)); %in case of mixture model given dist. with lowest mean
            STAT.outlierSupport(2) = norminv(1-STAT.pctNomOutlier/100/2,...
                STAT.thetaEst(2,end),STAT.thetaEst(3,end)); %in case of mixture model given dist. with highest mean
        end %if
    case 'Exponential'
        STAT.outlierSupport = 0;
        STAT.outlierSupport(2) = expinv(1-STAT.pctNomOutlier/100,...
            STAT.thetaEst(2,end)); %in case of mixture model given dist. with highest mean
    case 'Rayleigh'
        STAT.outlierSupport = 0;
        STAT.outlierSupport(2) = raylinv(1-STAT.pctNomOutlier/100,...
            STAT.thetaEst(2,end)); %in case of mixture model given dist. with highest mean
end %switch

% STAT.outlierSupport = fminsearch(...
%     @(x)abs(STAT.funCDF(STAT.thetaEst(:,1),x)-STAT.pctNomOutlier/100/2),...
%     STAT.thetaEst(2,1),struct('TolFun',1e-9));
% STAT.Full.isLowerOutlier = STAT.Full.X < STAT.outlierSupport;
% STAT.Full.pctLowerOutlier = sum(STAT.Full.isLowerOutlier)/STAT.Full.numPnt*100;

% STAT.outlierSupport(2) = fminsearch(...
%     @(x)abs(STAT.funCDF(STAT.thetaEst(:,end),x)-(1-STAT.pctNomOutlier/100/2)),...
%     STAT.thetaEst(2,end),struct('TolFun',1e-9));
% STAT.Full.isUpperOutlier = STAT.Full.X > STAT.outlierSupport(2);
% STAT.Full.pctUpperOutlier = sum(STAT.Full.isUpperOutlier)/STAT.Full.numPnt*100;

STAT.pctOutlier = [sum(STAT.Full.X < STAT.outlierSupport(1)),...
    sum(STAT.Full.X > STAT.outlierSupport(2))]/STAT.Full.numPnt*100;

%% histogram points (without outliers)
STAT.Analysed.X = STAT.Full.X(not(...
    STAT.Full.X < STAT.outlierSupport(1) | ...
    STAT.Full.X > STAT.outlierSupport(2)));
[STAT.Analysed.EPDF,STAT.Analysed.xEPDF,OUT] = count_observation(...
    STAT.Analysed.X,...
    'BinEdgeEPDF',STAT.Full.binEdgeEPDF,varargin{:});
STAT.Analysed = structmerge({STAT.Analysed,OUT});

%% histogram points (without outliers and truncated or ignored)
[STAT.EPDF,STAT.xEPDF,OUT] = count_observation(...
    STAT.X,...
    'BinEdgeEPDF',STAT.Full.binEdgeEPDF,varargin{:});
STAT = structmerge({STAT,OUT});

%% on confidence region
STAT = calc_density(STAT,varargin{:});

% decompose into spatial and temporal resolved means
if not(isempty(IP.Results.GridPnts))
    [STAT.Spatial,STAT.Temporal] = ...
        spatio_temporal_analysis(STAT,varargin{:});
end %if

% measure of assymetrie of the data (positive = right-skewed)
[STAT.Skew,pValSkew] = rel_skewness(STAT.X);
STAT.riskSkew = min(100,max(0,-log10(pValSkew)));

switch STAT.type
    case 'Gaussian'
        % shapiro-wilks / anderson darling normality test
        STAT.riskNonGauss = normality_test(STAT.X);
        % perform student t-Test on the data centered to the global mean       
    case 'Rayleigh'
        if STAT.numPnt < 4
            STAT.riskNonRayleigh = nan;
        else
        [~,pVal] = lillietest(STAT.X.^2,'Distribution','exp');
        STAT.riskNonRayleigh = min(100,max(0,-log10(pVal)));
        end %if
    case 'Exponential'
        if STAT.numPnt < 4
            STAT.riskNonExp = nan;
        else
        [~,pVal] = lillietest(STAT.X,'Distribution','exp');
        STAT.riskNonExp = min(100,max(0,-log10(pVal)));
        end %if
end %switch

% residuals from curve fit to histogram in OLS sense
STAT.riskResidualNonGauss = normality_test(STAT.residual);

%%
if IP.Results.Verbose
    plot_hist_new(STAT,varargin{:})
end %if
end %fun

%% rayleigh mixture
function [thetaEst,thetaSE,FIT] = ...
    MLE_fit_rayleigh(xdata,numPop,varargin)
%written by
%C.P.Richter
%Division of Biophysics / Group J.Piehler
%University of Osnabrueck

%modified 20.11.2014

%input validation
IP = inputParser;
IP.KeepUnmatched = true;
addRequired(IP,'xdata')
addRequired(IP,'numPop')
addParamValue(IP,'theta0',[])
addParamValue(IP,'normalized',true,@(x)isscalar(x) && islogical(x))
addParamValue(IP,'thetaLB',[])
addParamValue(IP,'thetaUB',[])
addParamValue(IP,'dataLT',0)
addParamValue(IP,'dataUT',inf)
addParamValue(IP,'nonlcon',[])

addParamValue(IP,'relSpacing',1);
addParamValue(IP,'absSpacing',0);

addParamValue(IP,'SearchGlobal',0);
addParamValue(IP,'NumTrialPoints',100, @(x)isscalar(x));
addParamValue(IP,'NumStageOnePoints',30, @(x)isscalar(x));

addParamValue(IP,'TolFun',10^-6, @(x)isscalar(x));
addParamValue(IP,'TolX',10^-3, @(x)isscalar(x));
addParamValue(IP,'TypicalX',[]);

parse(IP,xdata,numPop,varargin{:});
% input = IP.Results;

%%
theta0 = IP.Results.theta0;

thetaLB = IP.Results.thetaLB;
if isempty(thetaLB)
    thetaLB = zeros(1,2*numPop-1);
end %if

thetaUB = IP.Results.thetaUB;
if isempty(thetaUB)
    thetaUB = reshape(vertcat(ones(1,numPop),inf(1,numPop)),1,2*numPop);
    thetaUB = thetaUB(2:end);
end %if

dataLT = IP.Results.dataLT;
dataUT = IP.Results.dataUT;

typicalX = IP.Results.TypicalX;
if isempty(typicalX)
    typicalX = theta0;
end %if

%%
model = @(theta)model_trunc_rayleigh_mix(theta,xdata,dataLT,dataUT);
modelCI = @(theta,xdata,cens,freq)model_trunc_rayleigh_mix(theta,xdata,dataLT,dataUT);

numParam = 2*numPop-1;

%%
areaNorm = zeros(1,numParam);
areaNorm(2:2:end) = 1;
Aineq = areaNorm;
bineq = 1;

%
absSpacing = [1,0,-1,zeros(1,numParam-3)];
relSpacing = [IP.Results.relSpacing,0,-1,zeros(1,numParam-3)];
for i = 1:numPop-1
    %     if i == 1
    %         Aineq = vertcat(Aineq,...
    %             absSpacing,...
    %             relSpacing);
    %     else
    Aineq = vertcat(Aineq,...
        circshift(absSpacing,(i-1)*2),...
        circshift(relSpacing,(i-1)*2));
    %     end %if
    bineq = vertcat(bineq,...
        -IP.Results.absSpacing,0);
end

%%
options = optimoptions(@fmincon,...
    'ScaleProblem','obj-and-constr',...
    'Algorithm','sqp',...
    'MaxFunctionEvaluations',20000,...
    'MaxIterations',20000,...
    'AlwaysHonorConstraints','bounds');

if IP.Results.SearchGlobal
    problem = createOptimProblem(...
        'fmincon',...
        'objective',model,...
        'x0',theta0,...
        'lb',thetaLB,...
        'ub',thetaUB,...
        'Aineq',Aineq,...
        'bineq',bineq,...
        'nonlcon',IP.Results.nonlcon,...
        'options',options);
    
    gs = GlobalSearch(...
        'NumTrialPoints',IP.Results.NumTrialPoints,...
        'NumStageOnePoints',IP.Results.NumStageOnePoints,...
        'StartPointsToRun','bounds-ineqs',...
        'TolFun', IP.Results.TolFun,...
        'TolX', IP.Results.TolX,...
        'Display','none');
    
    [thetaEst,nll,exitflag,OUT] = run(gs,problem);
else
    [thetaEst,nll,exitflag,OUT] = fmincon(model,...
        theta0,Aineq,bineq,[],[],...
        thetaLB,thetaUB,IP.Results.nonlcon,options);
end %if

acov = mlecov(thetaEst,xdata,'nloglf',modelCI);
thetaSE = transpose(sqrt(diag(acov)));

%%
FIT.NLL = nll;
FIT.exitflag = exitflag;

[FIT.AICc,FIT.BIC] = calculate_information_criteria(...
    FIT.NLL,numParam,numel(xdata));

FIT.funPDF = @(theta,x)theta(1,:).*...
    (x(:)./theta(2,:).^2.*exp(-x(:).^2./(2*theta(2,:).^2)));

FIT.funCDF = @(theta,x)theta(1,:).*(1-exp(-x(:).^2./(2*theta(2,:).^2)));

%discretized form
FIT.funPMF = @(theta,xedges)sum(FIT.funCDF(theta,xedges(2:end)),2)-...
    sum(FIT.funCDF(theta,xedges(1:end-1)),2);

% FIT.invCDF = @(theta,P)sqrt(-log(1-P)*2*theta(1:2:end).^2);
end %fun
function logP = logp_trunc_rayleigh_mix(theta,xdata,dataLT,dataUT)
%written by
%C.P.Richter
%Division of Biophysics / Group J.Piehler
%University of Osnabrueck

%modified 17.04.2015

%%
theta = [1-sum(theta(2:2:end)) theta];
x = sum(theta(1:2:end).*(raylcdf(dataUT,theta(2:2:end))-raylcdf(dataLT,theta(2:2:end))));

logP =  model_rayleigh_logP(theta(1:2),xdata)-log(x);
for i = 3:2:numel(theta)
    logP_ = model_rayleigh_logP(theta(i:i+1),xdata)-log(x);
    m = max(logP,logP_);
    logP = log(exp(logP-m)+exp(logP_-m))+m;
end %for
end %nested0
function nll = model_trunc_rayleigh_mix(theta,xdata,dataLT,dataUT)
%written by
%C.P.Richter
%Division of Biophysics / Group J.Piehler
%University of Osnabrueck

%modified 17.04.2015

nll = -sum(logp_trunc_rayleigh_mix(theta,xdata,dataLT,dataUT));
end %nested0

%% exponential mixture
function [thetaEst,thetaSE,FIT] = ...
    MLE_fit_exponential(xdata,numPop,varargin)
%written by
%C.P.Richter
%Division of Biophysics / Group J.Piehler
%University of Osnabrueck

%modified 16.04.2015

%input validation
IP = inputParser;
IP.KeepUnmatched = true;
addRequired(IP,'xdata')
addRequired(IP,'numPop')
addParamValue(IP,'theta0',[])
addParamValue(IP,'normalized',true,@(x)isscalar(x) && islogical(x))
addParamValue(IP,'thetaLB',[],@isvector)
addParamValue(IP,'thetaUB',[],@isvector)
addParamValue(IP,'dataLT',0)
addParamValue(IP,'dataUT',inf)
addParamValue(IP,'uc',inf) %upper censoring threshold
addParamValue(IP,'discrete',false)

addParamValue(IP,'relSpacing',1);
addParamValue(IP,'absSpacing',0);

addParamValue(IP,'SearchGlobal',0);
addParamValue(IP,'NumTrialPoints',100, @(x)isscalar(x));
addParamValue(IP,'NumStageOnePoints',30, @(x)isscalar(x));

addParamValue(IP,'TolFun',10^-6, @(x)isscalar(x));
addParamValue(IP,'TolX',10^-2, @(x)isscalar(x));
addParamValue(IP,'TypicalX',[]);

parse(IP,xdata,numPop,varargin{:});
% input = IP.Results;

%%
theta0 = IP.Results.theta0;

thetaLB = IP.Results.thetaLB;
if isempty(thetaLB)
    thetaLB = zeros(1,2*numPop-1);
end %if

thetaUB = IP.Results.thetaUB;
if isempty(thetaUB)
    thetaUB = reshape(vertcat(ones(1,numPop),inf(1,numPop)),1,2*numPop);
    thetaUB = thetaUB(2:end);
end %if

dataLT = IP.Results.dataLT;
dataUT = IP.Results.dataUT;

uc = IP.Results.uc;
FIT.isCensoredData = (xdata == uc);

typicalX = IP.Results.TypicalX;
if isempty(typicalX)
    typicalX = log10(theta0);
end %if

%%
if IP.Results.discrete
    model = @(theta)model_geo_mix(theta,xdata,dataLT,dataUT);
    modelCI = @(theta,xdata,cens,freq)model_geo_mix(theta,xdata,dataLT,dataUT);
    
    FIT.funPDF = @(theta,x)theta(1,:).*(1-exp(-1./theta(2,:))).*(1-(1-exp(-1./theta(2,:)))).^x(:);
    FIT.funCDF = @(theta,x)theta(1,:).*(1-(1-(1-exp(-1./theta(2,:)))).^(x(:)+1));
else
    model = @(theta)model_exp_mix(theta,xdata,dataLT,dataUT);
    modelCI = @(theta,xdata,cens,freq)model_exp_mix(theta,xdata,dataLT,dataUT);
    
    FIT.funPDF = @(theta,x)theta(1,:).*exp(-x(:)./theta(2,:))./theta(2,:);
    FIT.funCDF = @(theta,x)theta(1,:).*(1-exp(-x(:)./theta(2,:)));
end %if

numParam = 2*numPop-1;

%%
areaNorm = zeros(1,numParam);
areaNorm(2:2:end) = 1;
Aineq = areaNorm;
bineq = 1;

%
absSpacing = [1,0,-1,zeros(1,numParam-3)];
relSpacing = [IP.Results.relSpacing,0,-1,zeros(1,numParam-3)];
for i = 1:numPop-1
    %     if i == 1
    %         Aineq = vertcat(Aineq,...
    %             absSpacing,...
    %             relSpacing);
    %     else
    Aineq = vertcat(Aineq,...
        circshift(absSpacing,(i-1)*2),...
        circshift(relSpacing,(i-1)*2));
    %     end %if
    bineq = vertcat(bineq,...
        -IP.Results.absSpacing,0);
end

%%
options = optimoptions(@fmincon,...
    'ScaleProblem','obj-and-constr',...
    'Algorithm','sqp',...
    'MaxFunctionEvaluations',20000,...
    'MaxIterations',20000,...
    'AlwaysHonorConstraints','bounds');

if IP.Results.SearchGlobal
    problem = createOptimProblem(...
        'fmincon',...
        'objective',model,...
        'x0',theta0,...
        'lb',thetaLB,...
        'ub',thetaUB,...
        'Aineq',Aineq,...
        'bineq',bineq,...
        'options',options);
    gs = GlobalSearch(...
        'NumTrialPoints',IP.Results.NumTrialPoints,...
        'NumStageOnePoints',IP.Results.NumStageOnePoints,...
        'StartPointsToRun','bounds-ineqs',...
        'TolFun', IP.Results.TolFun,...
        'TolX', IP.Results.TolX,...
        'Display','off');
    
    [thetaEst,nll,exitflag,OUT] = run(gs,problem);
else
    [thetaEst,nll,exitflag,OUT] = fmincon(model,...
        theta0,Aineq,bineq,[],[],...
        thetaLB,thetaUB,[],options);
end %if

acov = mlecov(thetaEst,xdata,'nloglf',modelCI);
thetaSE = transpose(sqrt(diag(acov)));

%%
FIT.NLL = nll;
FIT.exitflag = exitflag;

[FIT.AICc,FIT.BIC] = calculate_information_criteria(...
    FIT.NLL,numParam,numel(xdata));

%discretized form
FIT.funPMF = @(theta,xedges)sum(FIT.funCDF(theta,xedges(2:end)),2)-...
    sum(FIT.funCDF(theta,xedges(1:end-1)),2);

% FIT.invCDF = @(theta,P)sqrt(-log(1-P)*2*theta(1:2:end).^2);
end %fun
function logP = logp_exp_mix(theta,xdata,dataLT,dataUT)
%written by
%C.P.Richter
%Division of Biophysics / Group J.Piehler
%University of Osnabrueck

%modified 21.02.2020

%%
theta = [1-sum(theta(2:2:end)) theta];
x = sum(theta(1:2:end).*(expcdf(dataUT,theta(2:2:end))-expcdf(dataLT,theta(2:2:end))));

logP =  model_exp_logP(theta(1:2),xdata)-log(x);
for i = 3:2:numel(theta)
    logP_ = model_exp_logP(theta(i:i+1),xdata)-log(x);
    m = max(logP,logP_);
    logP = log(exp(logP-m)+exp(logP_-m))+m;
end %for
end %nested0
function nll = model_exp_mix(theta,xdata,dataLT,dataUT)
%written by
%C.P.Richter
%Division of Biophysics / Group J.Piehler
%University of Osnabrueck

%modified 21.02.2020
nll = -sum(logp_exp_mix(theta,xdata,dataLT,dataUT));
end %nested0

function logP = logp_geo_mix(theta,xdata,dataLT,dataUT)
%written by
%C.P.Richter
%Division of Biophysics / Group J.Piehler
%University of Osnabrueck

%modified 21.02.2020

%%
theta = [1-sum(theta(2:2:end)) theta];
%transform to discrete p parameter of the geometric distribution
theta(2:2:end) = 1-exp(-1./theta(2:2:end));
x = sum(theta(1:2:end).*(geocdf(dataUT+1,theta(2:2:end))-geocdf(dataLT-1,theta(2:2:end))));

logP =  model_geo_logP(theta(1:2),xdata)-log(x);
for i = 3:2:numel(theta)
    logP_ = model_geo_logP(theta(i:i+1),xdata)-log(x);
    m = max(logP,logP_);
    logP = log(exp(logP-m)+exp(logP_-m))+m;
end %for
end %nested0
function nll = model_geo_mix(theta,xdata,dataLT,dataUT)
%written by
%C.P.Richter
%Division of Biophysics / Group J.Piehler
%University of Osnabrueck

%modified 21.02.2020
nll = -sum(logp_geo_mix(theta,xdata,dataLT,dataUT));
end %nested0

%%
function [thetaEst,thetaSE,FIT] = ...
    MLE_fit_gamma(xdata,numPop,varargin)
%written by
%C.P.Richter
%Division of Biophysics / Group J.Piehler
%University of Osnabrueck

%modified 16.04.2015

%input validation
IP = inputParser;
IP.KeepUnmatched = true;
addRequired(IP,'xdata')
addParamValue(IP,'numPop',[])
addParamValue(IP,'theta0',[])
addParamValue(IP,'normalized',true,@(x)isscalar(x) && islogical(x))
addParamValue(IP,'thetaLB',[],@isvector)
addParamValue(IP,'thetaUB',[],@isvector)
addParamValue(IP,'dataLT',0)
addParamValue(IP,'dataUT',inf)
addParamValue(IP,'uc',inf) %upper censoring threshold
addParamValue(IP,'discrete',false)

addParamValue(IP,'relSpacing',1);
addParamValue(IP,'absSpacing',0);

addParamValue(IP,'SearchGlobal',0);
addParamValue(IP,'NumTrialPoints',100, @(x)isscalar(x));
addParamValue(IP,'NumStageOnePoints',30, @(x)isscalar(x));

addParamValue(IP,'TolFun',10^-6, @(x)isscalar(x));
addParamValue(IP,'TolX',10^-2, @(x)isscalar(x));
addParamValue(IP,'TypicalX',[]);

parse(IP,xdata,numPop,varargin{:});
% input = IP.Results;

%%
theta0 = IP.Results.theta0;

thetaLB = IP.Results.thetaLB;
if isempty(thetaLB)
    thetaLB = reshape(vertcat(zeros(1,numPop),zeros(1,numPop),zeros(1,numPop)),1,3*numPop);
    thetaLB = thetaLB(2:end);
end %if

thetaUB = IP.Results.thetaUB;
if isempty(thetaUB)
    thetaUB = reshape(vertcat(ones(1,numPop),inf(1,numPop),inf(1,numPop)),1,3*numPop);
    thetaUB = thetaUB(2:end);
end %if

dataLT = IP.Results.dataLT;
dataUT = IP.Results.dataUT;
FIT.isTruncatedData = (xdata < dataLT | xdata > dataUT);

uc = IP.Results.uc;
FIT.isCensoredData = (xdata == uc);

typicalX = IP.Results.TypicalX;
if isempty(typicalX)
    typicalX = log10(theta0);
end %if

%%
model = @(theta)model_gam_mix(theta,xdata,dataLT,dataUT);
modelCI = @(theta,xdata,cens,freq)model_gam_mix(theta,xdata,dataLT,dataUT);

FIT.funPDF = @(theta,x)theta(1).*gampdf(x(:),theta(3),theta(2));
FIT.funCDF = @(theta,x)theta(1).*gamcdf(x(:),theta(3),theta(2));

numParam = 3*numPop-1;

%%
areaNorm = zeros(1,numParam);
areaNorm(3:3:end) = 1;
Aineq = areaNorm;
bineq = 1;

%
% absSpacing = [1,0,0,-1,zeros(1,numParam-4)];
% relSpacing = [IP.Results.relSpacing,0,0,-1,zeros(1,numParam-4)];
% for i = 1:numPop-1
%     if i == 1
%         Aineq = vertcat(Aineq,...
%             absSpacing,...
%             relSpacing);
%     else
%         Aineq = vertcat(Aineq,...
%             circshift(absSpacing,3),...
%             circshift(relSpacing,3));
%     end %if
%     bineq = vertcat(bineq,...
%         -IP.Results.absSpacing,0);
% end

%%
options = optimoptions(@fmincon,...
    'ScaleProblem','obj-and-constr',...
    'Algorithm','sqp',...
    'MaxFunctionEvaluations',20000,...
    'MaxIterations',20000,...
    'AlwaysHonorConstraints','bounds');

if IP.Results.SearchGlobal
    problem = createOptimProblem(...
        'fmincon',...
        'objective',model,...
        'x0',theta0,...
        'lb',thetaLB,...
        'ub',thetaUB,...
        'Aineq',Aineq,...
        'bineq',bineq,...
        'options',options);
    gs = GlobalSearch(...
        'NumTrialPoints',IP.Results.NumTrialPoints,...
        'NumStageOnePoints',IP.Results.NumStageOnePoints,...
        'StartPointsToRun','bounds-ineqs',...
        'TolFun', IP.Results.TolFun,...
        'TolX', IP.Results.TolX,...
        'Display','off');
    
    [thetaEst,nll,exitflag,OUT] = run(gs,problem);
else
    [thetaEst,nll,exitflag,OUT] = fmincon(model,...
        theta0,Aineq,bineq,[],[],...
        thetaLB,thetaUB,IP.Results.nonlcon,options);
end %if

acov = mlecov(thetaEst,xdata,'nloglf',modelCI);
thetaSE = transpose(sqrt(diag(acov)));

%%
FIT.NLL = nll;
FIT.exitflag = exitflag;

[FIT.AICc,FIT.BIC] = calculate_information_criteria(...
    FIT.NLL,numParam,numel(xdata));

%discretized form
FIT.funPMF = @(theta,xedges)sum(FIT.funCDF(theta,xedges(2:end)),2)-...
    sum(FIT.funCDF(theta,xedges(1:end-1)),2);

% FIT.invCDF = @(theta,P)sqrt(-log(1-P)*2*theta(1:2:end).^2);
end %fun
function logP = logp_gam_mix(theta,xdata,dataLT,dataUT)
%written by
%C.P.Richter
%Division of Biophysics / Group J.Piehler
%University of Osnabrueck

%modified 21.02.2020

%%
theta = [1-sum(theta(3:3:end)) theta];
x = sum(theta(1:3:end).*(gamcdf(dataUT,theta(3),theta(2))-gamcdf(dataLT,theta(3),theta(2))));

logP =  model_gam_logP(theta(1:3),xdata)-log(x);
% for i = 4:3:numel(theta)
%     logP_ = model_gam_logP(theta(i:i+1),xdata)-log(x);
%     m = max(logP,logP_);
%     logP = log(exp(logP-m)+exp(logP_-m))+m;
% end %for
end %nested0
function nll = model_gam_mix(theta,xdata,dataLT,dataUT)
%written by
%C.P.Richter
%Division of Biophysics / Group J.Piehler
%University of Osnabrueck

%modified 21.02.2020
nll = -sum(logp_gam_mix(theta,xdata,dataLT,dataUT));
end %nested0

%%
function FIT = calc_density(FIT,varargin)
IP = inputParser;
IP.KeepUnmatched = true;
addParamValue(IP,'discrete',false)
parse(IP,varargin{:});

%%
FIT.pctTruncatedPDF = [FIT.funCDF(FIT.thetaEst,FIT.dataLT),...
    (FIT.thetaEst(1,:)-FIT.funCDF(FIT.thetaEst,FIT.dataUT))]*100;
% FIT.pctLowerTruncPDF = FIT.funCDF(FIT.thetaEst,FIT.dataLT)*100;
% FIT.pctUpperTruncPDF = (FIT.thetaEst(1,:)-FIT.funCDF(FIT.thetaEst,FIT.dataUT))*100;
FIT.pctObs = (100-sum(FIT.pctTruncatedPDF));

if IP.Results.discrete
    FIT.xPDF = FIT.xEPDF;
else
    FIT.xPDF = linspace(FIT.fitSupport(1),FIT.fitSupport(2),1000);
end %if
FIT.dxPDF = FIT.xPDF(2)-FIT.xPDF(1);
FIT.PDF = FIT.funPDF(FIT.thetaEst,FIT.xPDF);
FIT.CDF = FIT.funCDF(FIT.thetaEst,FIT.xPDF);

FIT.residual =  FIT.Full.numPnt*FIT.Full.EPDF*FIT.Full.dxEPDF-...
    FIT.numPnt*rowvec(FIT.funPMF(FIT.thetaEst,FIT.Full.binEdgeEPDF))/...
    (FIT.pctObs/100);
end %fun

function [Spatial,Temporal] = spatio_temporal_analysis(STAT,varargin)
IP = inputParser;
IP.KeepUnmatched = true;
addRequired(IP,'STAT')
addParamValue(IP,'GridSupport',[])
addParamValue(IP,'GridPnts',[])
% addParamValue(IP,'Repetition',[])
% addParamValue(IP,'Position',[])
% addParamValue(IP,'Time',[])
parse(IP,STAT,varargin{:});

% if isempty(IP.Results.Repetition)
%         repetition = ones(STAT.Full.numPnt,1);
% %     repetition = ones(size(STAT.STAT.isNonSenseData));
% else
%     repetition = IP.Results.Repetition;
% end %if

%% build spatial meshgrid
if isempty(STAT.position)
    Spatial = struct(...
        'X',[],...
        'N',zeros(IP.Results.GridPnts(1:2)),...
        'muHat',nan(IP.Results.GridPnts(1:2)),...
        'sigmaHat',nan(IP.Results.GridPnts(1:2)),...
        'maxCC',nan,...
        'maxRiskCC',nan...
        );
    
    [~,~,~,~,Spatial.meshCtrs] = PNT_grid_idx(...
        [0,0],IP.Results.GridPnts(1:2),...
        IP.Results.GridSupport(1:2));
else
    %     Spatial.X = IP.Results.Position; %(i,j) [px]
    [idx,~,~,~,Spatial.meshCtrs] = PNT_grid_idx(...
        STAT.position,IP.Results.GridPnts(1:2),...
        IP.Results.GridSupport(1:2));
    %     idx = [repval(idx(:,1),STAT.repetition),...
    %         repval(idx(:,2),STAT.repetition)];
    
    X = STAT.Full.X(STAT.repetition);
    take = not(STAT.isTruncatedData(STAT.repetition));
    
    Spatial.N = accumarray(idx(take,:),1,...
        IP.Results.GridPnts(1:2));
    Spatial.muHat = accumarray(idx(take,:),...
        X(take),IP.Results.GridPnts(1:2),@mean,nan);
    Spatial.sigmaHat = accumarray(idx(take,:),...
        X(take),IP.Results.GridPnts(1:2),@std,nan);
    
    %%
    take = Spatial.N(...
        sub2ind(size(Spatial.N),idx(:,1),idx(:,2))) > 0;
    [p,tbl,stats] = kruskalwallis(X(take),...
        sub2ind(IP.Results.GridPnts(1:2),...
        idx(take,1),idx(take,2)),'off');
    
    Spatial.riskEffect = min(100,max(0,-log10(p)));
    Spatial.effectSize = tbl{2,2}/tbl{4,2};
    
    %     c = multcompare(stats, 'alpha', 0.05, 'ctype','hsd');
    
    %% check for spatial correlation
    take = not(isnan(Spatial.muHat));
    if sum(take(:)) > 2
        Spatial.dirCC = -180:1:180;
        [I,J] = ndgrid(Spatial.meshCtrs{1},Spatial.meshCtrs{2});
        
        for i = numel(Spatial.dirCC):-1:1
            R = [cosd(Spatial.dirCC(i)) -sind(Spatial.dirCC(i));...
                sind(Spatial.dirCC(i)) cosd(Spatial.dirCC(i))];
            
            pos(:,[2 1]) = ([J(take),I(take)]-...
                [diff(IP.Results.GridSupport{2}),...
                diff(IP.Results.GridSupport{1})]/2)*R;
            
            %check trend with respect to the j(x)-axis
%             [Spatial.CC(i),pValCC] = corr2016b(...
%                 Spatial.muHat(take),pos(:,2),...
%                 'Type','spearman');
            [Spatial.CC(i),pValCC] = corr(...
                Spatial.muHat(take),pos(:,2));
            if isnan(Spatial.CC(i))
                Spatial.riskCC(i) = nan;
            else
                Spatial.riskCC(i) = min(100,-log10(pValCC));
            end %if
        end
    else
        Spatial.CC = nan;
        Spatial.riskCC = nan;
        Spatial.dirCC = nan;
    end %if
    
    [Spatial.maxCC,idxMax] = max(Spatial.CC);
    Spatial.maxRiskCC = Spatial.riskCC(idxMax);
    Spatial.dirMaxCC = -Spatial.dirCC(idxMax); %[degree] CCW
end %if

if isempty(STAT.time)
    Temporal = struct(...
        'X',[],...
        'N',zeros(IP.Results.GridPnts(3),1),...
        'muHat',nan(IP.Results.GridPnts(3),1),...
        'sigmaHat',nan(IP.Results.GridPnts(3),1),...
        'CC',nan,...
        'riskCC',nan...
        );
    
    [~,~,~,~,Temporal.meshCtrs] = PNT_grid_idx(...
        0,IP.Results.GridPnts(3),...
        IP.Results.GridSupport(3));
    Temporal.meshCtrs = Temporal.meshCtrs{1};
else
    
    %% temporally resolved spatial variation (variance within 1 frame)
    [idx,~,~,~,Temporal.meshCtrs] = PNT_grid_idx(...
        STAT.time,IP.Results.GridPnts(3),IP.Results.GridSupport(3));
    %     idx = repval(idx,STAT.repetition);
    Temporal.meshCtrs = Temporal.meshCtrs{1}; %[frame]
    
    X = STAT.Full.X(STAT.repetition);
    take = not(STAT.isTruncatedData(STAT.repetition));
    
    %     X = repval(STAT.Full.X,STAT.repetition);
    %     take = logical(repval(not(STAT.isTruncatedData),STAT.repetition));
    
    Temporal.N = accumarray(idx(take),1,...
        [IP.Results.GridPnts(3),1]);
    Temporal.muHat = accumarray(idx(take),...
        X(take),[IP.Results.GridPnts(3),1],@mean,nan);
    Temporal.sigmaHat = accumarray(idx(take),...
        X(take),[IP.Results.GridPnts(3),1],@std,nan);
    
    %%
    take = Temporal.N(idx) > 0;
    [p,tbl,stats] = kruskalwallis(X(take),...
        idx(take),'off');
    Temporal.riskEffect = min(100,max(0,-log10(p)));
    Temporal.effectSize = tbl{2,2}/tbl{4,2};
    
    %     c = multcompare(stats, 'alpha', 0.05, 'ctype','hsd');
    
    %%
    take = not(isnan(Temporal.muHat));
    if sum(take) > 2
        [Temporal.CC,pValCC] = corr(...
            Temporal.meshCtrs(take),...
            Temporal.muHat(take));
        Temporal.riskCC = min(100,-log10(pValCC));
    else
        Temporal.CC = nan;
        Temporal.riskCC = nan;
    end %if
end %if
end %fun

%% testing
% X = [randn(1000,1)+2;randn(1000,1)+3];
% STAT = MLE_model('Gaussian',X,'numPop',2,'theta0',[0.8 0.5 0.5 2 2],...
%     'thetaLB',[0 0 0.3 0 0],'ub',[2 2 0.7 5 2],...
%     'absSpacing',1,'relSpacing',1,'verbose',true)

% X = [raylrnd(30,10000,1);raylrnd(80,10000,1)];
%
% STAT = MLE_model('Rayleigh',X,'numPop',2,'theta0',[10 0.5 60],...
%     'lb',[10 0 40],'ub',[60 1 100],'lt',15,...
%     'absSpacing',0,'relSpacing',1,'verbose',true,'dataUT',150)
% STAT = MLE_model('Rayleigh',X,'numPop',2,'theta0',[10 0.5 60],'lb',[0 0 40],'ub',[60 1 inf],'ut',150,'verbose',true)
% STAT = MLE_model('Rayleigh',X,'numPop',2,'theta0',[10 0.5 60],'lb',[0 0 40],'ub',[60 1 inf],'lt',15,'ut',150,'verbose',true)
%
% diff(STAT.thetaEst(2,:))
% STAT.thetaEst(2,2)/STAT.thetaEst(2,1)

% X = [exprnd(30,10000,1)];
% X(X > 100) = 100;
% STAT = MLE_model('Exponential',X,'numPop',1,'theta0',[40],'lb',[0],'ub',[inf],'ut',100-1,'verbose',true)
%
% X = [exprnd(20,10000,1);exprnd(50,10000,1)];
% STAT = MLE_model('Exponential',X,'numPop',2,'theta0',[10 0.5 60],...
%     'lb',[10 0 40],'ub',[60 1 100],'lt',5,...
%     'absSpacing',30,'relSpacing',3,'verbose',true)%
% discrete exp
% tau = 10;
% p = 1-exp(-1/tau);
% X = geornd(p,10000,1);
% X(X<2) = [];
% X(X>20) = 20;
%
% STAT = MLE_model('Exponential',X,'numPop',1,'theta0',[40],'lb',[0],'ub',[inf],...
%     'discrete',false,'lt',2,'ut',19,'verbose',true)

%%
% D = [50 100];
% ndt = 10;
% lagTime = 32;
% locPrec = 0;
%
% sigma = sqrt(2*D*ndt*lagTime-2/3*D*lagTime+2*locPrec^2);
% theta0 = [sigma(1),0.5,sigma(2)];
% lb = [sqrt(2*20*ndt*lagTime-2/3*20*lagTime+2*locPrec^2),0.05,sqrt(2*20*ndt*lagTime-2/3*20*lagTime+2*locPrec^2)];
% ub = [sqrt(2*200*ndt*lagTime-2/3*200*lagTime+2*locPrec^2),0.95,sqrt(2*1000*ndt*lagTime-2/3*1000*lagTime+2*locPrec^2)];
% minAbsMobLvlSpacing = [30];
% minRelMobLvlSpacing = [1.8];
%
% X = [raylrnd(sigma(1),10000,1);raylrnd(sigma(2),10000,1)];
%
% RMM = MLE_model('Rayleigh',...
%     X,...
%     'numPop',2,...
%     'theta0',theta0,...
%     'lb',lb,...
%     'ub',ub,...
%     'nonlcon',@(theta)deal(...
%     [theta(1:2:end-1).^2+minAbsMobLvlSpacing*(2*ndt*lagTime-2/3*lagTime)-theta(3:2:end)^2 ...
%     minRelMobLvlSpacing*(theta(1:2:end-1).^2-2*locPrec^2)-theta(3:2:end).^2+2*locPrec^2],[]),...
%     'TolX',10^-18,...
%     'TolFun',10^-18,...
%     'verbose',true);
% set(gcf,'visible','on')
%
% Dhat = (RMM.thetaEst(2,:).^2-2*locPrec^2)/(2*ndt*lagTime-2/3*lagTime)
% Dhat(2)-Dhat(1)
% Dhat(2)/Dhat(1)

% STAT = MLE_model('Gaussian',...
%     randn(1000,1),...
%     'verbose',true)
% STAT = MLE_model('Gaussian',...
%     randn(1000,1),...
%     'Robust',true,...
%     'verbose',true)
% STAT = MLE_model('Gaussian',...
%     randn(1000,1),...
%     'Robust',true,...
%     'lb',[-0.1,0],...
%     'ub',[0.1,0.8],...
%     'verbose',true)
%
% set(gcf,'visible','on')
