# Supplementary material for: Correlative single-molecule and structured illumination microscopy of fast dynamics at the plasma membrane
Source: Nat Commun. 2024 Jul 10;15:5813. doi: 10.1038/s41467-024-49876-9 (PMC11236984; doi:10.1038/s41467-024-49876-9)
Supplement: Supplementary file 25 — Supplementary Software [file 41467_2024_49876_MOESM25_ESM.zip › FRET_efficiency_analysis/FRET_efficiency_analysis/subfunction/model_exp_logP.m]

function yhat = model_exp_logP(theta,xdata)
%written by
%C.P.Richter
%Division of Biophysics / Group J.Piehler
%University of Osnabrueck

%modified 17.04.2015

%model of the exponential function
%input:
%theta = [area alpha beta]
%xdata = [pos]

yhat = log(theta(1))-log(theta(2))-xdata/theta(2);
end %nested0
