# Supplementary material for: Correlative single-molecule and structured illumination microscopy of fast dynamics at the plasma membrane
Source: Nat Commun. 2024 Jul 10;15:5813. doi: 10.1038/s41467-024-49876-9 (PMC11236984; doi:10.1038/s41467-024-49876-9)
Supplement: Supplementary file 25 — Supplementary Software [file 41467_2024_49876_MOESM25_ESM.zip › FRET_efficiency_analysis/FRET_efficiency_analysis/subfunction/model_localization_precision.m]

function precision =...
    model_localization_precision(psfStd, pxSize, photons, bg)
%written by
%C.P.Richter
%Division of Biophysics / Group J.Piehler
%University of Osnabrueck

%modified 22.04.2014
%modified 08.08.2018

%calculates the localization uncertainty according to
%The Lateral and Axial Localization Uncertainty in SuperResolution Light Microscopy
%Bernd Rieger and Sjoerd Stallinga
%DOI: 10.1002/cphc.201300711

psfStd = psfStd*pxSize; % px -> nm

tau = 2*pi*bg.*(psfStd.^2+pxSize^2/12)./(pxSize^2.*photons);

%for the case of gaussian-distributed errors (LS-fitting)
precision = sqrt((psfStd.^2+pxSize^2/12)./photons.*(16/9+4*tau));

%in case of poisson-distributed errors (MLE approximation)
% precision = sqrt((psfStd.^2+pxSize^2/12)./photons.*(1+4*tau+sqrt(2*tau./(1+4*tau))));
end
