# Supplementary material for: Correlative single-molecule and structured illumination microscopy of fast dynamics at the plasma membrane
Source: Nat Commun. 2024 Jul 10;15:5813. doi: 10.1038/s41467-024-49876-9 (PMC11236984; doi:10.1038/s41467-024-49876-9)
Supplement: Supplementary file 25 — Supplementary Software [file 41467_2024_49876_MOESM25_ESM.zip › FRET_efficiency_analysis/FRET_efficiency_analysis/subfunction/model_rayleigh_logP.m]

function yhat = model_rayleigh_logP(theta,xdata)
%written by
%C.P.Richter
%Division of Biophysics / Group J.Piehler
%University of Osnabrueck

%modified 29.04.2015

%model of rayleigh distribution
%input:
%theta = [area sig]
%xdata = [pos]

yhat = log(theta(1))+log(xdata)-2*log(theta(2))-xdata.^2/2/theta(2)^2;
end %nested0
