# Supplementary material for: Correlative single-molecule and structured illumination microscopy of fast dynamics at the plasma membrane
Source: Nat Commun. 2024 Jul 10;15:5813. doi: 10.1038/s41467-024-49876-9 (PMC11236984; doi:10.1038/s41467-024-49876-9)
Supplement: Supplementary file 25 — Supplementary Software [file 41467_2024_49876_MOESM25_ESM.zip › FRET_efficiency_analysis/FRET_efficiency_analysis/subfunction/MOV_localization.m]

function [SML,numDetect] = MOV_localization(imgStack,psfStd,varargin)
%written by
%C.P.Richter
%Division of Biophysics / Group J.Piehler
%University of Osnabrueck

%modified 08.10.2020

ip = inputParser;
ip.KeepUnmatched = true;
addRequired(ip,'imgStack')
addRequired(ip,'psfStd',@(x)isscalar(x))
addParamValue(ip,'FitPSF',false);
addParamValue(ip,'ErrRate',10^-3.3);
addParamValue(ip,'verbose',false);
parse(ip,imgStack,psfStd,varargin{:});

%%
[imgHeight,imgWidth,numFrame] = size(imgStack);

%% allocate
numDetect = zeros(numFrame,1);
SML = repmat(struct(...
    't',zeros(0,1),...
    'i',zeros(0,1),...
    'j',zeros(0,1),...
    'r',zeros(0,1),...
    'signal',zeros(0,1),...
    'amplitude',zeros(0,1),...
    'offset',zeros(0,1),...
    'noise',zeros(0,1),...
    'iSD',zeros(0,1),...
    'jSD',zeros(0,1),...
    'rSD',zeros(0,1),...
    'signalSD',zeros(0,1),...
    'amplitudeSD',zeros(0,1),...
    'offsetSD',zeros(0,1),...
    'noiseSE',zeros(0,1)),...
    [numFrame,1]);

if isnan(psfStd)
    SML = catfields(SML,1);
    return
else
    fprintf('\nMovie Localization:\n')
    reverseStr = '';
    for idxFrame = 1:numFrame
        msg = sprintf('Frame: %d/%d\n',idxFrame,numFrame);
        fprintf([reverseStr, msg]);
        reverseStr = repmat(sprintf('\b'), 1, length(msg));

        update_progressbar({msg(1:end-1)},...
            {idxFrame/numFrame},'ndx',1)

        %%
        pstruct = pointSourceDetection(...
            imgStack(:,:,idxFrame),psfStd,varargin{:});

        %         if ip.Results.FitPSF
        %             pstruct = pointSourceDetection(...
        %                 imgStack(:,:,idxFrame),psfStd,...
        %                 'Mode', 'xyAsc',...
        %                 'WindowSize',ceil(3*psfStd)+1,...
        %                 'FitMixtures', false,...
        %                 'Alpha', ip.Results.ErrRate);
        %         else
        %             pstruct = pointSourceDetection(...
        %                 imgStack(:,:,idxFrame),psfStd,...
        %                 'WindowSize',ceil(3*psfStd)+1,...
        %                 'FitMixtures', false,...
        %                 'MaxMixtures', 3,...
        %                 'Alpha', ip.Results.ErrRate);
        %
        %             %     [SML_,numDetect(idxFrame),residual(:,:,idxFrame)] = IMG_MTT_localization(...
        %             %         imgStack(:,:,idxFrame),rPSF,'verbose',false);
        %         end %if

        if isempty(pstruct)
            SML_.i = [];
            SML_.j = [];
            SML_.signal = [];
            SML_.noise = [];
            SML_.r = [];
            SML_.offset = [];
            SML_.iSD = [];
            SML_.jSD = [];
            SML_.signalSD = [];
            SML_.noiseSE = [];
            SML_.rSD = [];
            SML_.offsetSD = [];
            SML_.t = [];
            SML_.amplitude = [];
            SML_.amplitudeSD = [];
        else
            SML_.i = pstruct.y(:);
            SML_.j = pstruct.x(:);
            SML_.signal = pstruct.A(:)*2*pi.*pstruct.s(:).^2; %volume under the gaussian profile
            SML_.noise = pstruct.RSS(:); %std. (of the residuals) of the region after estimation (noise amplitude)
            SML_.r = pstruct.s(:); % radius of the PSF
            SML_.offset = pstruct.c(:); %CPR 141202 added m(the bckgrnd lvl) for export
            SML_.amplitude = colvec(pstruct.A);
            SML_.t = ones(size(SML_.signal))*idxFrame; %time stamp

            SML_.iSD = colvec(pstruct.y_pstd);
            SML_.jSD = colvec(pstruct.x_pstd);
            SML_.rSD = colvec(pstruct.s_pstd);
            SML_.amplitudeSD = colvec(pstruct.A_pstd);
            SML_.signalSD = 2*pi.*colvec(pstruct.s).*colvec(pstruct.A_pstd)+...
                4*pi*colvec(pstruct.s).*colvec(pstruct.A).*colvec(pstruct.s_pstd);
            SML_.offsetSD = colvec(pstruct.c_pstd);
            SML_.noiseSE = colvec(pstruct.SE_sigma_r); %fit residuals
        end %if
        SML(idxFrame,1) = SML_;

        %%
        if ip.Results.verbose
            if idxFrame == 1
                hImg = [];
                hPnt = [];
            end %if

            [hPnt,hImg,~,hFig] = IMG_plot_with_loc(...
                imgStack(:,:,idxFrame),SML_.i,SML_.j,SML_.r,...
                varargin{:},'hImg',hImg,'hPnt',hPnt);

            if idxFrame == numFrame
                close(hFig)
            end %if
        end %if
    end %for
    SML = catfields(SML,1);
end %if
end %fun
