# Supplementary material for: Correlative single-molecule and structured illumination microscopy of fast dynamics at the plasma membrane
Source: Nat Commun. 2024 Jul 10;15:5813. doi: 10.1038/s41467-024-49876-9 (PMC11236984; doi:10.1038/s41467-024-49876-9)
Supplement: Supplementary file 25 — Supplementary Software [file 41467_2024_49876_MOESM25_ESM.zip › FRET_efficiency_analysis/FRET_efficiency_analysis/subfunction/nanmask.m]

function img = nanmask(img,mask)
%written by
%C.P.Richter
%Division of Biophysics / Group J.Piehler
%University of Osnabrueck
[~,~,dimZ,dimC] = size(img);
img(repmat(not(mask),1,1,dimZ,dimC)) = nan;
end %fun
