# Supplementary material for: Correlative single-molecule and structured illumination microscopy of fast dynamics at the plasma membrane
Source: Nat Commun. 2024 Jul 10;15:5813. doi: 10.1038/s41467-024-49876-9 (PMC11236984; doi:10.1038/s41467-024-49876-9)
Supplement: Supplementary file 25 — Supplementary Software [file 41467_2024_49876_MOESM25_ESM.zip › FRET_efficiency_analysis/FRET_efficiency_analysis/subfunction/nanquantile.m]

function q = nanquantile(X,Q)
%written by
%C.P.Richter
%Division of Biophysics / Group J.Piehler
%University of Osnabrueck

%modified 18.11.2015

isNaN = isnan(X);

if all(isNaN(:))
    if numel(Q) == 1
        q = inf;
    elseif numel(Q) == 2
        q = [-inf,inf];
    else
        q = [];
    end %if
elseif any(isNaN(:))
    q = quantile(X(not(isNaN)),Q);
else
    q = quantile(double(X(:)),Q);
end %if
end %fun
