# Supplementary material for: Correlative single-molecule and structured illumination microscopy of fast dynamics at the plasma membrane
Source: Nat Commun. 2024 Jul 10;15:5813. doi: 10.1038/s41467-024-49876-9 (PMC11236984; doi:10.1038/s41467-024-49876-9)
Supplement: Supplementary file 25 — Supplementary Software [file 41467_2024_49876_MOESM25_ESM.zip › FRET_efficiency_analysis/FRET_efficiency_analysis/subfunction/normality_test.m]

function risk = normality_test(x)
x(isnan(x) | isinf(x)) = [];
% N = numel(unique(x(:)));
% N = numel(x(:));
% test for normality
if numel(unique(x(:))) < 3
    pValGauss = nan;
elseif numel(x(:)) > 5000
    [~,pValGauss] = adtest(x);
else %shapiro-wilks test
    pValGauss = swtest(x);
end %if
risk = -log10(pValGauss);
end %fun
