# Supplementary material for: Correlative single-molecule and structured illumination microscopy of fast dynamics at the plasma membrane
Source: Nat Commun. 2024 Jul 10;15:5813. doi: 10.1038/s41467-024-49876-9 (PMC11236984; doi:10.1038/s41467-024-49876-9)
Supplement: Supplementary file 25 — Supplementary Software [file 41467_2024_49876_MOESM25_ESM.zip › FRET_efficiency_analysis/FRET_efficiency_analysis/subfunction/plot_band_line.m]

function h = plot_band_line(x,ylb,yub,varargin)
%written by
%C.P.Richter
%Division of Biophysics / Group J.Piehler
%University of Osnabrueck

ip = inputParser;
ip.KeepUnmatched = true;
addRequired(ip,'x')
addRequired(ip,'ylb')
addRequired(ip,'yub')
addParamValue(ip,'facecolor','w')
parse(ip,x,ylb,yub,varargin{:});

%%
h = patch('xdata',[colvec(x);flipud(colvec(x))],...
    'ydata',[colvec(ylb);flipud(colvec(yub))],...
    varargin{:});

% h = patch([colvec(x);flipud(colvec(x))],...
%     [colvec(ylb);flipud(colvec(yub))],...
%     ip.Results.facecolor,varargin{:});
end %fun
