# Supplementary material for: Correlative single-molecule and structured illumination microscopy of fast dynamics at the plasma membrane
Source: Nat Commun. 2024 Jul 10;15:5813. doi: 10.1038/s41467-024-49876-9 (PMC11236984; doi:10.1038/s41467-024-49876-9)
Supplement: Supplementary file 25 — Supplementary Software [file 41467_2024_49876_MOESM25_ESM.zip › FRET_efficiency_analysis/FRET_efficiency_analysis/subfunction/plot_hist_new.m]

function [hFig,hAx,FIT,OUT] = plot_hist_new(X,varargin)
%written by
%C.P.Richter
%Division of Biophysics / Group J.Piehler
%University of Osnabrueck

ip = inputParser;
ip.KeepUnmatched = true;
addRequired(ip,'X')
addParamValue(ip,'hAx',[])
addParamValue(ip,'Type','Gaussian')
% addParamValue(ip,'Units','')
% addParamValue(ip,'UnitPrecision','%.3f')
addParamValue(ip,'TitleStr',[])
addParamValue(ip,'PlotSummary',1)
parse(ip,X,varargin{:});

titleStr = ip.Results.TitleStr;

%%
if isstruct(X)
    FIT = X;
else
    FIT = MLE_model(ip.Results.Type,X,varargin{:});
end %if

% %%
% if all(FIT.isNonSenseData)
%     hFig = [];
%     hAx = [];
%     return
% end

%%
if isempty(ip.Results.hAx)
    hFig = figure('color','w','Units','pixels',...
        'Position',set_figure_position(0.8,0.8,'center'),'visible','off');
    
    hAx = axes('units','normalized','outerposition',...
        [0 0.27 0.95 0.65],'box','on','Layer','top',...
        'xticklabel','','TickLength',[0,0],...
        'xgrid','off','ygrid','off','fontsize',18,'nextplot','add');
    
    hAx(2) = axes('units','normalized','position',...
        get(hAx,'position'),'xlim',get(hAx,'xlim'),...
        'xticklabel','','yaxislocation','right','ytick',0:0.1:1,'ycolor','m',...
        'xgrid','off','ygrid','on','fontsize',18,'color','none','nextplot','add');
    
    %     linkprop(hAx(1:2),'position')
    
    hAx(3) = axes('units','normalized','outerposition',...
        [0 0.02 0.95 0.32],'box','on','Layer','top',...
        'xgrid','off','ygrid','on','fontsize',18,'nextplot','add');
    linkaxes(hAx(1:3),'x')
else
    hAx = ip.Results.hAx;
    hFig = get(hAx(1),'Parent');
end %if

%%
if isfield(FIT,'Full')
    line('xdata',FIT.Full.X,'ydata',zeros(FIT.Full.numPnt,1),...
        'color','k','marker','+','markersize',9,'linewidth',0.5,...
        'Parent',hAx(1))
    
    hPatchFull = patch(...
        'Faces',transpose(reshape(1:4*numel(FIT.Full.EPDF),4,[])),...
        'Vertices',[colvec([[1;1]*rowvec(FIT.leEPDF);...
        [1;1]*rowvec(FIT.reEPDF)]),...
        colvec([0;1;1;0]*rowvec(FIT.Full.numPnt*FIT.Full.EPDF*FIT.dxEPDF))],...
        'Facecolor',[0.7,0.7,0.7],...
        'edgecolor',[0.6 0.3 0.3],...
        'Parent',hAx(1));
    
    hPatchGood = patch(...
        'Faces',transpose(reshape(1:4*numel(FIT.Analysed.EPDF),4,[])),...
        'Vertices',[colvec([[1;1]*rowvec(FIT.leEPDF);...
        [1;1]*rowvec(FIT.reEPDF)]),...
        colvec([0;1;1;0]*rowvec(FIT.Analysed.numPnt*FIT.Analysed.EPDF*FIT.dxEPDF))],...
        'Facecolor',[0.7,0.7,0.7],...
        'edgecolor',[0.5 0.5 0.5],...
        'Parent',hAx(1));
end %if

hPatchHist = patch(...
    'Faces',transpose(reshape(1:4*numel(FIT.EPDF),4,[])),...
    'Vertices',[colvec([[1;1]*rowvec(FIT.leEPDF);...
    [1;1]*rowvec(FIT.reEPDF)]),...
    colvec([0;1;1;0]*rowvec(FIT.numPnt*FIT.EPDF*FIT.dxEPDF))],...
    'Facecolor',[0.5,0.8,0.5],...
    'edgecolor',[0.3,0.6,0.3],...
    'Parent',hAx(1));

line('xdata',FIT.xPDF,...
    'ydata',FIT.numPnt*sum(FIT.PDF,2)*FIT.dxEPDF/(FIT.pctObs/100),...
    'color','m','linestyle','-','linewidth',1,'Parent',hAx(1))

% axis(hAx(1),[min(FIT.Full.minX,FIT.fitSupport(1)),...
%     max(FIT.Full.maxX,FIT.fitSupport(2)),0,inf])
axis(hAx(1),[FIT.fitSupport(1),FIT.fitSupport(2),0,inf])

if isempty(titleStr)    
    % sprintf('N = %d (Ignored [%%] = %.1f%% | Outlier [%%] = %.1f%%)\nGlobal Mean \\pmSD = %s\\pm%s (Unobserved [%%] = %.1f)\nSkewness = %.1f (Risk = %.1f)\nNon-Gaussianity Risk = %.1f',...
    %                 STAT.Full.numPnt,...
    %                 (1-STAT.numPnt/STAT.Full.numPnt)*100,...
    %                 STAT.Full.pctLowerOutlier+STAT.Full.pctUpperOutlier,...
    %                 num2str(STAT.thetaEst(2),ip.Results.unitPrecision),...
    %                 num2str(STAT.thetaEst(3),ip.Results.unitPrecision),...
    %                 (STAT.pctLowerTruncPDF+STAT.pctUpperTruncPDF)*100,...
    %                 STAT.Skew,STAT.riskSkew,...
    %                 STAT.riskNonGauss)
    
        cmap = state_cmap(FIT.numPop);
    %
    %     if FIT.numPop == 1
    %         switch FIT.type
    %             case 'Gaussian'
    %                 titleStr = strcat(titleStr,...
    %                     sprintf('\n\\mu_{global} = %s(\\pm%s)\n\\sigma_{global} = %s(\\pm%s)',...
    %                     num2str(FIT.thetaEst(2),sprintf('%%.%df',FIT.unitPrecision)),...
    %                     num2str(FIT.thetaSE(2),sprintf('%%.%df',FIT.unitPrecision+1)),...
    %                     num2str(FIT.thetaEst(3),sprintf('%%.%df',FIT.unitPrecision)),...
    %                     num2str(FIT.thetaSE(3),sprintf('%%.%df',FIT.unitPrecision+1))));
    %             case 'Rayleigh'
    %                   titleStr = strcat(titleStr,...
    %                     sprintf('\n\\mu_{global} = %s(\\pm%s)',...
    %                     num2str(FIT.thetaEst(2),sprintf('%%.%df',FIT.unitPrecision)),...
    %                     num2str(FIT.thetaSE(2),sprintf('%%.%df',FIT.unitPrecision+1))));
    %             case 'Exponential'
    %                 titleStr = strcat(titleStr,...
    %                     sprintf('\n\\mu_{global} = %s(\\pm%s)',...
    %                     num2str(FIT.thetaEst(2),sprintf('%%.%df',FIT.unitPrecision)),...
    %                     num2str(FIT.thetaSE(2),sprintf('%%.%df',FIT.unitPrecision+1))));
    %         end %switch
    %     else
    
    for idxPop = 1:FIT.numPop
        switch FIT.type
            case 'Gaussian'
                if idxPop == 1
                    
                    
                    titleStr_ = {sprintf('\nGlobal Area [%%] = {\\color[rgb]{%f,%f,%f}%.2f(\\pm%.2f)}',...
                        cmap(idxPop,1),cmap(idxPop,2),cmap(idxPop,3),...
                        FIT.thetaEst(1,idxPop)*100,...
                        FIT.thetaSE(1,idxPop)*100),...
                        sprintf('\nGlobal Mean = {\\color[rgb]{%f,%f,%f}%s(\\pm%s)}',...
                        cmap(idxPop,1),cmap(idxPop,2),cmap(idxPop,3),...
                        num2str(FIT.thetaEst(2,idxPop),sprintf('%%.%df',FIT.unitPrecision)),...
                        num2str(FIT.thetaSE(2,idxPop),sprintf('%%.%df',FIT.unitPrecision+1))),...
                        sprintf('\nGlobal SD = {\\color[rgb]{%f,%f,%f}%s(\\pm%s)}',...
                        cmap(idxPop,1),cmap(idxPop,2),cmap(idxPop,3),...
                        num2str(FIT.thetaEst(3,idxPop),sprintf('%%.%df',FIT.unitPrecision)),...
                        num2str(FIT.thetaSE(3,idxPop),sprintf('%%.%df',FIT.unitPrecision+1)))};
                else
                    titleStr_ = vertcat(titleStr_,{...
                        sprintf(' || {\\color[rgb]{%f,%f,%f}%.2f(\\pm%.2f)}',...
                        cmap(idxPop,1),cmap(idxPop,2),cmap(idxPop,3),...
                        FIT.thetaEst(1,idxPop)*100,...
                        FIT.thetaSE(1,idxPop)*100),...
                        sprintf(' || {\\color[rgb]{%f,%f,%f}%s(\\pm%s)}',...
                        cmap(idxPop,1),cmap(idxPop,2),cmap(idxPop,3),...
                        num2str(FIT.thetaEst(2,idxPop),sprintf('%%.%df',FIT.unitPrecision)),...
                        num2str(FIT.thetaSE(2,idxPop),sprintf('%%.%df',FIT.unitPrecision+1))),...
                        sprintf(' || {\\color[rgb]{%f,%f,%f}%s(\\pm%s)}',...
                        cmap(idxPop,1),cmap(idxPop,2),cmap(idxPop,3),...
                        num2str(FIT.thetaEst(3,idxPop),sprintf('%%.%df',FIT.unitPrecision)),...
                        num2str(FIT.thetaSE(3,idxPop),sprintf('%%.%df',FIT.unitPrecision+1)))});
                end %if
                %                 titleStr = strcat(titleStr,...
                %                     sprintf('{\\color[rgb]{%f,%f,%f}\nArea [%%] = %.1f(\\pm%.1f) || Mean = %s(\\pm%s) || \\sigma = %s(\\pm%s)}',...
                %                     cmap(idxPop,1),cmap(idxPop,2),cmap(idxPop,3),...
                %                     FIT.thetaEst(1,idxPop)*100,...
                %                     FIT.thetaSE(1,idxPop)*100,...
                %                     num2str(FIT.thetaEst(2,idxPop),sprintf('%%.%df',FIT.unitPrecision)),...
                %                     num2str(FIT.thetaSE(2,idxPop),sprintf('%%.%df',FIT.unitPrecision+1)),...
                %                     num2str(FIT.thetaEst(3,idxPop),sprintf('%%.%df',FIT.unitPrecision)),...
                %                     num2str(FIT.thetaSE(3,idxPop),sprintf('%%.%df',FIT.unitPrecision+1))));
            case 'Rayleigh'
                if idxPop == 1
                    
                    titleStr_ = {sprintf('\nGlobal Area [%%] = {\\color[rgb]{%f,%f,%f}%.2f(\\pm%.2f)}',...
                        cmap(idxPop,1),cmap(idxPop,2),cmap(idxPop,3),...
                        FIT.thetaEst(1,idxPop)*100,...
                        FIT.thetaSE(1,idxPop)*100),...
                        sprintf('\nGlobal Mode = {\\color[rgb]{%f,%f,%f}%s(\\pm%s)}',...
                        cmap(idxPop,1),cmap(idxPop,2),cmap(idxPop,3),...
                        num2str(FIT.thetaEst(2,idxPop),sprintf('%%.%df',FIT.unitPrecision)),...
                        num2str(FIT.thetaSE(2,idxPop),sprintf('%%.%df',FIT.unitPrecision+1)))};
                else
                    titleStr_ = vertcat(titleStr_,{...
                        sprintf(' || {\\color[rgb]{%f,%f,%f}%.2f(\\pm%.2f)}',...
                        cmap(idxPop,1),cmap(idxPop,2),cmap(idxPop,3),...
                        FIT.thetaEst(1,idxPop)*100,...
                        FIT.thetaSE(1,idxPop)*100),...
                        sprintf(' || {\\color[rgb]{%f,%f,%f}%s(\\pm%s)}',...
                        cmap(idxPop,1),cmap(idxPop,2),cmap(idxPop,3),...
                        num2str(FIT.thetaEst(2,idxPop),sprintf('%%.%df',FIT.unitPrecision)),...
                        num2str(FIT.thetaSE(2,idxPop),sprintf('%%.%df',FIT.unitPrecision+1)))});
                end %if
                %                   titleStr = strcat(titleStr,...
                %                     sprintf('{\\color[rgb]{%f,%f,%f}\nArea [%%] = %.1f\\pm%.1f || \\sigma = %s\\pm%s}',...
                %                     cmap(idxPop,1),cmap(idxPop,2),cmap(idxPop,3),...
                %                     FIT.thetaEst(1,idxPop)*100,...
                %                     FIT.thetaSE(1,idxPop)*100,...
                %                     num2str(FIT.thetaEst(2,idxPop),sprintf('%%.%df',FIT.unitPrecision)),...
                %                     num2str(FIT.thetaSE(2,idxPop),sprintf('%%.%df',FIT.unitPrecision+1))));
            case 'Exponential'
                if idxPop == 1
                    
                    
                    titleStr_ = {sprintf('\nGlobal Area [%%] = {\\color[rgb]{%f,%f,%f}%.2f(\\pm%.2f)}',...
                        cmap(idxPop,1),cmap(idxPop,2),cmap(idxPop,3),...
                        FIT.thetaEst(1,idxPop)*100,...
                        FIT.thetaSE(1,idxPop)*100),...
                        sprintf('\nGlobal Mean = {\\color[rgb]{%f,%f,%f}%s(\\pm%s)}',...
                        cmap(idxPop,1),cmap(idxPop,2),cmap(idxPop,3),...
                        num2str(FIT.thetaEst(2,idxPop),sprintf('%%.%df',FIT.unitPrecision)),...
                        num2str(FIT.thetaSE(2,idxPop),sprintf('%%.%df',FIT.unitPrecision+1)))};
                else
                    titleStr_ = vertcat(titleStr_,{...
                        sprintf(' || {\\color[rgb]{%f,%f,%f}%.2f(\\pm%.2f)}',...
                        cmap(idxPop,1),cmap(idxPop,2),cmap(idxPop,3),...
                        FIT.thetaEst(1,idxPop)*100,...
                        FIT.thetaSE(1,idxPop)*100),...
                        sprintf(' || {\\color[rgb]{%f,%f,%f}%s(\\pm%s)}',...
                        cmap(idxPop,1),cmap(idxPop,2),cmap(idxPop,3),...
                        num2str(FIT.thetaEst(2,idxPop),sprintf('%%.%df',FIT.unitPrecision)),...
                        num2str(FIT.thetaSE(2,idxPop),sprintf('%%.%df',FIT.unitPrecision+1)))});
                end %if
                %                 titleStr = strcat(titleStr,...
                %                     sprintf('{\\color[rgb]{%f,%f,%f}\nArea [%%] = %.1f\\pm%.1f || Mean = %s\\pm%s}',...
                %                     cmap(idxPop,1),cmap(idxPop,2),cmap(idxPop,3),...
                %                     FIT.thetaEst(1,idxPop)*100,...
                %                     FIT.thetaSE(1,idxPop)*100,...
                %                     num2str(FIT.thetaEst(2,idxPop),sprintf('%%.%df',FIT.unitPrecision)),...
                %                     num2str(FIT.thetaSE(2,idxPop),sprintf('%%.%df',FIT.unitPrecision+1))));
        end %switch
    end %for
    
    if FIT.numPop == 1
        titleStr = strcat(titleStr,titleStr_{:,2:end}); 
        switch FIT.type
            case 'Gaussian'
                titleStr = strcat(titleStr,...
                        sprintf('\nNon-Gauss Risk = %.1f || Skew. Risk = %.1f',...
                        FIT.riskNonGauss,...
                        FIT.riskSkew));
            case 'Rayleigh'
                titleStr = strcat(titleStr,...
                        sprintf('\nNon-Rayleigh Risk = %.1f',...
                        FIT.riskNonRayleigh));
            case 'Exponential'
                titleStr = strcat(titleStr,...
                        sprintf('\nNon-Exp. Risk = %.1f',...
                        FIT.riskNonExp));
        end %switch
    else
        titleStr = strcat(titleStr,titleStr_{:});
    end %if


    titleStr = strcat(titleStr,...
        sprintf('\n{\\color[rgb]{0.5,0.8,0.5}N = %d} || {\\color[rgb]{0.7,0.7,0.7}Ignored [%%] = _{%.2f}^{%.2f}} || {\\color[rgb]{0.8,0.5,0.5}Outlier [%%] = _{%.2f}^{%.2f}}',...
        FIT.numPnt,...
        FIT.pctTruncatedData(1),FIT.pctTruncatedData(2),...
        FIT.pctOutlier(1),FIT.pctOutlier(2)));
end %if
title(hAx(2),titleStr,...
    'Fontsize',12)

%% CDF
% plot_band_line(FIT.Full.xECDF(2:end-1),...
%     FIT.Full.lcbECDF(2:end-1),...
%     FIT.Full.ucbECDF(2:end-1),...
%     'Parent',hAx(2),...
%     'facecolor','m',...
%     'facealpha',0.2,...
%     'edgecolor','none');

plot_band_line([min(FIT.Full.minX,FIT.fitSupport(1)); ...
    FIT.Full.xECDF; max(FIT.Full.maxX,FIT.fitSupport(2))],...
    [0; FIT.Full.lcbECDF; 1],...
    [0; FIT.Full.ucbECDF; 1],...
    'Parent',hAx(2),...
    'facecolor','m',...
    'facealpha',0.2,...
    'edgecolor','none');
% line('xdata',FIT.xECDF,'ydata',FIT.ECDF,...
%     'color','m','linewidth',1,'Parent',hAx(2))
line('xdata',FIT.xPDF,'ydata',sum(FIT.CDF,2),...
    'color','m','linestyle','-','linewidth',1,'Parent',hAx(2))

% axis(hAx(2),[min(FIT.Full.minX,FIT.fitSupport(1)),...
%     max(FIT.Full.maxX,FIT.fitSupport(2)),0,1])
axis(hAx(2),[FIT.fitSupport(1),FIT.fitSupport(2),0,1])
ylabel(hAx(2),'CDF')

%% plot individual population distribution
% cmap = [0,0,0;1 0 0;0.3,0.6,0.3;0 0 1;1 0.5 0];
% ctrs = FIT.thetaEst(1:2:end);
% ctrHeight = diag(FIT.numPnt*FIT.funPDF(FIT.thetaEst,ctrs))*FIT.dxEPDF/(FIT.pctObs/100);
cmap = state_cmap(FIT.numPop);

for idxPop = 1:FIT.numPop
    OUT.hLineParamSupport(idxPop) = line('Parent',hAx(2),...
        'xdata',[FIT.paramLB(2,idxPop),FIT.paramUB(2,idxPop)],...
        'ydata',[1 1],...
        'color',cmap(idxPop,:),'linewidth',3,'linestyle','-');
    
    OUT.hMarkerParamLB(idxPop) = line('Parent',hAx(2),...
        'xdata',FIT.paramLB(2,idxPop),...
        'ydata',1,...
        'marker','<','markersize',7,...
        'MarkerFaceColor',cmap(idxPop,:),'MarkerEdgeColor','none');
    
    OUT.hMarkerParamUB(idxPop) = line('Parent',hAx(2),...
        'xdata',FIT.paramUB(2,idxPop),...
        'ydata',1,...
        'marker','>','markersize',7,...
        'MarkerFaceColor',cmap(idxPop,:),'MarkerEdgeColor','none');
    
    hMarkerParam0(idxPop) = line('Parent',hAx(2),...
        'xdata',FIT.theta0(2,idxPop),...
        'ydata',1,...
        'marker','o','markersize',7,...
        'MarkerFaceColor',cmap(idxPop,:),'MarkerEdgeColor','none');
    
    
    %     hLineLocationBounds(idxPop) = errorbar(FIT.theta0(2,idxPop),1,...
    %         0,0,abs(FIT.theta0(2,idxPop)-FIT.paramLB(2,idxPop)),...
    %         abs(FIT.theta0(2,idxPop)-min(2*FIT.fitSupport(2),FIT.paramUB(2,idxPop))),...
    %         'CapSize',16,'color',cmap(idxPop,:),'linewidth',2,...
    %         'Marker','.','markersize',25,'Parent',hAx(2));
    
    hLineSubpop(idxPop) = line('Parent',hAx(1),...
        'xdata',FIT.xPDF,...
        'ydata',FIT.numPnt*FIT.PDF(:,idxPop)*FIT.dxEPDF/(FIT.pctObs/100),...
        'color',cmap(idxPop,:),'linewidth',2,'linestyle',':');
    
    hLineSubpop(idxPop) = line('Parent',hAx(2),...
        'xdata',[1,1]*FIT.thetaEst(2,idxPop),...
        'ydata',[0,1],...
        'color',cmap(idxPop,:),'linewidth',2);
    
    OUT.hPatch(idxPop) = patch(...
        'Faces',1:4,...
        'Vertices',[colvec(...
        [[1;1]*(FIT.thetaEst(2,idxPop)-1.96*FIT.thetaSE(2,idxPop));...
        [1;1]*(FIT.thetaEst(2,idxPop)+1.96*FIT.thetaSE(2,idxPop))]),...
        colvec([0;1;1;0])],...
        'facecolor',cmap(idxPop,:)*0.7,...
        'facealpha',0.15,...
        'linewidth',1,...
        'edgealpha',0.4,...
        'edgecolor',cmap(idxPop,:)*0.7,...
        'Parent',hAx(2));
end %for

% axis(hAx(1),[min(FIT.Full.minX,FIT.fitSupport(1)),...
%     max(FIT.Full.maxX,FIT.fitSupport(2)),0,inf])
axis(hAx(1),[FIT.fitSupport(1),FIT.fitSupport(2),0,inf])
ylabel(hAx(1),'Frequency [cnts]')

%% plot histogram residuals (just as a quality control as we actually do MLE)
cmap = [0.6 0.6 1;0 0 0;1 0.6 0.6];
colormap(hAx(3),cmap)
patch(...
    'Faces',transpose(reshape(1:4*numel(FIT.residual),4,[])),...
    'Vertices',[colvec([[1;1]*rowvec(FIT.leEPDF);...
    [1;1]*rowvec(FIT.reEPDF)]),...
    colvec([0;1;1;0]*rowvec(FIT.residual))],...
    'Facecolor','flat',...
    'cdata',sign(FIT.residual)+2,...
    'cdatamapping','direct',...
    'edgecolor','none',...
    'Parent',hAx(3));

line('Parent',hAx(3),...
    'xdata',[FIT.dataSupport(1),FIT.dataSupport(2),FIT.dataSupport(2),FIT.dataSupport(1),FIT.dataSupport(1)],...
    'ydata',[min(FIT.residual),min(FIT.residual),max(FIT.residual),max(FIT.residual),min(FIT.residual)],...
    'color',[0.815 0.815 0.815],...
    'linewidth',3);

% axis(hAx(3),[min(FIT.Full.minX,FIT.fitSupport(1)),...
%     max(FIT.Full.maxX,FIT.fitSupport(2)),-inf,inf])
axis(hAx(3),[FIT.fitSupport(1),FIT.fitSupport(2),-inf,inf])
ylabel(hAx(3),'Residual [cnts]')

if isfield(FIT,'unit')
    xlabel(hAx(3),sprintf('%s [%s]',...
        FIT.parameter,FIT.unit))
end %if

%%
horz_align_axes(hAx)
end %fun
