# Supplementary material for: Correlative single-molecule and structured illumination microscopy of fast dynamics at the plasma membrane
Source: Nat Commun. 2024 Jul 10;15:5813. doi: 10.1038/s41467-024-49876-9 (PMC11236984; doi:10.1038/s41467-024-49876-9)
Supplement: Supplementary file 25 — Supplementary Software [file 41467_2024_49876_MOESM25_ESM.zip › FRET_efficiency_analysis/FRET_efficiency_analysis/subfunction/PNT_grid_idx.m]

function [idx,period,pntsIn,edges,ctrs,n] = PNT_grid_idx(X,N,lim)
%written by
%C.P.Richter
%Division of Biophysics / Group J.Piehler
%University of Osnabrueck

%modified 11.12.2015
%modified 22.02.2017: edges get included!
  
for idxDim = numel(lim):-1:1
    %grid generation
    [edges{idxDim},ctrs{idxDim},period(idxDim)] = ...
        line_seg(lim{idxDim},N(idxDim));
    
    if isempty(X)
        n{idxDim} = zeros(size(ctrs{idxDim}));
        idx = nan(0,numel(lim));
        pntsIn = true(0,1);
    else
    %points on the edges get included!
    pntsIn(:,idxDim) = X(:,idxDim) >= lim{idxDim}(1) &...
        X(:,idxDim) <= lim{idxDim}(2);
    [n{idxDim},idx(pntsIn(:,idxDim),idxDim)] = histc(...
        X(pntsIn(:,idxDim),idxDim),edges{idxDim});
    
    idx(not(pntsIn(:,idxDim)),idxDim) = nan; %marker for out of box points
        idx(idx(:,idxDim) == N(idxDim)+1,idxDim) = N(idxDim);
    n{idxDim}(end) = [];
    end %if       
end %for
end %fun
