# Supplementary material for: Correlative single-molecule and structured illumination microscopy of fast dynamics at the plasma membrane
Source: Nat Commun. 2024 Jul 10;15:5813. doi: 10.1038/s41467-024-49876-9 (PMC11236984; doi:10.1038/s41467-024-49876-9)
Supplement: Supplementary file 25 — Supplementary Software [file 41467_2024_49876_MOESM25_ESM.zip › FRET_efficiency_analysis/FRET_efficiency_analysis/subfunction/rel_skewness.m]

function [relSkew,pVal] = rel_skewness(x,mu,sigma)
%written by
%C.P.Richter
%Division of Biophysics / Group J.Piehler
%University of Osnabrueck

% if isvector(x)
%     n = numel(x);
%     relSkew = skewness(x,0);
%     pVal = 1-normcdf(relSkew/sqrt(6*n*(n-1)/(n-2)/(n+1)/(n+3)));   
% else
%     n = size(x,1);
%     relSkew = skewness(x,0,1);
%     pVal = 1-normcdf(relSkew/sqrt(6*n*(n-1)/(n-2)/(n+1)/(n+3)));   
% end %if

if nargin == 1
    mu = median(x,1);
    sigma = 1.4826*median(abs(x-mu));   
end %if
relSkew = (mean(x)-mu)./sigma*100;

for iter = 1000:-1:1
    x_ = randn(size(x,1),1);
    if nargin == 1
        mu = median(x_,1);
        sigma = 1.4826*median(abs(x_-mu));   
    end %if
    relSkew_(iter) = (mean(x_)-mu)./sigma*100;
end    
pVal = erfc(abs(relSkew/100)/std(relSkew_/100)/sqrt(2));
% relSkew = (mean(x,1)-median(x,1))./(sqrt(pi/2)*mad(x,0,1));
% pVal = 1-normcdf(sqrt(size(x,1))*relSkew/sqrt(0.5708));
% relSkew = (mean(x,1)-median(x,1))./std(x,0,1);
% pVal = 1-tcdf(sqrt(2*size(x,1))*relSkew,size(x,1)-1);

% if unique(x) == 1
%     relSkew = 0;
% else
%     idxShuffle = randperm(numel(x));
%     relSkew = mc(x(idxShuffle(1:min(10000,numel(x)))));
% end %if
% 
% relSkew = medcouple(x);
% 
% % A robust measure of skewness. G.Brys 2003
% %asymptotic variance for MC
% expVar = 1.25;
% pVal = erfc(sqrt(min(10000,numel(x)))*abs(relSkew)/sqrt(2*expVar));
end %fun

%% testing
% dfittool(rel_skewness(randn(100,10000)))

% x = randn(10000,1);
% for iter = 1:1000
% x = randn(1000,100);
% [relSkew,pVal] = rel_skewness(x);
% stat(iter) = sum(pVal < 0.05)/numel(pVal);
% end
% mean(stat)
% 
% x = randn(1000,10000);
% 
% relSkew = (mean(x,1)-median(x,1))./std(x,1,1);
% 1-normcdf(sqrt(size(x,1))*relSkew/0.5708)
