# Supplementary material for: Correlative single-molecule and structured illumination microscopy of fast dynamics at the plasma membrane
Source: Nat Commun. 2024 Jul 10;15:5813. doi: 10.1038/s41467-024-49876-9 (PMC11236984; doi:10.1038/s41467-024-49876-9)
Supplement: Supplementary file 25 — Supplementary Software [file 41467_2024_49876_MOESM25_ESM.zip › FRET_efficiency_analysis/FRET_efficiency_analysis/subfunction/scan_and_list_folder_for_specific_file_format.m]

function [listFile,numFile] = scan_and_list_folder_for_specific_file_format(...
    folder,targetFormat,varargin)
%written by
%C.P.Richter
%Division of Biophysics / Group J.Piehler
%University of Osnabrueck

%modified 31.10.2014: multiple positive & negative keywords
%modified 18.10.2015: define the subfolder search depth

ip = inputParser;
ip.KeepUnmatched = true;
addParamValue(ip,'NumSubFolder',inf,@(x)isscalar(x) & x >= 0)
addParamValue(ip,'PosKeyword', [], @(x)isvector(x) | isempty(x));
addParamValue(ip,'NegKeyword', [], @(x)isvector(x) | isempty(x));
parse(ip,varargin{:});

numSubFolder = ip.Results.NumSubFolder;
posKeyword = ip.Results.PosKeyword;
negKeyword = ip.Results.NegKeyword;

%%
[listFolder,listFile] = get_subfolders_and_files(cellstr(folder),[]);
if isinf(numSubFolder)
    while not(isempty(listFolder)) %search down each subfolder
        [listFolder,listFile] = get_subfolders_and_files(listFolder,listFile);
    end %while
elseif numSubFolder > 0
    for cntSubFolder = 1:numSubFolder
        [listFolder,listFile] = get_subfolders_and_files(listFolder,listFile);
    end %for
end %if

take = false;
numFile = numel(listFile);
for idxFile = numFile:-1:1
    [~,filename,fileFormat] = fileparts(listFile{idxFile});
    if strcmp('.*',targetFormat)
        hasFormat = true;
    else
    hasFormat = any(strcmp(fileFormat,targetFormat));
    end %if
    
    %%
    if not(isempty(posKeyword))
        if ischar(posKeyword)
            hasPosKeyword = not(isempty(strfind(filename,posKeyword)));
        else
            for idxPosKey = 1:numel(posKeyword)
                hasPosKeyword(:,idxPosKey) = not(isempty(strfind(filename,posKeyword{idxPosKey})));
            end
            hasPosKeyword = all(hasPosKeyword,2);
        end %if
    else
        hasPosKeyword = true;
    end %if
    
    %%
    if not(isempty(negKeyword))
        if ischar(negKeyword)
            hasNegKeyword = not(isempty(strfind(filename,negKeyword)));
        else
            for idxNegKey = 1:numel(negKeyword)
                hasNegKeyword(:,idxNegKey) = not(isempty(strfind(filename,negKeyword{idxNegKey})));
            end
            hasNegKeyword = any(hasNegKeyword,2);
        end %if
    else
        hasNegKeyword = false;
    end %if
    
    take(idxFile,1) = hasFormat && hasPosKeyword && not(hasNegKeyword);
end %fun

listFile = listFile(take);
numFile = sum(take);
end %fun
