# Supplementary material for: Correlative single-molecule and structured illumination microscopy of fast dynamics at the plasma membrane
Source: Nat Commun. 2024 Jul 10;15:5813. doi: 10.1038/s41467-024-49876-9 (PMC11236984; doi:10.1038/s41467-024-49876-9)
Supplement: Supplementary file 25 — Supplementary Software [file 41467_2024_49876_MOESM25_ESM.zip › FRET_efficiency_analysis/FRET_efficiency_analysis/subfunction/smFRET_batch_fret_efficiency_analysis.m]

function smFRET_batch_fret_efficiency_analysis(settings)
thisProgress = ProgressBar(...
    {'Process...','File analysis...','Batch analysis...'});
set(0,'UserData',...
    struct('ProgressBar',thisProgress))

[listFile,numFile] = ...
    scan_and_list_folder_for_specific_file_format(...
    settings.folder,settings.imageFmt);

for idxFile = numFile:-1:1
    [path,filename] = fileparts(listFile{idxFile});
    [thetaEst(idxFile,:),dataES{idxFile,1}] = ...
        smFRET_extract_robust_fret_efficiency(...
        path,[filename,'.tif'],settings);

    update_progressbar(thisProgress,...
        {'Process...','File analysis...','Batch analysis...'},...
        {0,0,(numFile-idxFile+1)/numFile})
end %for
close_progressbar(thisProgress)

idxFile = repval(1:numFile,...
    cell2mat(cellfun(@(x)size(x,1),dataES,'un',0)));
dataES = [colvec(idxFile), vertcat(dataES{:})];

writetable(...
    array2table(dataES,...
    'VariableNames',...
    {'File','x-Pos [px]','y-Pos [px]','Time [frame]',...
    'Donor Signal [photon]','Donor Cross-Emission [photon]',...
    'FRET Signal [photon]','Acceptor Signal [photon]',...
    'Eraw','EPR','E','Sraw','SPR','Sgamma','Sgammabeta','isFRET','Inlier'}),...
    fullfile(settings.folder,'Pooled_E-S-Data.txt'))

if settings.use2pop == 1
    writetable(...
        array2table([colvec(1:numFile), thetaEst],...
        'VariableNames',...
        {'File','Avg. Donor Signal [photon]','Donor Signal Threshold [photon]',...
        'Acc. Search Radius [nm]','Avg. Acceptor Signal [photon]',...
        'Acceptor Signal Threshold [photon]',...
        'Donor Leakage Coefficient [%]',...
        'ThreshEPR','Avg. EPR Low','Avg. SPR Low','Std. EPR Low','Std. SPR Low',...
        'Avg. EPR High','Avg. SPR High','Std. EPR High','Std. SPR High'}),...
        fullfile(settings.folder,'Pooled_Estimates.txt'))
else
    writetable(...
        array2table([colvec(1:numFile), thetaEst],...
        'VariableNames',...
        {'File','Avg. Donor Signal [photon]','Donor Signal Threshold [photon]',...
        'Acc. Search Radius [nm]','Avg. Acceptor Signal [photon]',...
        'Acceptor Signal Threshold [photon]',...
        'Donor Leakage Coefficient [%]',...
        'ThreshEPR','Avg. EPR','Avg. SPR','Std. EPR','Std. SPR'}),...
        fullfile(settings.folder,'Pooled_Estimates.txt'))
end %if

generate_information_dialog('smFRET batch fret efficiency analysis',{'DONE!'});
end %fun

% function [gamma,beta] = est_gamma_from_low_high_fret(EPR,SPR,N)
% initClass = kmeans([dataES(:,7),dataES(:,8)],N);
%
% if mean(dataES(initClass==1,7)) < ...
%       mean(dataES(initClass==2,7))
%     % 1 is low-fret
%     ellipse1 = mcdcov([dataES(initClass==1,7),...
%     dataES(initClass==1,8)],'cor',1,'plots',0);
% ellipse2 = mcdcov([dataES(initClass==2,7),...
%     dataES(initClass==2,8)],'cor',1,'plots',0);
% else
%     % 2 is low-fret
% ellipse2 = mcdcov([dataES(initClass==1,7),...
%     dataES(initClass==1,8)],'cor',1,'plots',0);
% ellipse1 = mcdcov([dataES(initClass==2,7),...
%     dataES(initClass==2,8)],'cor',1,'plots',0);
% end %if
%
% slope = (1/ellipse2.center(2)-1/ellipse1.center(2))./...
%     (ellipse2.center(1)-ellipse1.center(1));
% intercept = 1/ellipse1.center(2)-slope*ellipse1.center(1);
%
% beta = intercept+slope-1;
% gamma = (intercept-1)/beta;
%
%
% modelFun = @(theta,xdata)1+theta(2)*theta(1)+theta(1)*(1-theta(2))*xdata;
% [x,resnorm,residual,exitflag,output,lambda,jacobian] = lsqcurvefit(...
%     modelFun,[1 1],EPR,1./SPR)
%
% end %fun
