# Supplementary material for: Correlative single-molecule and structured illumination microscopy of fast dynamics at the plasma membrane
Source: Nat Commun. 2024 Jul 10;15:5813. doi: 10.1038/s41467-024-49876-9 (PMC11236984; doi:10.1038/s41467-024-49876-9)
Supplement: Supplementary file 25 — Supplementary Software [file 41467_2024_49876_MOESM25_ESM.zip › FRET_efficiency_analysis/FRET_efficiency_analysis/subfunction/smFRET_extract_robust_fret_efficiency.m]

function [thetaEst,dataES] = smFRET_extract_robust_fret_efficiency(...
    path,filename,settings)
%%
settings.minDistSigma = 20; %[photon]
settings.maxDistSigma = 800; %[photon]

settings.distMuTol = 500; %[photon]
settings.distSigmaTol = 250; %[photon]

settings.fretDistMuTol = 50; %[photon]
settings.fretDistSigmaTol = 150; %[photon]

warning('off','MATLAB:MKDIR:DirectoryExists');
warning('off','stats:lillietest:OutOfRangePHigh')
warning('off','stats:lillietest:OutOfRangePLow')
warning('off','stats:adtest:OutOfRangePLow')

%% make channel calibration to find respective points in the FRET channel
[~,bfReader] = FILE_MOV_read_native(settings.filenameBeads,'LoadTOI',0);

imgAcc = FILE_MOV_read_native(settings.filenameBeads,...
    'ObjImgReader', bfReader,...
    'LoadROI',settings.channelConfig(2,:),... %[x0 y0 width height]
    'LoadTOI',1);

imgDonor = FILE_MOV_read_native(settings.filenameBeads,...
    'ObjImgReader', bfReader,...
    'LoadROI',settings.channelConfig(1,:),... %[x0 y0 width height]
    'LoadTOI',2);

settings.maxDistAlign = 1000; %[nm]
tform = IMG_bead_cal_NN(double(imgDonor),double(imgAcc),... %maps from acc channel -> donor channel
    settings.maxDistAlign/settings.pxSize,'verbose',false);

update_progressbar({'','Loading raw data...'},{[],0.05},'ndx',2)

%%
[~,bfReader] = FILE_MOV_read_native(fullfile(path,filename),'LoadTOI',0);

if settings.useALEX
    if settings.startMode == 0
        loadAccTOI = 1:2:numel(bfReader);
        loadDonorTOI = 2:2:numel(bfReader);
        loadFretTOI = 2:2:numel(bfReader);
    elseif settings.startMode == 1
        loadAccTOI = 2:2:numel(bfReader);
        loadDonorTOI = 1:2:numel(bfReader);
        loadFretTOI = 1:2:numel(bfReader);
    end %if
else
    loadAccTOI = 1:numel(bfReader);
    loadDonorTOI = 1:numel(bfReader);
    loadFretTOI = 1:numel(bfReader);
end %if

imgAcceptor = FILE_MOV_read_native(fullfile(path,filename),...
    'ObjImgReader', bfReader,...
    'LoadROI',settings.channelConfig(2,:),... %[x0 y0 width height]
    'LoadTOI',loadAccTOI);

imgFRET = FILE_MOV_read_native(fullfile(path,filename),...
    'ObjImgReader', bfReader,...
    'LoadROI',settings.channelConfig(3,:),... %[x0 y0 width height]
    'LoadTOI',loadFretTOI);

imgDonor = FILE_MOV_read_native(fullfile(path,filename),...
    'ObjImgReader', bfReader,...
    'LoadROI',settings.channelConfig(1,:),... %[x0 y0 width height]
    'LoadTOI',loadDonorTOI);

mkdir(fullfile(path,filename(1:end-4)))

numFrame = size(imgDonor,3);
for idxFrame = numFrame:-1:1
    imgSum(:,:,idxFrame) = double(imgDonor(:,:,idxFrame))+...
        imtransform(double(imgFRET(:,:,idxFrame)),...
        tform,'bicubic','Xdata',[1 256],'Ydata',[1 256]);
end %for

update_progressbar({'','Acceptor PSF...'},{[],0.10},'ndx',2)

%% localization
settings.rPSF0 = 1.2; %[px]
settings.dfPSF = ceil(numFrame/10); %[frame]

SML = MOV_localization(...
    double(imgAcceptor(:,:,1:settings.dfPSF:end)),...
    settings.rPSF0,...
    'Mode', 'xyAsc',...
    'WindowSize',ceil(3*settings.rPSF0)+1,...
    'FitMixtures', false,...
    'Alpha', settings.locErrRate,...
    'verbose',false);

mleAccPSF = MLE_model('Gaussian',...
    SML.r*settings.pxSize,...
    'Parameter','Acceptor PSF',...
    'Unit','nm',...
    'UnitPrecision',2,...
    'numPop',1,...
    'theta0',[mean(SML.r),std(SML.r)],...
    'Robust',true);
hFig = plot_hist_new(mleAccPSF);
export_plot(hFig,'Filename',fullfile(path,filename(1:end-4),'Acceptor_PSF'))
close(hFig)

update_progressbar({'','Acceptor Localization...'},{[],0.15},'ndx',2)

smlAcceptor = MOV_localization(...
    double(imgAcceptor),mleAccPSF.thetaEst(2)/settings.pxSize,...
    'WindowSize',ceil(3*mleAccPSF.thetaEst(2)/settings.pxSize)+1,...
    'FitMixtures', false,...
    'RedundancyRadius',3,...
    'Alpha', settings.locErrRate,...
    'verbose',false);

update_progressbar({'','Filter acceptor signal...'},{[],0.25},'ndx',2)

% filter out dim signals
mleSignalACC = MLE_model('Gaussian',...
    smlAcceptor.signal/settings.photongain,...
    'Unit','photon',...
    'UnitPrecision',2,...
    'numPop',1,...
    'theta0',[mean(smlAcceptor.signal/settings.photongain),...
    std(smlAcceptor.signal/settings.photongain)],...
    'Robust',true);

mleSignalACC = MLE_model('Gaussian',...
    smlAcceptor.signal/settings.photongain,...
    'Parameter','Acceptor Signal (direct Excitation)',...
    'Unit','photon',...
    'UnitPrecision',0,...
    'numPop',2,...
    'theta0',[min(settings.intMaxSpurious,quantile(smlAcceptor.signal/settings.photongain,0.1)) mleSignalACC.thetaEst(3) ...
    1-settings.maxPctBg/100 mleSignalACC.thetaEst(2) mleSignalACC.thetaEst(3)],...
    'thetaLB',[min(settings.intMaxSpurious,quantile(smlAcceptor.signal/settings.photongain,0.025)) settings.minDistSigma ...
    1-settings.maxPctBg/100 max(quantile(smlAcceptor.signal/settings.photongain,0.025),...
    mleSignalACC.thetaEst(2)-settings.distMuTol) max(settings.minDistSigma,mleSignalACC.thetaEst(3)-settings.distSigmaTol)],...
    'thetaUB',[settings.intMaxSpurious min(settings.maxDistSigma,mleSignalACC.thetaEst(3)+settings.distSigmaTol) ...
    1-settings.minPctBg/100 min(quantile(smlAcceptor.signal/settings.photongain,0.975),...
    mleSignalACC.thetaEst(2)+settings.distMuTol) min(settings.maxDistSigma,mleSignalACC.thetaEst(3)+settings.distSigmaTol)],.....
    'relSpacing',1.2,...
    'absSpacing',0,...
    'dataLT',quantile(smlAcceptor.signal/settings.photongain,0.025),...
    'dataUT',min(settings.intMaxAcc,quantile(smlAcceptor.signal/settings.photongain,0.975)),...
    'verbose',false);
hFig = plot_hist_new(mleSignalACC);
export_plot(hFig,'Filename',fullfile(path,filename(1:end-4),'Acceptor_Signal'))
close(hFig)

threshAcceptor = norminv(1-settings.tolSpurSignal/100,... %[photon]
    mleSignalACC.thetaEst(2,1),mleSignalACC.thetaEst(3,1));

take = smlAcceptor.signal/settings.photongain >= ...
    threshAcceptor;
smlAcceptor = structget(smlAcceptor,take);

[jAcc2Donor, iAcc2Donor] = tformfwd(tform,smlAcceptor.j,smlAcceptor.i);

locPrecAcc = ...
    model_localization_precision(...
    smlAcceptor.r, ... % PSF size [px]
    settings.pxSize,... %[nm]
    smlAcceptor.signal/settings.photongain,... %[photon]
    smlAcceptor.offset/settings.photongain); %[photon]
settings.locPrec = unimcd_wrapper(locPrecAcc,50,0);
if strcmp(settings.CamType,'EMCCD')
    %due to excess noise produced by the electron-multiplication
    settings.locPrec = sqrt(2)*settings.locPrec;
end %switch
settings.locPrec = 1.2*settings.locPrec;

update_progressbar({'','Analyse acceptor diffusion...'},{[],0.30},'ndx',2)

[~,~,~,hFig] = IMG_plot_with_loc(imgAcceptor(:,:,1),smlAcceptor.i(smlAcceptor.t==1),...
    smlAcceptor.j(smlAcceptor.t==1),smlAcceptor.r(smlAcceptor.t==1));
export_plot(hFig,'Filename',fullfile(path,filename(1:end-4),'Acceptor_Localization'))
close(hFig)

%%
settings.NumFrame = numel(bfReader)/2;
settings.tnnInitGuessUpperLim = 99; %[%]
settings.tnnDataUT = 99; %[%]
settings.CorrectMotionBlur = 1;
settings.expTime = settings.lagTime/2; %[ms]
settings.tnnMsdRange = 5; %[frame]

[settings.diffCoeff,constraintMLE,model,ndtDist] = ...
    SMT_estimate_diff_coeff_by_TNN(smlAcceptor,settings);

stepSizeTheta0 = vertcat(...
    constraintMLE.thetaEst(1,:),...
    [model(1,constraintMLE.thetaEst(2,1),...
    settings.locPrec),...
    model(1,constraintMLE.thetaEst(2,2),...
    settings.locPrec)]);

mleStepSize = MLE_model('Rayleigh',...
    ndtDist{1},...
    'Parameter','Stepsize',...
    'Units','nm',...
    'UnitPrecision',0,...
    'numPop',size(stepSizeTheta0,2),...
    'theta0',stepSizeTheta0(2:end),...
    'thetaLB',stepSizeTheta0(2:end),...
    'thetaUB',stepSizeTheta0(2:end));
[hFig,hAx,~,OUT] = plot_hist_new(mleStepSize);

%correct parameter support
set(OUT.hLineParamSupport(2),...
    'xdata',[model(1,...
    settings.MobMinDiff,...
    settings.locPrec),model(1,...
    settings.MobMaxDiff,...
    settings.locPrec)])
set(OUT.hMarkerParamLB(2),...
    'xdata',model(1,...
    settings.MobMinDiff,...
    settings.locPrec))
set(OUT.hMarkerParamUB(2),...
    'xdata',model(1,...
    settings.MobMaxDiff,...
    settings.locPrec))

title(hAx(2),sprintf('N = %d || Ignored [%%] = _{%.2f}^{%.2f} || Outlier [%%] = _{%.2f}^{%.2f}\nNon-Rayleigh Risk = %.1f || Skew = %.1f (Risk = %.1f)\n{\\color[rgb]{0,0,0}Fixed Dyn. Loc. Prec. [nm] = %.1f}\n{\\color{red}Init. Guess Diff. Coeff. (\\pmSEM) [nm^2/ms] = %.0f(\\pm%.1f)\nInit. Guess Mobile Fraction (\\pmSEM) [%%] = %.0f(\\pm%.1f)}',...
    mleStepSize.numPnt,...
    mleStepSize.pctTruncatedData(1),mleStepSize.pctTruncatedData(2),...
    mleStepSize.pctOutlier(1),mleStepSize.pctOutlier(2),...
    mleStepSize.riskNonRayleigh,...
    mleStepSize.Skew,mleStepSize.riskSkew,...
    mleStepSize.thetaEst(2,1),...
    constraintMLE.thetaEst(2,2),...
    constraintMLE.thetaSE(2,2),...
    constraintMLE.thetaEst(1,2)*100,...
    constraintMLE.thetaSE(1,2)*100),...
    'Fontsize',12)

export_plot(hFig,'Filename',fullfile(path,filename(1:end-4),'Stepsize'))
close(hFig)

update_progressbar({'','Merged PSF...'},{[],0.35},'ndx',2)

%%
smlSum = MOV_localization(...
    double(imgSum(:,:,1:settings.dfPSF:end)),...
    settings.rPSF0,...
    'Mode', 'xyAsc',...
    'WindowSize',ceil(3*settings.rPSF0)+1,...
    'FitMixtures', false,...
    'Alpha', settings.locErrRate,...
    'verbose',false);

mleSumPSF = MLE_model('Gaussian',...
    smlSum.r*settings.pxSize,...
    'Parameter','Donor PSF',...
    'Unit','nm',...
    'UnitPrecision',2,...
    'numPop',1,...
    'theta0',[mean(smlSum.r),std(smlSum.r)],...
    'Robust',true);
hFig = plot_hist_new(mleSumPSF);
export_plot(hFig,'Filename',fullfile(path,filename(1:end-4),'Donor_PSF'))
close(hFig)

update_progressbar({'','Merged Localization...'},{[],0.40},'ndx',2)

smlSum = MOV_localization(...
    double(imgSum),mleSumPSF.thetaEst(2)/settings.pxSize,...
    'WindowSize',ceil(3*mleSumPSF.thetaEst(2)/settings.pxSize)+1,...
    'FitMixtures', false,...
    'RedundancyRadius',3,...
    'Alpha', settings.locErrRate,...
    'verbose',false);

[jSum2Acc, iSum2Acc] = tforminv(tform,smlSum.j,smlSum.i);

[~,~,~,hFig] = IMG_plot_with_loc(imgDonor(:,:,1),smlSum.i(smlSum.t==1),...
    smlSum.j(smlSum.t==1),smlSum.r(smlSum.t==1));
export_plot(hFig,'Filename',fullfile(path,filename(1:end-4),'Donor_Localization'))
close(hFig)

[~,~,~,hFig] = IMG_plot_with_loc(imgFRET(:,:,1),iSum2Acc(smlSum.t==1),...
    jSum2Acc(smlSum.t==1),smlSum.r(smlSum.t==1));
export_plot(hFig,'Filename',fullfile(path,filename(1:end-4),'FRET_Localization'))
close(hFig)

update_progressbar({'','Estimate donor & FRET signals...'},{[],0.50},'ndx',2)

for idxFrame = numFrame:-1:1

    take = smlSum.t == idxFrame;
    imgDonorNoBG(:,:,idxFrame) = IMG_BG_subtraction(...
        imgDonor(:,:,idxFrame),...
        'FilterType','Marker-based',...
        'MarkerPosition',[smlSum.i(take),smlSum.j(take)],...
        'Mode','local mean');

    imgFRETNoBG(:,:,idxFrame) = IMG_BG_subtraction(...
        imgFRET(:,:,idxFrame),...
        'FilterType','Marker-based',...
        'MarkerPosition',[iSum2Acc(take),jSum2Acc(take)],...
        'Mode','local mean');

    update_progressbar({'Background-correct donor & FRET signals...'},...
        {(numFrame-idxFrame+1)/numFrame},'ndx',1)
end %for

dt = -settings.numFrame2AvgBG:settings.numFrame2AvgBG;
for idxFrame = numFrame:-1:1

    t = idxFrame+dt;
    imgDonorBG = median(double(imgDonor(:,:,t(t>=1&t<=numFrame)))-...
        imgDonorNoBG(:,:,t(t>=1&t<=numFrame)),3);

    imgDonorNoBG(:,:,idxFrame) = double(imgDonor(:,:,idxFrame))-imgDonorBG;

    imgFRETBG = median(double(imgFRET(:,:,t(t>=1&t<=numFrame)))-...
        imgFRETNoBG(:,:,t(t>=1&t<=numFrame)),3);

    imgFRETNoBG(:,:,idxFrame) = double(imgFRET(:,:,idxFrame))-imgFRETBG;
end %for

[~,~,hFig] = IMG_plot([imgDonorNoBG(:,:,1),...
    imgFRETNoBG(:,:,idxFrame);...
    double(imgDonor(:,:,1))-imgDonorNoBG(:,:,1),...
    double(imgFRET(:,:,1))-imgFRETNoBG(:,:,idxFrame)]);
axis image
colormap('cool')
export_plot(hFig,'Filename',fullfile(path,filename(1:end-4),'BG corrected frame'))
close(hFig)

update_progressbar({'','Estimate donor & FRET signals...'},{[],0.55},'ndx',2)

d = 2;
di = (-d:d);
dj = (-d:d);
[di,dj] = ndgrid(di,dj);

for idxSpot= numel(smlSum.signal):-1:1
    imgSpot = imgDonorNoBG(sub2ind(size(imgSum),...
        di(:)+round(smlSum.i(idxSpot)),...
        dj(:)+round(smlSum.j(idxSpot)),...
        ones((d*2+1)^2,1)*smlSum.t(idxSpot)));

    imgGauss = exp(-...
        ((di(:)+round(smlSum.i(idxSpot))-smlSum.i(idxSpot)).^2+...
        (dj(:)+round(smlSum.j(idxSpot))-smlSum.j(idxSpot)).^2)/...
        (2*smlSum.r(idxSpot)^2))/(2*pi*smlSum.r(idxSpot)^2);

    donorSignal(idxSpot,1) = sum(imgSpot.*imgGauss)/sum(imgGauss(:).^2);

    %%
    imgSpot = imgFRETNoBG(sub2ind(size(imgSum),...
        di(:)+round(iSum2Acc(idxSpot)),...
        dj(:)+round(jSum2Acc(idxSpot)),...
        ones((d*2+1)^2,1)*smlSum.t(idxSpot)));

    imgGauss = exp(-...
        ((di(:)+round(iSum2Acc(idxSpot))-iSum2Acc(idxSpot)).^2+...
        (dj(:)+round(jSum2Acc(idxSpot))-jSum2Acc(idxSpot)).^2)/...
        (2*smlSum.r(idxSpot)^2))/(2*pi*smlSum.r(idxSpot)^2);
   
    crossEmission(idxSpot,1) = sum(imgSpot.*imgGauss)/sum(imgGauss(:).^2);

    update_progressbar({'Estimate signals...'},...
        {(numel(smlSum.signal)-idxSpot+1)/numel(smlSum.signal)},'ndx',1)
end %fun

img = SML_2d_gaussian_blurred_map([smlSum.i(smlSum.t==1),smlSum.j(smlSum.t==1)],...
    smlSum.r(smlSum.t==1),[0.5 256.5;0.5 256.5],[256 256],...
    'gaussVol',donorSignal(smlSum.t==1));
[~,~,~,hFig] = IMG_plot_with_loc(imgDonorNoBG(:,:,1)-img,smlSum.i(smlSum.t==1),...
    smlSum.j(smlSum.t==1),smlSum.r(smlSum.t==1));
export_plot(hFig,'Filename',fullfile(path,filename(1:end-4),'Donor_Res'))
close(hFig)


img = SML_2d_gaussian_blurred_map([iSum2Acc(smlSum.t==1),jSum2Acc(smlSum.t==1)],...
    smlSum.r(smlSum.t==1),[0.5 256.5;0.5 256.5],[256 256],...
    'gaussVol',crossEmission(smlSum.t==1))+imgFRETBG;
[~,~,~,hFig] = IMG_plot_with_loc(imgFRETNoBG(:,:,1)-img,iSum2Acc(smlSum.t==1),...
    jSum2Acc(smlSum.t==1),smlSum.r(smlSum.t==1));
export_plot(hFig,'Filename',fullfile(path,filename(1:end-4),'FRET_Res'))
close(hFig)

update_progressbar({'','Find donor-acceptor pairs...'},{[],0.65},'ndx',2)

%% filter the donor-channel for acceptor (direct-excitation) presence
locPrecDonor = ...
    model_localization_precision(...
    smlSum.r, ... % PSF size [px]
    settings.pxSize,... %[nm]
    smlSum.signal/settings.photongain,... %[photon]
    smlSum.offset/settings.photongain); %[photon]
locPrecDonor = unimcd_wrapper(locPrecDonor,50,0);

if strcmp(settings.CamType,'EMCCD')
    %due to excess noise produced by the electron-multiplication
    locPrecDonor = sqrt(2)*locPrecDonor;
end %switch
locPrecDonor = 1.2*locPrecDonor;

rSearchAcc = raylinv(settings.pSearchAcc/100,... %[px];
    sqrt(2*settings.diffCoeff*(settings.lagTime/2)+... %due to ALEX
    (settings.locPrec+locPrecDonor)^2))/settings.pxSize;

idxCoLoc = {};
for idxFrame = max(max(smlSum.t),max(smlAcceptor.t)):-1:1
    takeChan1 = find(smlSum.t == idxFrame);
    takeChan2 = find(smlAcceptor.t == idxFrame);
    if isempty(takeChan1) || isempty(takeChan2)
        continue
    end %if

    %%
    [coLocChan1,coLocChan2] = SML_find_co_localization(...
        [smlSum.i(takeChan1),smlSum.j(takeChan1)],...
        [iAcc2Donor(takeChan2),jAcc2Donor(takeChan2)],...
        rSearchAcc,'verbose',false);

    if isempty(coLocChan1)
        idxCoLoc{idxFrame} = [];
    else
        idxCoLoc{idxFrame} = [takeChan1(coLocChan1)...
            takeChan2(coLocChan2)];
    end %if

    update_progressbar({'Analyse co-localization...'},...
        {(max(max(smlSum.t),max(smlAcceptor.t))-idxFrame+1)/max(max(smlSum.t),max(smlAcceptor.t))},'ndx',1)
end %for
idxCoLoc = vertcat(idxCoLoc{:});

%%
distCoLocDonorAcc = sqrt((smlSum.i(idxCoLoc(:,1))-iAcc2Donor(idxCoLoc(:,2))).^2+...
    (smlSum.j(idxCoLoc(:,1))-jAcc2Donor(idxCoLoc(:,2))).^2)*settings.pxSize;

distDonorAcc = MLE_model('Rayleigh',...
    distCoLocDonorAcc,...
    'Parameter','Donor-Acceptor NN-Dist',...
    'Unit','nm',...
    'UnitPrecision',1,...
    'numPop',1,...
    'dataUT',rSearchAcc*settings.pxSize,...
    'theta0',[mean(distCoLocDonorAcc)]);
hFig = plot_hist_new(distDonorAcc);
export_plot(hFig,'Filename',fullfile(path,filename(1:end-4),'Donor_Acceptor_NN'))
close(hFig)

update_progressbar({'','Analyse donor-only signals...'},{[],0.75},'ndx',2)

%%
hasNoAcc = setdiff(1:numel(smlSum.signal),idxCoLoc(:,1));

smlDonorNoAcc = structget(smlSum,hasNoAcc);

% initial guess for unquenched donor
mleSignalDonor = MLE_model('Gaussian',...
    smlDonorNoAcc.signal/settings.photongain,...
    'Unit','photon',...
    'UnitPrecision',2,...
    'numPop',1,...
    'theta0',[mean(smlDonorNoAcc.signal/settings.photongain),...
    std(smlDonorNoAcc.signal/settings.photongain)],...
    'Robust',true);

mleSignalDonor = MLE_model('Gaussian',...
    smlDonorNoAcc.signal/settings.photongain,...
    'Parameter','Donor-only Signal',...
    'Unit','photon',...
    'UnitPrecision',0,...
    'numPop',2,...
    'theta0',[min(settings.intMaxSpurious,quantile(smlDonorNoAcc.signal/settings.photongain,0.1)) mleSignalDonor.thetaEst(3) ...
    1-settings.maxPctBg/100 mleSignalDonor.thetaEst(2) mleSignalDonor.thetaEst(3)],...
    'thetaLB',[min(settings.intMaxSpurious,quantile(smlDonorNoAcc.signal/settings.photongain,0.025)) settings.minDistSigma ...
    1-settings.maxPctBg/100 max(quantile(smlDonorNoAcc.signal/settings.photongain,0.025),mleSignalDonor.thetaEst(2)-settings.distMuTol) max(settings.minDistSigma,mleSignalDonor.thetaEst(3)-settings.distSigmaTol)],...
    'thetaUB',[settings.intMaxSpurious min(settings.maxDistSigma,mleSignalDonor.thetaEst(3)+settings.distSigmaTol) ...
    1-settings.minPctBg/100 min(quantile(smlDonorNoAcc.signal/settings.photongain,0.975),mleSignalDonor.thetaEst(2)+settings.distMuTol) min(settings.maxDistSigma,mleSignalDonor.thetaEst(3)+settings.distSigmaTol)],.....
    'relSpacing',1.2,...
    'absSpacing',0,...
    'dataLT',quantile(smlDonorNoAcc.signal/settings.photongain,0.025),...
    'dataUT',quantile(smlDonorNoAcc.signal/settings.photongain,0.975),...
    'verbose',false);
hFig = plot_hist_new(mleSignalDonor);
export_plot(hFig,'Filename',fullfile(path,filename(1:end-4),'Donor_only_Signal'))
close(hFig)

threshDonor = norminv(1-settings.tolSpurSignal/100,... %[photon]
    mleSignalDonor.thetaEst(2,1),mleSignalDonor.thetaEst(3,1));

take = smlDonorNoAcc.signal/settings.photongain >= threshDonor;
smlDonorNoAcc = structget(smlDonorNoAcc,take);
hasNoAcc = hasNoAcc(take);

update_progressbar({'','Correct Cross-Emission...'},{[],0.85},'ndx',2)

%% estimate of the pure cross-emission (in absence of a acceptor)
mleCrossEmission = MLE_model('Gaussian',...
    crossEmission(hasNoAcc)./donorSignal(hasNoAcc)*100,...
    'Parameter','D-Leakage Coefficient',...
    'Unit','%',...
    'UnitPrecision',0,...
    'numPop',1,...
    'Robust',true);
hFig = plot_hist_new(mleCrossEmission);
export_plot(hFig,'Filename',fullfile(path,filename(1:end-4),'D_Leak_Coeff'))
close(hFig)

donorLeakCoeff = mleCrossEmission.thetaEst(2)/100;

update_progressbar({'','Export Results...'},{[],0.95},'ndx',2)

%%
acceptorSignal = zeros(size(donorSignal));
acceptorSignal(idxCoLoc(:,1)) = smlAcceptor.signal(idxCoLoc(:,2)); %[ADU]

Dir = settings.dirExCoeff/100*acceptorSignal; %[ADU]
Lk = donorLeakCoeff*donorSignal; %[ADU]
F_FRET = crossEmission-Lk-Dir; %[ADU]

E_raw = crossEmission./(donorSignal+crossEmission);
E_PR = F_FRET./(donorSignal+F_FRET);

S_raw = (donorSignal+crossEmission)./(donorSignal+crossEmission+acceptorSignal);
S_PR = (donorSignal+F_FRET)./(donorSignal+F_FRET+acceptorSignal);

%%
mleDonorOnlyEPR = MLE_model('Gaussian',...
    E_PR(hasNoAcc),...
    'Parameter','Donor-only E_{PR}',...
    'Unit','',...
    'UnitPrecision',2,...
    'numPop',1,...
    'Robust',true);
hFig = plot_hist_new(mleDonorOnlyEPR);

export_plot(hFig,'Filename',fullfile(path,filename(1:end-4),'Donor-only EPR'))
close(hFig)

threshEPR = norminv(1-settings.tolSpurFRET/100,...
    mleDonorOnlyEPR.thetaEst(2,1),mleDonorOnlyEPR.thetaEst(3,1));

isFRET = find(E_PR >= threshEPR & S_PR >= settings.threshSPR);
isFRET_ = zeros(size(E_PR));
isFRET_(isFRET) = 1;

%%
finalSelection = intersect(idxCoLoc(:,1),isFRET);

if settings.use2pop
    data = [E_PR(finalSelection),...
        S_PR(finalSelection)];

    takeLow = data(:,1) < settings.thresh2pop;
    ellipseLow = mcdcov(data(takeLow,:),'cor',1,'plots',0,'alpha',0.5);

    takeHigh = data(:,1) >= settings.thresh2pop;
    ellipseHigh = mcdcov(data(takeHigh,:),'cor',1,'plots',0,'alpha',0.5);

    flag = zeros(size(E_PR,1),1);
    flag(finalSelection(takeLow)) = ellipseLow.flag;
    flag(finalSelection(takeHigh)) = ellipseHigh.flag;

    hFig = figure('Color','w','Position',[1 1 834 618],'visible','off'); hold on
    % plot(E_PR,S_PR,'k.','markersize',2)
    plot(E_PR(idxCoLoc(:,1)),S_PR(idxCoLoc(:,1)),'k.','markersize',4)
    plot(E_PR(finalSelection),S_PR(finalSelection),'r.','markersize',4)
    plot(E_PR(finalSelection(flag)),S_PR(finalSelection(flag)),'g.','markersize',4)

    ellip = calc_ellips_from_gauss(...
        ellipseLow.center,ellipseLow.cov,0.68);
    plot(ellip(:,1),ellip(:,2),'b','linewidth',3)
    plot([-0.3 ellipseLow.center(1)],...
        [1 1]*ellipseLow.center(2),...
        'b:','linewidth',3)
    plot([1 1]*ellipseLow.center(1),...
        [-0.1 ellipseLow.center(2)],...
        'b:','linewidth',3)

    ellip = calc_ellips_from_gauss(...
        ellipseHigh.center,ellipseHigh.cov,0.68);
    plot(ellip(:,1),ellip(:,2),'b','linewidth',3)
    plot([-0.3 ellipseHigh.center(1)],...
        [1 1]*ellipseHigh.center(2),...
        'b:','linewidth',3)
    plot([1 1]*ellipseHigh.center(1),...
        [-0.1 ellipseHigh.center(2)],...
        'b:','linewidth',3)

    axis([-0.3 1.1 0 1.1])
    set(gca,'fontsize',14)
    grid on
    box on

    xlabel('E_{PR}')
    ylabel('S_{PR}')

    dS = 1/ellipseHigh.center(2)-1/ellipseLow.center(2);
    dE = ellipseHigh.center(1)-ellipseLow.center(1);

    m = dS/dE;
    t = 1/ellipseHigh.center(2)-m*ellipseHigh.center(1);

    settings.betaCoeff = t+m-1;
    settings.gammaCoeff = (t-1)/settings.betaCoeff;

    title(sprintf('gamma = %.3f | beta = %.3f',...
        settings.gammaCoeff,settings.betaCoeff))

    legend({sprintf('%d D-A Pairs',numel(idxCoLoc(:,1))),...
        sprintf('%d Threshed',numel(finalSelection)),...
        sprintf('%d Inlier',sum(flag)),'68% Ellipse','Avg. EPR','Avg, SPR'})
    export_plot(hFig,'Filename',fullfile(path,filename(1:end-4),'EPR_vs_SPR'))
    close(hFig)

    %%
    E = E_PR./(settings.gammaCoeff-(settings.gammaCoeff-1)*E_PR);
    Sgamma = (settings.gammaCoeff*donorSignal+F_FRET)./...
        (settings.gammaCoeff*donorSignal+F_FRET+acceptorSignal);
    Sgammabeta = (settings.gammaCoeff*donorSignal+F_FRET)./...
        (settings.gammaCoeff*donorSignal+F_FRET+acceptorSignal/settings.betaCoeff);

    dataES = [
        smlSum.j(idxCoLoc(:,1)),...
        smlSum.i(idxCoLoc(:,1)),...
        smlSum.t(idxCoLoc(:,1)),...
        donorSignal(idxCoLoc(:,1))/settings.photongain,...
        crossEmission(idxCoLoc(:,1))/settings.photongain,...
        F_FRET(idxCoLoc(:,1))/settings.photongain,...
        acceptorSignal(idxCoLoc(:,1))/settings.photongain,...
        E_raw(idxCoLoc(:,1)),...
        E_PR(idxCoLoc(:,1)),...
        E(idxCoLoc(:,1)),...
        S_raw(idxCoLoc(:,1)),...
        S_PR(idxCoLoc(:,1)),...
        Sgamma(idxCoLoc(:,1)),...
        Sgammabeta(idxCoLoc(:,1)),...
        isFRET(idxCoLoc(:,1)),...
        flag(idxCoLoc(:,1)),...
        ];

    %%

    thetaEst = [
        mleSignalDonor.thetaEst(2,2),...
        threshDonor,...
        rSearchAcc*settings.pxSize,...
        mleSignalACC.thetaEst(2,2),...
        threshAcceptor,...
        donorLeakCoeff*100,...
        threshEPR,...
        ellipseLow.center,...
        sqrt(diag(ellipseLow.cov))',...
        ellipseHigh.center,...
        sqrt(diag(ellipseHigh.cov))',...
        ];
else
    ellipse1 = mcdcov([E_PR(finalSelection),...
        S_PR(finalSelection)],'cor',1,'plots',0);
    flag = zeros(size(E_PR,1),1);
    flag(finalSelection) = ellipse1.flag(:);

    hFig = figure('Color','w','Position',[1 1 834 618],'visible','off'); hold on
    plot(E_PR(idxCoLoc(:,1)),S_PR(idxCoLoc(:,1)),'k.','markersize',4)
    plot(E_PR(finalSelection),S_PR(finalSelection),'r.','markersize',4)
    plot(E_PR(finalSelection(ellipse1.flag)),S_PR(finalSelection(ellipse1.flag)),'g.','markersize',4)

    ellip = calc_ellips_from_gauss(...
        ellipse1.center,ellipse1.cov,0.68);
    plot(ellip(:,1),ellip(:,2),'b','linewidth',3)
    plot([-0.3 ellipse1.center(1)],...
        [1 1]*ellipse1.center(2),...
        'b:','linewidth',3)
    plot([1 1]*ellipse1.center(1),...
        [-0.1 ellipse1.center(2)],...
        'b:','linewidth',3)

    axis([-0.3 1.1 0 1.1])
    set(gca,'fontsize',14)
    grid on
    box on

    xlabel('E_{PR}')
    ylabel('S_{PR}')

    title(sprintf('Avg. E_{PR} = %.2f | Avg. S_{PR} = %.2f',...
        ellipse1.center(1),ellipse1.center(2)))

    legend({sprintf('%d D-A Pairs',numel(idxCoLoc(:,1))),...
        sprintf('%d Threshed',numel(finalSelection)),...
        sprintf('%d Inlier',sum(ellipse1.flag)),'68% Ellipse','Avg. EPR','Avg, SPR'})

    export_plot(hFig,'Filename',fullfile(path,filename(1:end-4),'EPR_vs_SPR'))
    close(hFig)

    %%
    E = E_PR./(settings.gammaCoeff-(settings.gammaCoeff-1)*E_PR);
    Sgamma = (settings.gammaCoeff*donorSignal+F_FRET)./...
        (settings.gammaCoeff*donorSignal+F_FRET+acceptorSignal);
    Sgammabeta = (settings.gammaCoeff*donorSignal+F_FRET)./...
        (settings.gammaCoeff*donorSignal+F_FRET+acceptorSignal/settings.betaCoeff);

    dataES = [
        smlSum.j(idxCoLoc(:,1)),...
        smlSum.i(idxCoLoc(:,1)),...
        smlSum.t(idxCoLoc(:,1)),...
        donorSignal(idxCoLoc(:,1))/settings.photongain,...
        crossEmission(idxCoLoc(:,1))/settings.photongain,...
        F_FRET(idxCoLoc(:,1))/settings.photongain,...
        acceptorSignal(idxCoLoc(:,1))/settings.photongain,...
        E_raw(idxCoLoc(:,1)),...
        E_PR(idxCoLoc(:,1)),...
        E(idxCoLoc(:,1)),...
        S_raw(idxCoLoc(:,1)),...
        S_PR(idxCoLoc(:,1)),...
        Sgamma(idxCoLoc(:,1)),...
        Sgammabeta(idxCoLoc(:,1)),...
        isFRET_(idxCoLoc(:,1)),...
        flag(idxCoLoc(:,1)),...
        ];

    %%

    thetaEst = [
        mleSignalDonor.thetaEst(2,2),...
        threshDonor,...
        rSearchAcc*settings.pxSize,...
        mleSignalACC.thetaEst(2,2),...
        threshAcceptor,...
        donorLeakCoeff*100,...
        threshEPR,...
        ellipse1.center,...
        sqrt(diag(ellipse1.cov))',...
        ];
end
end %fun
