# Supplementary material for: Correlative single-molecule and structured illumination microscopy of fast dynamics at the plasma membrane
Source: Nat Commun. 2024 Jul 10;15:5813. doi: 10.1038/s41467-024-49876-9 (PMC11236984; doi:10.1038/s41467-024-49876-9)
Supplement: Supplementary file 25 — Supplementary Software [file 41467_2024_49876_MOESM25_ESM.zip › FRET_efficiency_analysis/FRET_efficiency_analysis/subfunction/SML_2d_gaussian_blurred_map.m]

function img = SML_2d_gaussian_blurred_map(X,stdGauss,imgLim,numPx,varargin)
%written by
%C.P.Richter
%Division of Biophysics / Group J.Piehler
%University of Osnabrueck

%modified 13.06.2014

%for testing
% reset(RandStream.getGlobalStream);
% N = 10000;
% [x,y] = draw_rnd_unif_dist_pnts_from_disk(N,1);
% X = ([x y]+1)/2*600;
% gaussVol = poissrnd(10,N,1);
% locPrec = ones(N,1).*(exp(randn(N,1)*1.3))+1;
% imgLim = [0 601; 0 601];
% numPx = [601 601];
% img = SML_2d_gaussian_blurred_map(X,locPrec,imgLim,numPx,'gaussVol',gaussVol);aussVol);

%%
ip = inputParser;
ip.KeepUnmatched = true;
addParamValue(ip,'gaussVol',ones(size(X,1),1))
addParamValue(ip,'maxRadPSF',15^2)
addParamValue(ip,'blockSize',1e5)
parse(ip,varargin{:});

gaussVol = ip.Results.gaussVol;
maxRadPSF = ip.Results.maxRadPSF;
blockSize = ip.Results.blockSize;

%%
[numPar,~] = size(X);

if numPar == 0
    img = zeros(numPx);
    return
end %if

i = X(:,1);
iNumPx = numPx(1);
iImgLim = imgLim(1,:);
iPxSize = range(iImgLim)/iNumPx; %[µm/px]

j = X(:,2);
jNumPx = numPx(2);
jImgLim = imgLim(2,:);
jPxSize = range(jImgLim)/jNumPx; %[µm/px]

%preallocate
pxIdxList = zeros(blockSize,2,'uint16');
signal = zeros(blockSize,1);
img = zeros(iNumPx,jNumPx);

%discretize
iPxEdge(:,1) = linspace(iImgLim(1),iImgLim(2),iNumPx+1); %[µm]
jPxEdge(:,1) = linspace(jImgLim(1),jImgLim(2),jNumPx+1); %[µm]

%get emitters central image target pixel
[~,iPxCtr] = histc(i,iPxEdge);
[~,jPxCtr] = histc(j,jPxEdge);
%         img = accumarray([iPxCtr jPxCtr],1,[iNumPx jNumPx]);

if numel(stdGauss) == 1 %in case all signal posess the same width
    stdGauss = ones(numPar,1)*stdGauss;
end %if

gaussPxCutoff = ceil(3*stdGauss/min(iPxSize,jPxSize)); % >99% of signal
if any(gaussPxCutoff > maxRadPSF)
    %to avoid full memory break down
    gaussPxCutoff(gaussPxCutoff > maxRadPSF) = maxRadPSF;
    sprintf(['Computation of Gaussian Particle is limited to 15px^2\n' ...
        'Excessive Radii set to %0dpx^2!'],maxRadPSF)
end %if

%sub-pixel location of respective emitter
iRem = i-iPxEdge(iPxCtr)-iPxSize/2;
jRem = j-jPxEdge(jPxCtr)-jPxSize/2;

cnt = 0;
for idxPar = 1:numPar
    %expected pixelnumber of this emitter
    expDataCnt = (2*gaussPxCutoff(idxPar)+1)^2;
    if cnt+expDataCnt > blockSize
        %process data blocks to avoid memory break down (5e7 ~ 3-4GB RAM)
        %process data blocks to avoid memory break down (5e7 ~ 3-4GB RAM)
        img = img + accumarray(pxIdxList(1:cnt,:),...
            signal(1:cnt),[iNumPx jNumPx],[],0);
        
        %reset count
        cnt = 0;
        pxIdxList = zeros(blockSize,2,'uint16');
        signal = zeros(blockSize,1);
    end %if
    
    jPxPos = ones(2*gaussPxCutoff(idxPar)+1,1)*(-gaussPxCutoff(idxPar):gaussPxCutoff(idxPar));
    iPxPos = transpose(jPxPos);
    
    %indices to image pixels
    pxIdx = uint16([iPxPos(:)+iPxCtr(idxPar),jPxPos(:)+jPxCtr(idxPar)]);
    
    %check if pixels are inside image region
    good = pxIdx(:,1) > 0 & pxIdx(:,1) < iNumPx+1 & ...
        pxIdx(:,2) > 0 & pxIdx(:,2) < jNumPx+1;
    cntGood = sum(good);
    
    %add pixel indices to the list
    pxIdxList(cnt+1:cnt+cntGood,:) = pxIdx(good,:);
    
    %calculate respective pixel signal from 2d-Gaussian PDF
    di = iPxSize*iPxPos(:)-iRem(idxPar);
    dj = jPxSize*jPxPos(:)-jRem(idxPar);
    signal(cnt+1:cnt+cntGood) = gaussVol(idxPar)*exp(-0.5*(di(good).^2/stdGauss(idxPar).^2 + dj(good).^2/stdGauss(idxPar).^2) - ...
        sum(log([stdGauss(idxPar) stdGauss(idxPar)])) - log(2*pi))*iPxSize*jPxSize;
    
    %     X0 = bsxfun(@minus,...
    %         [iPxSize*iPxPos(:) jPxSize*jPxPos(:)],[iRem(idxPar) jRem(idxPar)]);
    %     signal(cnt+1:cnt+cntGood) = exp(-0.5*sum((X0(good,:)/stdGauss(idxPar)).^2, 2) - ...
    %                             sum(log([stdGauss(idxPar) stdGauss(idxPar)])) - log(2*pi))*iPxSize*jPxSize;
    
    %     di = iPxSize*iPxPos(:)-iRem(idxPar);
    %     dj = jPxSize*jPxPos(:)-jRem(idxPar);
    %     signal(cnt+1:cnt+cntGood) = gaussVol(idxPar)/(2*pi*stdGauss(idxPar)^2)*exp(...
    %         -0.5*((di(good)/stdGauss(idxPar)).^2 + (dj(good)/stdGauss(idxPar)).^2))*iPxSize*jPxSize;
    
    cnt = cnt + cntGood;
end %for
img = img + accumarray(pxIdxList(1:cnt,:),...
    signal(1:cnt),[iNumPx jNumPx],[],0);
end %fun
