# Supplementary material for: Correlative single-molecule and structured illumination microscopy of fast dynamics at the plasma membrane
Source: Nat Commun. 2024 Jul 10;15:5813. doi: 10.1038/s41467-024-49876-9 (PMC11236984; doi:10.1038/s41467-024-49876-9)
Supplement: Supplementary file 25 — Supplementary Software [file 41467_2024_49876_MOESM25_ESM.zip › FRET_efficiency_analysis/FRET_efficiency_analysis/subfunction/SML_find_co_localization.m]

function [coLocX,coLocY] = SML_find_co_localization(X,Y,threshold,varargin)
%written by
%C.P.Richter
%Division of Biophysics / Group J.Piehler
%University of Osnabrueck

%modified 10.11.2014

ip = inputParser;
ip.KeepUnmatched = true;
addRequired(ip,'X')
addRequired(ip,'Y')
addRequired(ip,'threshold')
addParamValue(ip,'LocPrec',[])
addParamValue(ip,'Offset',[])
addParamValue(ip,'verbose', false, @(x)islogical(x))
addParamValue(ip,'export',[])
parse(ip,X,Y,threshold,varargin{:});
    
locPrec = ip.Results.LocPrec;
offset = ip.Results.Offset;
verbose = ip.Results.verbose;
export = ip.Results.export;

%%
numCh1 = size(X,1);
numCh2 = size(Y,1);

[xCh1,xCh2] = ndgrid(...
    X(:,1),...
    Y(:,1));
[yCh1,yCh2] = ndgrid(...
    X(:,2),...
    Y(:,2));

distMeasure = sqrt((xCh1-xCh2).^2+(yCh1-yCh2).^2);

%%
if isempty(locPrec) %use a binary distance threshold
    distMeasure(distMeasure > threshold) = -1;
else
    distMeasure(distMeasure > ...
        ones(size(distMeasure))*offset+... %measured directly after channel calibration -> corrects for model failure as well as finite bead localization precision
        raylinv(1-10^threshold,... %corrects for finite localization precision of each molecule
        max(repmat(locPrec{1},1,numCh2),... %uses the worst-case assumption of max. loc. prec.
        transpose(repmat(locPrec{2},1,numCh1))))) = -1;
end %if
    
%%
%generate cost matrix
maxCost = 1.05*max(prctile(distMeasure(:),100),eps);

deathBlock = diag(maxCost*ones(numCh1,1)); %upper right
deathBlock(deathBlock==0) = -1;
birthBlock = diag(maxCost*ones(numCh2,1)); %lower left
birthBlock(birthBlock==0) = -1;
lrBlock = distMeasure';
lrBlock(lrBlock~=-1) = maxCost;

costMat = [distMeasure deathBlock; birthBlock lrBlock];

%solve linear assignment
[~,link21] = lap(costMat,-1,0);
coLocY = find(link21(1:numCh2)<=numCh1);
coLocX = double(link21(coLocY));

if verbose
        hFig = figure('color','w','Units','pixels',...
        'Position',set_figure_position(1,0.6,'center')); hold on

    plot(X(:,2),X(:,1),'ko')
    plot(Y(:,2),Y(:,1),'ro')
    plot(X(coLocX,2),X(coLocX,1),'k.')
    plot(Y(coLocY,2),Y(coLocY,1),'r.')
    
    plot(transpose([X(coLocX,2) Y(coLocY,2)]),...
        transpose([X(coLocX,1) Y(coLocY,1)]),'b')
    
    box on; grid on
    axis image ij
    
    if isempty(export)
        set(hFig,'visible','on')
    else
        export_plot(hFig,...
            'Filename',fullfile(export,'Calibration_Error'))
        close(hFig)
    end %if    
end %if
end %fun

% X = rand(1000,2);
% Y = rand(1000,2);
% threshold = 0.02;
% SML_find_co_localization(X,Y,threshold,'verbose',true);


% locPrec = 0.01;
% X = rand(100,2);
% Y = X + randn(100,2)*locPrec;
% X = X + randn(100,2)*locPrec;
% 
% threshold = -1;
% SML_find_co_localization(X,Y,threshold,...
%     'LocPrec',[{ones(100,1)*locPrec} {ones(100,1)*locPrec}],'verbose',true);


% locPrec = 0.01;
% X = rand(100,2);
% locPrecX = (randn(100,1)*0.2*locPrec+locPrec);
% locPrecY = (randn(100,1)*0.2*locPrec+locPrec);
% Y = X + randn(100,2).*repmat(locPrecX,1,2);
% X = X + randn(100,2).*repmat(locPrecY,1,2);
% 
% threshold = raylinv(1-10^-2,locPrec);
% SML_find_co_localization(X,Y,threshold,'verbose',true);
% 
% threshold = -2;
% SML_find_co_localization(X,Y,threshold,...
%     'LocPrec',[{locPrecX} {locPrecY}],'verbose',true);
