# Supplementary material for: Correlative single-molecule and structured illumination microscopy of fast dynamics at the plasma membrane
Source: Nat Commun. 2024 Jul 10;15:5813. doi: 10.1038/s41467-024-49876-9 (PMC11236984; doi:10.1038/s41467-024-49876-9)
Supplement: Supplementary file 25 — Supplementary Software [file 41467_2024_49876_MOESM25_ESM.zip › FRET_efficiency_analysis/FRET_efficiency_analysis/subfunction/SML_plot_loc.m]

function hPnt = SML_plot_loc(i,j,r,varargin)
%written by
%C.P.Richter
%Division of Biophysics / Group J.Piehler
%University of Osnabrueck

%modified 14.10.2014
%modified 24.11.2014: ip
%modified 13.10.2015
%modified 19.11.2015
%modified 09.09.2016

ip = inputParser;
ip.KeepUnmatched = true;
addRequired(ip,'i')
addRequired(ip,'j')
addRequired(ip,'r')
addParamValue(ip,'SigmaFac',2)
addParamValue(ip,'hPnt',[])
addParamValue(ip,'hAx',[])
addParamValue(ip,'LineColor','r')
addParamValue(ip,'LineWidth',1)
addParamValue(ip,'LineStyle','-')
parse(ip,i,j,r,varargin{:});

sigmaFac = ip.Results.SigmaFac;
hAx = ip.Results.hAx;
if isempty(hAx)
    hAx = gca;
end %if
hPnt = ip.Results.hPnt;
lineColor = ip.Results.LineColor;
lineWidth = ip.Results.LineWidth;
lineStyle = ip.Results.LineStyle;

%%
[N,numDim] = size(r);

if isempty(hPnt) && N == 0
        hPnt = line(...
            'xdata',[],...
            'ydata',[],...
            'Color',lineColor,'LineWidth',lineWidth,'LineStyle',lineStyle,'Parent',hAx);
    return
end

if N == 0
        set(hPnt,...
            'xdata',[],...
            'ydata',[]);
    return
end

%%
phi = repmat(colvec(linspace(0,2*pi,100)),1,N);

if numDim == 1 %isotropic
    if isempty(hPnt)
        hPnt = line(...
            'xdata',mat2vec(vertcat(bsxfun(@plus,bsxfun(@times,cos(phi),sigmaFac*rowvec(r)),rowvec(j)),nan(1,N))),...
            'ydata',mat2vec(vertcat(bsxfun(@plus,bsxfun(@times,sin(phi),sigmaFac*rowvec(r)),rowvec(i)),nan(1,N))),...
            'Color',lineColor,'LineWidth',lineWidth,'LineStyle',lineStyle,'Parent',hAx);
    else
        set(hPnt,...
            'xdata',mat2vec(vertcat(bsxfun(@plus,bsxfun(@times,cos(phi),sigmaFac*rowvec(r)),rowvec(j)),nan(1,N))),...
            'ydata',mat2vec(vertcat(bsxfun(@plus,bsxfun(@times,sin(phi),sigmaFac*rowvec(r)),rowvec(i)),nan(1,N))),...
            'Color',lineColor,'LineWidth',lineWidth,'LineStyle',lineStyle,'Parent',hAx);
    end %if
elseif numDim == 2 %elliptic & alligned with image axis
    if isempty(hPnt)
        hPnt = line(...
            'xdata',mat2vec(vertcat(bsxfun(@plus,bsxfun(@times,cos(phi),sigmaFac*rowvec(r(:,1))),rowvec(j)),nan(1,N))),...
            'ydata',mat2vec(vertcat(bsxfun(@plus,bsxfun(@times,sin(phi),sigmaFac*rowvec(r(:,2))),rowvec(i)),nan(1,N))),...
            'Color',lineColor,'LineWidth',lineWidth,'Parent',hAx);
    else
        set(hPnt,...
            'xdata',mat2vec(vertcat(bsxfun(@plus,bsxfun(@times,cos(phi),sigmaFac*rowvec(r(:,1))),rowvec(j)),nan(1,N))),...
            'ydata',mat2vec(vertcat(bsxfun(@plus,bsxfun(@times,sin(phi),sigmaFac*rowvec(r(:,2))),rowvec(i)),nan(1,N))),...
            'Color',lineColor,'LineWidth',lineWidth,'Parent',hAx);
    end %if
end %if

% drawnow
end %fun
