# Supplementary material for: Correlative single-molecule and structured illumination microscopy of fast dynamics at the plasma membrane
Source: Nat Commun. 2024 Jul 10;15:5813. doi: 10.1038/s41467-024-49876-9 (PMC11236984; doi:10.1038/s41467-024-49876-9)
Supplement: Supplementary file 25 — Supplementary Software [file 41467_2024_49876_MOESM25_ESM.zip › FRET_efficiency_analysis/FRET_efficiency_analysis/subfunction/SMT_estimate_diff_coeff_by_TNN.m]

function [diffCoeff,constraintMLE,model,ndtDist] = ...
    SMT_estimate_diff_coeff_by_TNN(SML,settings)
%%
if settings.CorrectMotionBlur
    model = @(ndt,diffCoeff,locPrec)...
        sqrt(diffCoeff.*ndt*settings.lagTime...
        -1/3*diffCoeff*settings.expTime...
        +locPrec^2);
else %ignore potential motion blur
    model = @(ndt,diffCoeff,locPrec)...
        sqrt(diffCoeff.*ndt*settings.lagTime...
        +locPrec^2);
end %if

%%
for ndt = settings.tnnMsdRange:-1:1
    update_progressbar({'Nearest-neighbor analysis'},...
        {(settings.tnnMsdRange-ndt+1)/settings.tnnMsdRange},'ndx',1)

    threshold = raylinv(... %extreme upper bound
        settings.tnnInitGuessUpperLim/100,...
        model(ndt,...
        settings.MobMaxDiff,...
        settings.locPrec));

    for idxFrame = settings.NumFrame-ndt:-1:1+ndt
        t0 = find(SML.t == idxFrame);

        %backward link
        T = find(SML.t == idxFrame-ndt);

        [linkBwd,takeBwd] = SML_link(...
            [SML.j(T),SML.i(T)]*settings.pxSize,...
            [SML.j(t0),SML.i(t0)]*settings.pxSize,...
            threshold);
        % linkBwd = T(linkBwd); takeBwd = t0(takeBwd);

        distBwd = sqrt((SML.j(T(linkBwd))-SML.j(t0(takeBwd))).^2+...
            (SML.i(T(linkBwd))-SML.i(t0(takeBwd))).^2)*settings.pxSize;

        %forward link
        T = find(SML.t == idxFrame+ndt);

        [linkFwd,takeFwd] = SML_link(...
            [SML.j(T),SML.i(T)]*settings.pxSize,...
            [SML.j(t0),SML.i(t0)]*settings.pxSize,threshold);
        % linkFwd = T(linkFwd); takeFwd = t0(takeFwd);

        distFwd = sqrt((SML.j(T(linkFwd))-SML.j(t0(takeFwd))).^2+...
            (SML.i(T(linkFwd))-SML.i(t0(takeFwd))).^2)*settings.pxSize;

        %take only points for which a fwd and bwd distance could be determined
        [~,takeBwd_,takeFwd_] = intersect(takeBwd,takeFwd);

        % we use the min. forward-backward-distance to avoid big jumps from border
        % (start- or end-) points of the underlying Tracks
        take = vertcat(takeFwd(takeFwd_),takeBwd(takeBwd_));
        if not(isempty(take))
            dist{idxFrame} = nonzeros(accumarray(... %[nm]
                take,...
                vertcat(distFwd(takeFwd_),distBwd(takeBwd_)),[],@min));
        end %if
    end %for
    ndtDist{ndt} = vertcat(dist{:});

    ut(ndt,1) = raylinv(...
        1-settings.tnnDataUT/100,...
        model(ndt,...
        settings.MobMaxDiff,...
        settings.locPrec));
end %for
numState = 2;

theta0 = vertcat(...
    ones(1,numState)/numState,...
    [0,settings.MobMinDiff+...
    (settings.MobMaxDiff-...
    settings.MobMinDiff)/2]);

lb = vertcat(zeros(1,numState)+1e-6,...
    [0,settings.MobMinDiff]);

ub = vertcat(ones(1,numState)-1e-6,...
    [0,settings.MobMaxDiff]);

constraintMLE = SPT_MLE_fit_displacement_surface(...
    cellfun(@(x)x.^2,ndtDist,'un',0),... %square steps (Rayleigh -> Exponential)
    @(diffCoeff)2*model(...
    colvec(1:settings.tnnMsdRange),...
    diffCoeff,... %initial guess
    settings.locPrec).^2,...
    2,... %immobile & mobile
    'theta0',theta0(2:end),...
    'thetaLB',lb(2:end),...
    'thetaUB',ub(2:end),...
    'dataUT',ut.^2);

diffCoeff = constraintMLE.thetaEst(2,2); %[nm^2/ms]

fprintf('N = %s\nFixed Dyn. Loc. Prec. [nm] = %.1f\nInit. Guess Diff. Coeff. (+/-SE) [nm^2/ms] = %.0f(+/-%.1f)\nInit. Guess Mobile Fraction (+/-SE) [%%] = %.0f(+/-%.1f)\n',...
    num2str(constraintMLE.numPnt),...
    settings.locPrec,...
    constraintMLE.thetaEst(2,2),...
    constraintMLE.thetaSE(2,2),...
    constraintMLE.thetaEst(1,2)*100,...
    constraintMLE.thetaSE(1,2)*100)
end %fun
