# Supplementary material for: Correlative single-molecule and structured illumination microscopy of fast dynamics at the plasma membrane
Source: Nat Commun. 2024 Jul 10;15:5813. doi: 10.1038/s41467-024-49876-9 (PMC11236984; doi:10.1038/s41467-024-49876-9)
Supplement: Supplementary file 25 — Supplementary Software [file 41467_2024_49876_MOESM25_ESM.zip › FRET_efficiency_analysis/FRET_efficiency_analysis/subfunction/SPT_MLE_fit_displacement_surface.m]

function FIT = SPT_MLE_fit_displacement_surface(xdata,fun,numPop,varargin)
%written by
%C.P.Richter
%Division of Biophysics / Group J.Piehler
%University of Osnabrueck

%modified 20.11.2014

%input validation
IP = inputParser;
IP.KeepUnmatched = true;
addRequired(IP,'xdata')
addRequired(IP,'fun')
addRequired(IP,'numPop')
addParamValue(IP,'theta0',[])
addParamValue(IP,'normalized',true,@(x)isscalar(x) && islogical(x))
addParamValue(IP,'thetaLB',[])
addParamValue(IP,'thetaUB',[])
addParamValue(IP,'thetaLT',0)
addParamValue(IP,'thetaUT',inf)
addParamValue(IP,'discrete',false)
addParamValue(IP,'nonlcon',[])

addParamValue(IP,'relSpacing',1);
addParamValue(IP,'absSpacing',0);

addParamValue(IP,'NumTrialPoints',100, @(x)isscalar(x));
addParamValue(IP,'NumStageOnePoints',30, @(x)isscalar(x));

addParamValue(IP,'TolFun',10^-6, @(x)isscalar(x));
addParamValue(IP,'TolX',10^-3, @(x)isscalar(x));
addParamValue(IP,'TypicalX',[]);

parse(IP,xdata,fun,numPop,varargin{:});
% input = IP.Results;

%%
FIT.numPop = numPop;
numParam = 2*numPop-1;

%%
theta0 = IP.Results.theta0;
%
thetaLB = IP.Results.thetaLB;
% if isempty(thetaLB)
%     thetaLB = zeros(1,2*numPop-1);
% end %if
%
thetaUB = IP.Results.thetaUB;
% if isempty(thetaUB)
%     thetaUB = reshape(vertcat(ones(1,numPop),inf(1,numPop)),1,2*numPop);
%     thetaUB = thetaUB(2:end);
% end %if
%
thetaLT = IP.Results.thetaLT;
if numel(thetaLT) == 1
    thetaLT = ones(numel(xdata),1)*thetaLT;
end %if

thetaUT = IP.Results.thetaUT;
if numel(thetaUT) == 1
    thetaUT = ones(numel(xdata),1)*thetaUT;
end %if

FIT = structmerge({FIT,...
    struct(...
    'thetaEst',nan(2,numPop),...
    'thetaSE',nan(2,numPop))});

if isempty(xdata)
    return
end %if

%%
for i = 1:numel(xdata)
    FIT.isTruncatedData{i} = xdata{i} < thetaLT(i) | xdata{i} > thetaUT(i);
    FIT.X{i} = xdata{i}(not(FIT.isTruncatedData{i}));
    FIT.numPnt(i) = numel(FIT.X{i});
end

%
% typicalX = IP.Results.TypicalX;
% if isempty(typicalX)
%     typicalX = theta0;
% end %if

%%
%%
if IP.Results.discrete
    model = @(theta)model_geo_mix(theta,FIT.X,thetaLT,thetaUT);
    modelCI = @(theta,xdata,cens,freq)model_geo_mix(theta,FIT.X,thetaLT,thetaUT);
    
    FIT.funPDF = @(theta,x)theta(1,:).*(1-exp(-1./theta(2,:))).*(1-(1-exp(-1./theta(2,:)))).^x(:);
    FIT.funCDF = @(theta,x)theta(1,:).*(1-(1-(1-exp(-1./theta(2,:)))).^(x(:)+1));
else
    model = @(theta)model_exp_mix(theta,FIT.X,fun,thetaLT,thetaUT);
    modelCI = @(theta,xdata,cens,freq)model_exp_mix(theta,FIT.X,fun,thetaLT,thetaUT);
    
    FIT.funPDF = @(theta,x)theta(1,:).*exp(-x(:)./theta(2,:))./theta(2,:);
    FIT.funCDF = @(theta,x)theta(1,:).*(1-exp(-x(:)./theta(2,:)));
end %if

%%
areaNorm = zeros(1,numParam);
areaNorm(2:2:end) = 1;
Aineq = areaNorm;
bineq = 1;

%
for i = 1:numPop-1
    absSpacing = [1,0,-1,zeros(1,numParam-3)];
    relSpacing = [IP.Results.relSpacing(i),0,-1,zeros(1,numParam-3)];
    
    if i == 1
        Aineq = vertcat(Aineq,...
            absSpacing,...
            relSpacing);
    else
        Aineq = vertcat(Aineq,...
            circshift(absSpacing,2),...
            circshift(relSpacing,2));
    end %if
    bineq = vertcat(bineq,...
        -IP.Results.absSpacing(i),0);
end

%%
options = optimoptions(@fmincon,...
    'ScaleProblem','obj-and-constr',...
    'Algorithm','sqp',...
    'MaxFunctionEvaluations',20000,...
    'MaxIterations',20000,...
    'AlwaysHonorConstraints','bounds');
problem = createOptimProblem(...
    'fmincon',...
    'objective',model,...
    'x0',theta0,...
    'lb',thetaLB,...
    'ub',thetaUB,...
    'Aineq',Aineq,...
    'bineq',bineq,...
    'options',options);
gs = GlobalSearch(...
    'NumTrialPoints',IP.Results.NumTrialPoints,...
    'NumStageOnePoints',IP.Results.NumStageOnePoints,...
    'StartPointsToRun','bounds-ineqs',...
    'TolFun', IP.Results.TolFun,...
    'TolX', IP.Results.TolX,...
    'Display','off');

%
[thetaEst,nll,exitflag,OUT] = run(gs,problem);
acov = mlecov(thetaEst,FIT.X{1},'nloglf',modelCI); %check why not all samples can be used
thetaSE = transpose(sqrt(diag(acov)));

%%
FIT.theta0 = reshape([1-sum(theta0(2:2:end)) theta0],2,numPop);
FIT.thetaEst = reshape([1-sum(thetaEst(2:2:end)) thetaEst],2,numPop);
FIT.thetaSE = reshape([sum(thetaSE(2:2:end)) thetaSE],2,numPop);
FIT.paramLB = reshape([max(0,1-sum(thetaUB(2:2:end))) thetaLB],2,numPop);
FIT.paramUB = reshape([1-sum(thetaLB(2:2:end)) thetaUB],2,numPop);
FIT.dataLT = thetaLT;
FIT.dataUT = thetaUT;
FIT.NLL = nll;
FIT.exitflag = exitflag;

[FIT.AICc,FIT.BIC] = calculate_information_criteria(...
    FIT.NLL,numParam,sum(FIT.numPnt));

%discretized form
FIT.funPMF = @(theta,xedges)sum(FIT.funCDF(theta,xedges(2:end)),2)-...
    sum(FIT.funCDF(theta,xedges(1:end-1)),2);

% FIT.invCDF = @(theta,P)sqrt(-log(1-P)*2*theta(1:2:end).^2);

%%
% P = 0.999;
% FIT.upperSupport = fzero(@(x)sum(FIT.funCDF(FIT.thetaEst,x),2)-P,FIT.thetaEst(2,end));
% FIT.lowerSupport = 0;
% FIT.fitSupport = [0,fzero(@(x)sum(FIT.funCDF(FIT.thetaEst,x),2)-P,FIT.thetaEst(2,end))];
end %fun
function logP = logp_exp_mix(theta,xdata,thetaLT,thetaUT)
%written by
%C.P.Richter
%Division of Biophysics / Group J.Piehler
%University of Osnabrueck

%modified 21.02.2020

%%
theta = [1-sum(theta(2:2:end)) theta];
x = sum(theta(1:2:end).*(expcdf(thetaUT,theta(2:2:end))-expcdf(thetaLT,theta(2:2:end))));

logP =  model_exp_logP(theta(1:2),xdata)-log(x);
for i = 3:2:numel(theta)
    logP_ = model_exp_logP(theta(i:i+1),xdata)-log(x);
    m = max(logP,logP_);
    logP = log(exp(logP-m)+exp(logP_-m))+m;
end %for
end %nested0
function nll = model_exp_mix(theta,xdata,fun,thetaLT,thetaUT)
%written by
%C.P.Richter
%Division of Biophysics / Group J.Piehler
%University of Osnabrueck

%modified 21.02.2020
% theta(1:2:end) = 4*theta(1:2:end).*t;
mu = fun(theta(1:2:end));
for i = numel(xdata):-1:1
    theta_ = theta;
    theta_(1:2:end) = mu(i,:);
    ll(i) = sum(logp_exp_mix(theta_,xdata{i},thetaLT(i),thetaUT(i)));
end %for
nll = -sum(ll);
end %nested0
