# Supplementary material for: Correlative single-molecule and structured illumination microscopy of fast dynamics at the plasma membrane
Source: Nat Commun. 2024 Jul 10;15:5813. doi: 10.1038/s41467-024-49876-9 (PMC11236984; doi:10.1038/s41467-024-49876-9)
Supplement: Supplementary file 25 — Supplementary Software [file 41467_2024_49876_MOESM25_ESM.zip › FRET_efficiency_analysis/FRET_efficiency_analysis/subfunction/state_cmap.m]

function cmap = state_cmap(N)
basecmap = [...
    1 0 0;...
    0.3,0.6,0.3;...
    0 0 1;...
    1 0.5 0;...
    0 1 0.3;...
    0.6 0 1;...
    0.9 1 0;...
    1 0 0.8;...
    0.0 0.8 1;...
    ];
%  image(shiftdim(basecmap,-1))
 
numrep = ceil(N/size(basecmap,1));
for idxrep = 1:numrep
    if idxrep == 1
        cmap = basecmap;
    else
        cmap = vertcat(cmap,...
            0.8^(idxrep-1)*basecmap);
    end %if
end %for
cmap = vertcat(...
    [0 0 0],cmap(1:N-1,:));

% image(shiftdim(cmap,-1))
end %fun
