# Supplementary material for: Correlative single-molecule and structured illumination microscopy of fast dynamics at the plasma membrane
Source: Nat Commun. 2024 Jul 10;15:5813. doi: 10.1038/s41467-024-49876-9 (PMC11236984; doi:10.1038/s41467-024-49876-9)
Supplement: Supplementary file 25 — Supplementary Software [file 41467_2024_49876_MOESM25_ESM.zip › FRET_efficiency_analysis/FRET_efficiency_analysis/subfunction/unimcd_wrapper.m]

function [mu,sigma,take] = unimcd_wrapper(x,pOut,isCentered)
[n,numSample] = size(x);

% h=floor(2*floor((n+1)/2)-n+2*(n-floor((n+1)/2))*(1-pOut/100));
h=ceil(n*(1-pOut/100));

for i = numSample:-1:1
    [mu(i),sigma(i),take(:,i)] = unimcd(x(:,i),h,isCentered);
%     [mu(i),sigma(i),take(:,i)] = unimcd_mod(x(:,i),err,h,isCentered);
end %for
take = logical(take);

% if isCentered
%     mu = sigma;
% end %if
end %fun

%% testing
% N = 100;
% X_ = randn(N,1)*0+100;
% errX = vertcat(ones(N*0.7,1)*1,ones(N*0.3,1)*100);
% X = X_+randn(N,1).*errX;
% 
% w = 1./errX.^2; %inverse-variance weights
% W = sum(w);
% 
% tmcd=sum(X.*w)/W;
% smcd=sqrt(sum(w.*(X-tmcd).^2)/W./...
%     (1-sum(w.^2)/W^2));
% 
% mean(X)
% std(X)
% 
% plot_hist(X,'pOutlier',50);
% set(gcf,'visible','on')
% 
% plot_hist(X,'Error',errX,'pOutlier',50);
% set(gcf,'visible','on')
