# Supplementary material for: Correlative single-molecule and structured illumination microscopy of fast dynamics at the plasma membrane
Source: Nat Commun. 2024 Jul 10;15:5813. doi: 10.1038/s41467-024-49876-9 (PMC11236984; doi:10.1038/s41467-024-49876-9)
Supplement: Supplementary file 25 — Supplementary Software [file 41467_2024_49876_MOESM25_ESM.zip › FRET_efficiency_analysis/FRET_efficiency_analysis/subfunction/update_progressbar.m]

function update_progressbar(varargin)
userData = get(0,'UserData');
if isfield(userData,'ProgressBar')
    update_progressbar(...
        userData.ProgressBar,...
        varargin{:})
end %if
end %fun
