# Supplementary material for: Correlative single-molecule and structured illumination microscopy of fast dynamics at the plasma membrane
Source: Nat Commun. 2024 Jul 10;15:5813. doi: 10.1038/s41467-024-49876-9 (PMC11236984; doi:10.1038/s41467-024-49876-9)
Supplement: Supplementary file 25 — Supplementary Software [file 41467_2024_49876_MOESM25_ESM.zip › FRET_efficiency_analysis/FRET_efficiency_analysis/subfunction/weightmecov.m]

function [wmean,wcov]=weightmecov(data,weights,varargin)

%WEIGHTMECOV computes the reweighted mean and covariance matrix of multivariate data.
% 
% Required input arguments:
%      data : data matrix
%   weights : weights of the observations
%
% This function is part of LIBRA: the Matlab Library for Robust Analysis,
% available at: 
%              http://wis.kuleuven.be/stat/robust
%
% Written by Katrien Van Driessen and Carlos Lopez
% Implemented on 29 July 2005
% Last updated: 05 March 2007, 25/04/2016

if nargin > 2
    centered=varargin{1};
else
    centered=0;
end

if any(weights<0)
    error('The weights are negative');
end

if size(weights,1)==1
   weights=weights';
end

%Using sparse matrix; the expression is valid even for non-double data type
q=find(weights);
if ~centered
    wmean=sum(spdiags(double(weights/sum(weights)),0,length(weights),length(weights))*double(data));
else
    wmean=zeros(1,size(data,2));
end
wcov=(data(q,:)-repmat(wmean,length(q),1))'*(data(q,:)-repmat(wmean,length(q),1))/(sum(weights.^2)-1);
