# Supplementary material for: Correlative single-molecule and structured illumination microscopy of fast dynamics at the plasma membrane
Source: Nat Commun. 2024 Jul 10;15:5813. doi: 10.1038/s41467-024-49876-9 (PMC11236984; doi:10.1038/s41467-024-49876-9)
Supplement: Supplementary file 25 — Supplementary Software [file 41467_2024_49876_MOESM25_ESM.zip › FRET_efficiency_analysis/Readme.txt]

README - FRET efficiency analysis

Uncompressed zip folder contains:
1. Folder 'calibration'
	- single montage image (tif) of fluorescent microspheres for image registration. Top-row: Excitation 560 nm: Left 560 nm channel, right: 642 nm channel; Bottom row: 642 nm excitation: Left 560 nm channel, right: 642  nm channel)
2. Folder 'demodata'
	- two representative cells: montage image as for calibration in AlEx smFRET acquisition mode. 
		-demo_cell_1.tif,
		-demo_cell_2.tif.
3. Folder 'FRET_efficiency_analysis'
	- Acknowledgements,
	- Main script: start_smFRET_batch_extract_fret_efficiency.m,
	- Folder 'subfunction' containing all routines called by main script.
4. Folder 'expected output:
	- Expected output for each data set (two cells) as well as pooled results and statistics. 
	
System Requirements (tested environment)
Operating System: Microsoft Windows 10 Pro Version 10.0 (Build 19045)
Java Version: Java 1.8.0_202-b08 with Oracle Corporation Java HotSpot(TM) 64-Bit Server VM mixed mode
Matlab Version: 9.13.0.2166757 (R2022b) Update 4 (required Matlab toolboxes are listed below)

Installation guide
- Install Matlab and required toolboxes (installation time < 1 h)

Instructions to run on data:
1. Start Matlab 2022b
2. In Matlab browser, navigate to software directory (\...\FRET_Efficiency_analysis\)
3. Open script 'start_smFRET_batch_extract_fret_efficiency.m'
4. Manually set path to deposited demodata (settings.folder = '..\demodata')
5. Manually set path to bead calibration image (settings.filenameBeads = '..\calibration\beads.tif')
6. Run script 'start_smFRET_batch_extract_fret_efficiency.m'
7. Analysis finishes with a pop-up notification
8. Results are exported in a text file in the data folder \...\demo\demodata\Pooled_E-S-Data.txt and for each processed cell, a folder is created with analysis details for quality control purposes.

Expected run time for the demo data is 4-5 minutes, using a computer with Intel Core i7-10700 

Required Matlab Toolboxes (2022b)
-----------------------------------------------------------------------------------------------------
MATLAB                                                Version 9.13        (R2022b)
Global Optimization Toolbox                           Version 4.8         (R2022b)
Image Processing Toolbox                              Version 11.6        (R2022b)
Optimization Toolbox                                  Version 9.4         (R2022b)
Statistics and Machine Learning Toolbox               Version 12.4        (R2022b)
