# Supplementary material for: Correlative single-molecule and structured illumination microscopy of fast dynamics at the plasma membrane
Source: Nat Commun. 2024 Jul 10;15:5813. doi: 10.1038/s41467-024-49876-9 (PMC11236984; doi:10.1038/s41467-024-49876-9)
Supplement: Supplementary file 26 — Source Data [file 41467_2024_49876_MOESM26_ESM.xlsx]

## Sheet: Figure 1c
Figure 1c
	Intensity line plots (normalized intensity)
	Wavelength (nm)	Distance (µm)	Horizontal	Vertical	Wavelength (nm)	Distance (nm)	Horizontal	Vertical	Wavelength (nm)	Distance (nm)	Horizontal	Vertical
	488 nm	0	0	0	560 nm	0	0	0	642 nm	0	0	0
		0.1015	0	0		0.1015	0	0		0.1015	0	0
		0.203	0	0		0.203	0	0		0.203	0	0
		0.3045	0	0		0.3045	0	0		0.3045	0	0
		0.406	0	0		0.406	0	0		0.406	0	0
		0.5075	0	0		0.5075	0	0		0.5075	0	0
		0.609	0.440085	0		0.609	0.436624	0		0.609	0.397311	0
		0.7105	0.840325	0.430751		0.7105	0.862814	0.567663		0.7105	0.840113	0.500389
		0.812	0.855397	0.641939		0.812	0.800824	0.700956		0.812	0.79144	0.770228
		0.9135	0.87282	0.828673		0.9135	0.763683	0.676218		0.9135	0.682737	0.647931
		1.015	0.849871	0.747906		1.015	0.78841	0.704997		1.015	0.707661	0.693674
		1.1165	0.951643	0.78776		1.1165	0.809691	0.629332		1.1165	0.739614	0.762274
		1.218	0.976303	0.767253		1.218	0.72383	0.688634		1.218	0.738747	0.712457
		1.3195	0.854683	0.789058		1.3195	0.698025	0.753881		1.3195	0.796908	0.765687
		1.421	0.811999	0.859204		1.421	0.699108	0.716131		1.421	0.921367	0.63893
		1.5225	0.902946	0.932324		1.5225	0.729709	0.652108		1.5225	1	0.705985
		1.624	0.923316	0.838499		1.624	0.820668	0.671816		1.624	0.887048	0.705248
		1.7255	0.740667	0.906994		1.7255	0.714239	0.698918		1.7255	0.837565	0.583465
		1.827	0.750746	0.862958		1.827	0.723982	0.820885		1.827	0.894316	0.735253
		1.9285	0.88125	0.749022		1.9285	0.825625	0.713862		1.9285	0.792744	0.776546
		2.03	0.790874	0.876922		2.03	0.789948	0.630936		2.03	0.780263	0.625202
		2.1315	0.732199	0.851718		2.1315	0.848258	0.633378		2.1315	0.820961	0.806783
		2.233	0.810768	0.947335		2.233	0.890921	0.756705		2.233	0.822618	0.748441
		2.3345	0.835605	0.743105		2.3345	0.831113	0.786545		2.3345	0.772856	0.728459
		2.436	0.833231	0.665739		2.436	0.868351	0.727378		2.436	0.765271	0.636445
		2.5375	0.872453	0.678327		2.5375	0.908476	0.705236		2.5375	0.784688	0.706709
		2.639	0.853903	0.866126		2.639	0.808114	0.673676		2.639	0.742127	0.720276
		2.7405	0.935491	0.803183		2.7405	0.676659	0.690579		2.7405	0.826381	0.622204
		2.842	1	0.775314		2.842	0.718475	0.752379		2.842	0.841315	0.673428
		2.9435	0.874642	0.850307		2.9435	0.740051	0.708717		2.9435	0.739086	0.714467
		3.045	0.785892	0.765261		3.045	0.730603	0.689339		3.045	0.760917	0.666952
		3.1465	0.756043	0.781292		3.1465	0.810059	0.702188		3.1465	0.773795	0.75724
		3.248	0.731292	0.91081		3.248	0.759961	0.674137		3.248	0.728998	0.782871
		3.3495	0.734851	0.657386		3.3495	0.719998	0.646639		3.3495	0.726345	0.754728
		3.451	0.66146	0.744278		3.451	0.71412	0.61274		3.451	0.618976	0.705969
		3.5525	0.633203	0.68452		3.5525	0.69913	0.654061		3.5525	0.666798	0.754289
		3.654	0.68318	0.833267		3.654	0.743723	0.859047		3.654	0.725149	0.699966
		3.7555	0.752182	0.841584		3.7555	0.782275	0.569607		3.7555	0.764888	0.691975
		3.857	0.79752	0.967032		3.857	0.793248	0.618014		3.857	0.825866	0.538694
		3.9585	0.733181	0.792164		3.9585	0.76091	0.772852		3.9585	0.771856	0.634528
		4.06	0.682036	0.842535		4.06	0.751814	0.803836		4.06	0.726988	0.6807
		4.1615	0.805752	0.834478		4.1615	0.748124	0.739055		4.1615	0.722184	0.664927
		4.263	0.824842	0.727948		4.263	0.840872	0.715225		4.263	0.761368	0.655868
		4.3645	0.732446	0.785666		4.3645	0.896484	0.715436		4.3645	0.82828	0.720996
		4.466	0.74414	0.782671		4.466	0.804699	0.745478		4.466	0.801558	0.52221
		4.5675	0.754281	0.684139		4.5675	0.809167	0.609182		4.5675	0.798656	0.57273
		4.669	0.774924	0.66339		4.669	0.829372	0.668483		4.669	0.722756	0.620937
		4.7705	0.808404	0.721151		4.7705	0.892095	0.683165		4.7705	0.685276	0.638997
		4.872	0.807795	0.623092		4.872	0.918811	0.751681		4.872	0.833057	0.693067
		4.9735	0.801254	0.735945		4.9735	0.734607	0.715862		4.9735	0.929842	0.684002
		5.075	0.799858	0.762099		5.075	0.686845	0.808025		5.075	0.873733	0.601136
		5.1765	0.722682	0.62272		5.1765	0.802255	0.743907		5.1765	0.761902	0.672847
		5.278	0.66669	0.684891		5.278	0.894157	0.70378		5.278	0.804239	0.657135
		5.3795	0.719152	0.658792		5.3795	0.928551	0.680874		5.3795	0.835073	0.720517
		5.481	0.738695	0.731167		5.481	0.841273	0.64611		5.481	0.842581	0.680983
		5.5825	0.717824	0.707127		5.5825	0.791075	0.779463		5.5825	0.790572	0.724823
		5.684	0.680277	0.768963		5.684	0.780429	0.751248		5.684	0.827465	0.591928
		5.7855	0.667072	0.878503		5.7855	0.720391	0.790619		5.7855	0.828697	0.711124
		5.887	0.685472	0.799731		5.887	0.775392	0.598121		5.887	0.70716	0.577994
		5.9885	0.672003	0.716628		5.9885	0.814328	0.778618		5.9885	0.729546	0.677041
		6.09	0.716942	0.669227		6.09	0.800246	0.796918		6.09	0.713656	0.648847
		6.1915	0.71214	0.81229		6.1915	0.792035	0.631322		6.1915	0.697342	0.548787
		6.293	0.741066	0.708858		6.293	0.719088	0.82074		6.293	0.644046	0.611247
		6.3945	0.674748	0.717262		6.3945	0.67694	0.66727		6.3945	0.718035	0.561548
		6.496	0.564753	0.809009		6.496	0.68283	0.665812		6.496	0.851011	0.565646
		6.5975	0.654611	0.747541		6.5975	0.736977	0.660127		6.5975	0.767412	0.61593
		6.699	0.657819	0.776651		6.699	0.76698	0.85531		6.699	0.692145	0.711975
		6.8005	0.634706	0.644667		6.8005	0.675246	0.764467		6.8005	0.752802	0.671699
		6.902	0.753081	0.646587		6.902	0.627968	0.802137		6.902	0.712998	0.620049
		7.0035	0.724785	0.634382		7.0035	0.729463	0.828359		7.0035	0.58112	0.524817
		7.105	0.671254	0.702844		7.105	0.702923	0.775993		7.105	0.758243	0.545952
		7.2065	0.724972	0.809349		7.2065	0.648133	0.608198		7.2065	0.780917	0.69688
		7.308	0.737422	0.58247		7.308	0.739901	0.685575		7.308	0.651307	0.691825
		7.4095	0.701136	0.730675		7.4095	0.709394	0.910346		7.4095	0.677076	0.742413
		7.511	0.651249	0.970112		7.511	0.650937	0.758354		7.511	0.83627	0.865113
		7.6125	0.721328	0.736194		7.6125	0.595088	0.702692		7.6125	0.853474	0.798577
		7.714	0.738365	0.723296		7.714	0.639463	0.774743		7.714	0.714434	0.821268
		7.8155	0.682973	0.646476		7.8155	0.733231	0.746894		7.8155	0.752389	0.72722
		7.917	0.725609	0.556461		7.917	0.707049	0.770439		7.917	0.716804	0.716274
		8.0185	0.717714	0.67467		8.0185	0.677707	0.820528		8.0185	0.72382	0.754273
		8.12	0.651634	0.721842		8.12	0.707924	0.747793		8.12	0.78085	0.702478
		8.2215	0.708734	0.825744		8.2215	0.761136	0.682422		8.2215	0.725734	0.758799
		8.323	0.718967	0.789513		8.323	0.850268	0.817939		8.323	0.679795	0.622374
		8.4245	0.677105	0.844601		8.4245	0.750576	0.786114		8.4245	0.640073	0.713418
		8.526	0.72496	0.698245		8.526	0.707103	0.679132		8.526	0.695353	0.636816
		8.6275	0.818198	0.573781		8.6275	0.794776	0.666468		8.6275	0.7118	0.626546
		8.729	0.856439	0.606671		8.729	0.884994	0.724574		8.729	0.65399	0.594956
		8.8305	0.761506	0.718333		8.8305	0.856422	0.606577		8.8305	0.703193	0.732278
		8.932	0.700182	0.699958		8.932	0.796679	0.792253		8.932	0.778948	0.836459
		9.0335	0.677872	0.760375		9.0335	0.80795	0.611715		9.0335	0.841847	0.841684
		9.135	0.68239	0.727057		9.135	0.687755	0.61072		9.135	0.839914	0.716603
		9.2365	0.707099	0.770639		9.2365	0.702038	0.770509		9.2365	0.846864	0.700347
		9.338	0.756284	0.669533		9.338	0.852152	0.913894		9.338	0.789427	0.685589
		9.4395	0.802332	0.675086		9.4395	0.772976	0.739866		9.4395	0.746633	0.59992
		9.541	0.802943	0.751633		9.541	0.775969	0.868592		9.541	0.870727	0.65188
		9.6425	0.729692	0.79126		9.6425	0.837786	0.888376		9.6425	0.811205	0.663044
		9.744	0.720929	0.841654		9.744	0.705342	0.976066		9.744	0.749873	0.658374
		9.8455	0.813659	0.810986		9.8455	0.807919	0.981163		9.8455	0.829704	0.696944
		9.947	0.789442	0.627184		9.947	0.890069	0.756511		9.947	0.929001	0.720431
		10.0485	0.647995	0.674184		10.0485	0.914717	0.855368		10.0485	0.815876	0.594994
		10.15	0.672455	0.623043		10.15	1	0.78978		10.15	0.746222	0.779707
		10.2515	0.855432	0.561307		10.2515	0.915427	0.763708		10.2515	0.820566	0.683316
		10.353	0.791968	0.728166		10.353	0.858999	0.74409		10.353	0.811506	0.724024
		10.4545	0.701566	0.887704		10.4545	0.846247	0.73312		10.4545	0.856222	0.677824
		10.556	0.702932	0.729495		10.556	0.75352	0.82048		10.556	0.894835	0.671035
		10.6575	0.715538	0.717313		10.6575	0.778627	0.617306		10.6575	0.858166	0.752703
		10.759	0.788573	0.749095		10.759	0.809043	0.745471		10.759	0.834727	0.757971
		10.8605	0.800725	0.960584		10.8605	0.792503	0.865079		10.8605	0.839175	0.669598
		10.962	0.798174	0.808576		10.962	0.856028	0.866172		10.962	0.823389	0.704724
		11.0635	0.740033	0.802639		11.0635	0.750088	0.706477		11.0635	0.816822	0.799523
		11.165	0.763403	0.893261		11.165	0.743242	0.758328		11.165	0.812382	0.734719
		11.2665	0.741044	0.851787		11.2665	0.807939	0.659888		11.2665	0.82879	0.668647
		11.368	0.75948	0.757907		11.368	0.820784	0.711904		11.368	0.861667	0.824052
		11.4695	0.761918	0.863403		11.4695	0.777424	0.789192		11.4695	0.792103	0.758971
		11.571	0.752631	0.707389		11.571	0.788745	0.749988		11.571	0.814737	0.599495
		11.6725	0.854175	0.820096		11.6725	0.835648	0.812489		11.6725	0.822725	0.672432
		11.774	0.802171	0.810262		11.774	0.874981	0.901731		11.774	0.781856	0.581661
		11.8755	0.740057	0.671784		11.8755	0.851857	0.824165		11.8755	0.78088	1
		11.977	0.789304	0.810494		11.977	0.754597	0.886894		11.977	0.772952	0.797137
		12.0785	0.791643	0.712316		12.0785	0.757617	0.87331		12.0785	0.841127	0.826661
		12.18	0.834929	0.762076		12.18	0.904254	0.84372		12.18	0.751113	0.728074
		12.2815	0.837424	0.801858		12.2815	0.906313	0.69437		12.2815	0.745922	0.783945
		12.383	0.782682	0.668306		12.383	0.803543	0.723202		12.383	0.843177	0.684015
		12.4845	0.763405	0.731778		12.4845	0.844854	0.775252		12.4845	0.794024	0.856595
		12.586	0.665205	0.680013		12.586	0.747487	0.802297		12.586	0.774617	0.609489
		12.6875	0.711171	0.654494		12.6875	0.689347	0.687232		12.6875	0.744686	0.58359
		12.789	0.696986	0.694971		12.789	0.742896	0.827267		12.789	0.798631	0.848316
		12.8905	0.686611	0.675046		12.8905	0.839509	0.772044		12.8905	0.855961	0.839185
		12.992	0.652847	0.744156		12.992	0.815977	0.85676		12.992	0.838346	0.555283
		13.0935	0.628386	0.706499		13.0935	0.762552	0.879559		13.0935	0.819902	0.821914
		13.195	0.706254	0.876022		13.195	0.834812	0.957779		13.195	0.692821	0.578433
		13.2965	0.891127	0.939546		13.2965	0.877119	0.702093		13.2965	0.735125	0.867709
		13.398	0.87771	0.730503		13.398	0.840762	0.750892		13.398	0.822464	0.819435
		13.4995	0.781925	0.804543		13.4995	0.761676	0.859199		13.4995	0.730312	0.718635
		13.601	0.656281	0.784414		13.601	0.702125	0.760992		13.601	0.680892	0.762381
		13.7025	0.659629	0.858293		13.7025	0.817351	0.840584		13.7025	0.758458	0.911589
		13.804	0.675972	0.662984		13.804	0.809864	0.864415		13.804	0.744793	0.793284
		13.9055	0.68541	0.747202		13.9055	0.724818	0.884982		13.9055	0.695421	0.783222
		14.007	0.691355	0.833507		14.007	0.809367	0.832392		14.007	0.664255	0.846016
		14.1085	0.670971	0.793085		14.1085	0.8393	0.908846		14.1085	0.801766	0.859346
		14.21	0.71233	0.784567		14.21	0.753975	0.823681		14.21	0.769091	0.597704
		14.3115	0.700477	0.75322		14.3115	0.712813	0.6384		14.3115	0.618189	0.888607
		14.413	0.773873	0.828244		14.413	0.845461	0.972681		14.413	0.650347	0.699346
		14.5145	0.70113	0.643039		14.5145	0.886404	0.875335		14.5145	0.70986	0.751427
		14.616	0.732849	0.833414		14.616	0.835875	0.73585		14.616	0.729432	0.687563
		14.7175	0.713086	0.828034		14.7175	0.744132	0.780698		14.7175	0.869425	0.764472
		14.819	0.759032	0.798614		14.819	0.648666	0.893454		14.819	0.86736	0.783258
		14.9205	0.762296	0.773294		14.9205	0.805292	0.93845		14.9205	0.713822	0.689126
		15.022	0.683392	0.848424		15.022	0.87944	1		15.022	0.794663	0.670002
		15.1235	0.731763	0.766458		15.1235	0.855579	0.89831		15.1235	0.784633	0.871892
		15.225	0.678496	0.728652		15.225	0.739486	0.769679		15.225	0.707617	0.689486
		15.3265	0.643457	0.715731		15.3265	0.707727	0.686705		15.3265	0.711296	0.703052
		15.428	0.741084	0.922804		15.428	0.820769	0.856726		15.428	0.749792	0.807682
		15.5295	0.746865	0.745493		15.5295	0.881876	0.869283		15.5295	0.713452	0.875366
		15.631	0.729564	0.69868		15.631	0.832882	0.812471		15.631	0.732475	0.698588
		15.7325	0.74016	0.873224		15.7325	0.750097	0.861304		15.7325	0.703743	0.70384
		15.834	0.732421	0.640939		15.834	0.788913	0.713589		15.834	0.705508	0.692607
		15.9355	0.69388	0.804265		15.9355	0.796966	0.835902		15.9355	0.787366	0.900169
		16.037	0.674885	0.686735		16.037	0.735359	0.843092		16.037	0.760714	0.680478
		16.1385	0.733544	0.808233		16.1385	0.854622	0.852983		16.1385	0.78372	0.690995
		16.24	0.729486	0.859447		16.24	0.796168	0.887813		16.24	0.8638	0.719999
		16.3415	0.71984	0.729306		16.3415	0.728227	0.757338		16.3415	0.806771	0.783067
		16.443	0.70412	0.898888		16.443	0.806505	0.821607		16.443	0.82022	0.636759
		16.5445	0.638981	0.865472		16.5445	0.869528	0.767685		16.5445	0.79924	0.729855
		16.646	0.675427	0.81436		16.646	0.843035	0.786141		16.646	0.730651	0.713419
		16.7475	0.710353	0.74985		16.7475	0.75364	0.724584		16.7475	0.720138	0.594577
		16.849	0.656753	0.712543		16.849	0.797939	0.792132		16.849	0.677845	0.678979
		16.9505	0.66065	0.740598		16.9505	0.84415	0.668223		16.9505	0.66477	0.616332
		17.052	0.689481	0.777028		17.052	0.796698	0.721043		17.052	0.729424	0.660476
		17.1535	0.609913	0.744069		17.1535	0.783538	0.723638		17.1535	0.768573	0.688744
		17.255	0.552067	0.598966		17.255	0.752841	0.862563		17.255	0.795013	0.57342
		17.3565	0.687195	0.847996		17.3565	0.741669	0.714125		17.3565	0.76937	0.674267
		17.458	0.755229	0.92428		17.458	0.716369	0.705027		17.458	0.886668	0.777624
		17.5595	0.765748	0.695576		17.5595	0.702194	0.764397		17.5595	0.87389	0.740777
		17.661	0.820847	0.687211		17.661	0.771208	0.707282		17.661	0.773178	0.587024
		17.7625	0.723406	0.78044		17.7625	0.818753	0.654242		17.7625	0.765762	0.707913
		17.864	0.770339	0.834637		17.864	0.87659	0.617175		17.864	0.797416	0.695873
		17.9655	0.799637	0.900929		17.9655	0.762539	0.738327		17.9655	0.758759	0.53772
		18.067	0.698552	0.718377		18.067	0.788651	0.726787		18.067	0.804287	0.791791
		18.1685	0.674837	0.815284		18.1685	0.805668	0.79282		18.1685	0.761735	0.542252
		18.27	0.815103	0.739391		18.27	0.800358	0.761027		18.27	0.75352	0.666339
		18.3715	0.701548	0.648758		18.3715	0.738485	0.839341		18.3715	0.83796	0.738604
		18.473	0.703017	0.662751		18.473	0.753242	0.884526		18.473	0.855649	0.675727
		18.5745	0.633441	0.816759		18.5745	0.654189	0.785558		18.5745	0.675013	0.811313
		18.676	0.673989	0.977605		18.676	0.747313	0.828068		18.676	0.628025	0.795722
		18.7775	0.768068	0.642604		18.7775	0.764372	0.654443		18.7775	0.727199	0.802043
		18.879	0.816452	0.602264		18.879	0.659946	0.804676		18.879	0.729517	0.696612
		18.9805	0.879169	0.772203		18.9805	0.692529	0.776722		18.9805	0.788269	0.719472
		19.082	0.776716	0.773006		19.082	0.717945	0.879443		19.082	0.724683	0.639657
		19.1835	0.764904	0.729215		19.1835	0.744174	0.892514		19.1835	0.804187	0.613085
		19.285	0.718343	0.804998		19.285	0.740711	0.953386		19.285	0.777603	0.677511
		19.3865	0.67911	0.715671		19.3865	0.785755	0.900059		19.3865	0.782658	0.847578
		19.488	0.779465	0.843035		19.488	0.730655	0.790027		19.488	0.796117	0.65011
		19.5895	0.754265	0.638856		19.5895	0.759441	0.691459		19.5895	0.799994	0.810344
		19.691	0.653787	0.905102		19.691	0.757417	0.718571		19.691	0.836635	0.729347
		19.7925	0.680011	0.917418		19.7925	0.698407	0.701824		19.7925	0.770292	0.604425
		19.894	0.745893	0.832427		19.894	0.77875	0.757615		19.894	0.756402	0.580801
		19.9955	0.78607	0.934556		19.9955	0.689692	0.834852		19.9955	0.737654	0.802212
		20.097	0.724113	0.922332		20.097	0.731389	0.718405		20.097	0.780811	0.606253
		20.1985	0.754315	0.733726		20.1985	0.745745	0.762965		20.1985	0.774082	0.798899
		20.3	0.78974	0.766035		20.3	0.677037	0.777074		20.3	0.743786	0.75626
		20.4015	0.799039	0.73557		20.4015	0.730382	0.794031		20.4015	0.664633	0.614977
		20.503	0.735757	0.903567		20.503	0.708737	0.681535		20.503	0.570876	0.744298
		20.6045	0.816943	0.758016		20.6045	0.717467	0.768822		20.6045	0.680273	0.775302
		20.706	0.728897	0.776133		20.706	0.837384	0.739856		20.706	0.701381	0.782627
		20.8075	0.678839	0.992719		20.8075	0.786425	0.707544		20.8075	0.779573	0.778529
		20.909	0.726882	0.717418		20.909	0.804502	0.863954		20.909	0.871388	0.76589
		21.0105	0.730163	0.79939		21.0105	0.777738	0.740113		21.0105	0.742016	0.76669
		21.112	0.644877	0.768462		21.112	0.685776	0.808955		21.112	0.711206	0.730273
		21.2135	0.651457	0.692217		21.2135	0.795662	0.76874		21.2135	0.754297	0.59883
		21.315	0.759956	0.766679		21.315	0.748404	0.830057		21.315	0.640231	0.887502
		21.4165	0.835117	0.634759		21.4165	0.698239	0.777147		21.4165	0.618755	0.857392
		21.518	0.794342	0.83183		21.518	0.723247	0.969023		21.518	0.718517	0.905123
		21.6195	0.730808	0.916703		21.6195	0.679762	0.827554		21.6195	0.725285	0.804251
		21.721	0.722975	0.729818		21.721	0.634766	0.868266		21.721	0.659616	0.702789
		21.8225	0.736057	0.873099		21.8225	0.77567	0.747973		21.8225	0.70645	0.772005
		21.924	0.83025	0.835186		21.924	0.726062	0.966565		21.924	0.706331	0.852017
		22.0255	0.746686	0.762326		22.0255	0.665359	0.806821		22.0255	0.731115	0.617499
		22.127	0.722082	0.752523		22.127	0.691134	0.927562		22.127	0.771324	0.750026
		22.2285	0.735254	0.840918		22.2285	0.731399	0.864567		22.2285	0.719641	0.692184
		22.33	0.663193	0.892143		22.33	0.836561	0.7896		22.33	0.694578	0.905396
		22.4315	0.67721	0.791109		22.4315	0.766363	0.740169		22.4315	0.692283	0.682847
		22.533	0.822667	0.886441		22.533	0.729691	0.687173		22.533	0.651946	0.643326
		22.6345	0.787767	0.573806		22.6345	0.752922	0.734339		22.6345	0.657955	0.821555
		22.736	0.714019	0.654617		22.736	0.712162	0.803006		22.736	0.75801	0.911064
		22.8375	0.68648	0.741543		22.8375	0.726007	0.802971		22.8375	0.840061	0.850407
		22.939	0.787595	0.624356		22.939	0.734165	0.757939		22.939	0.901081	0.789483
		23.0405	0.852074	0.804475		23.0405	0.747185	0.811051		23.0405	0.914639	0.830314
		23.142	0.828312	0.800758		23.142	0.704161	0.723367		23.142	0.743392	0.692276
		23.2435	0.794118	0.662836		23.2435	0.708021	0.855173		23.2435	0.681101	0.764636
		23.345	0.817234	0.885312		23.345	0.74602	0.720782		23.345	0.712035	0.825532
		23.4465	0.78641	0.820457		23.4465	0.763423	0.742306		23.4465	0.770891	0.883001
		23.548	0.741533	0.99809		23.548	0.65916	0.811679		23.548	0.771114	0.698904
		23.6495	0.758113	0.957974		23.6495	0.734223	0.892289		23.6495	0.781342	0.664986
		23.751	0.832698	0.705804		23.751	0.816943	0.673005		23.751	0.695281	0.734318
		23.8525	0.793681	0.67269		23.8525	0.771852	0.652076		23.8525	0.661064	0.676063
		23.954	0.804917	0.819019		23.954	0.667119	0.749892		23.954	0.734623	0.798561
		24.0555	0.891018	0.802449		24.0555	0.649973	0.896001		24.0555	0.828886	0.929359
		24.157	0.765779	0.867723		24.157	0.756253	0.78187		24.157	0.694157	0.877764
		24.2585	0.785527	1		24.2585	0.768089	0.709046		24.2585	0.711688	0.824214
		24.36	0.906014	0.700232		24.36	0.76896	0.876946		24.36	0.78447	0.674576
		24.4615	0.82421	0.792839		24.4615	0.830449	0.846746		24.4615	0.85772	0.766898
		24.563	0.70527	0.909102		24.563	0.749026	0.718705		24.563	0.81959	0.682292
		24.6645	0.624808	0.947969		24.6645	0.790199	0.845442		24.6645	0.7946	0.66364
		24.766	0.728065	0.776919		24.766	0.7847	0.806718		24.766	0.791356	0.754741
		24.8675	0.763787	0.840788		24.8675	0.870101	0.665594		24.8675	0.755083	0.723267
		24.969	0.765772	0.763936		24.969	0.759796	0.825602		24.969	0.7362	0.776469
		25.0705	0.774634	0.848017		25.0705	0.757327	0.75956		25.0705	0.767743	0.881066
		25.172	0.776229	0.94231		25.172	0.822784	0.890036		25.172	0.783344	0.85077
		25.2735	0.437625	0.7643		25.2735	0.515933	0.597014		25.2735	0.496127	0.712399
		25.375	0	0.00249542		25.375	0	0.00194725		25.375	0	0.00232633
		25.4765	0	0		25.4765	0	0		25.4765	0	0
		25.578	0	0		25.578	0	0		25.578	0	0
		25.6795	0	0		25.6795	0	0		25.6795	0	0
		25.781	0	0		25.781	0	0		25.781	0	0
		25.8825	0	0		25.8825	0	0		25.8825	0	0

## Sheet: Figure 1g
Figure 1g
			Histogram Photons
	Photons distribution		Photon bin	Frequency	Gaussian Fit
	119.538		0	0	0.180709
	95.9944		5	0	0.544685
	97.8205		10	0	1.56885
	96.3708		15	0	4.65114
	108.71		20	3	16.7633
	102.976		25	31	69.2051
	85.0911		30	235	233.384
	113.688		35	553	523.91
	94.846		40	737	765.38
	91.5699		45	840	840.677
	116.382		50	1004	964.967
	89.7474		55	1370	1381.7
	107.262		60	1959	2130.41
	84.6931		65	2922	3174.99
	119.355		70	4252	4473.72
	86.3298		75	5853	5946.87
	113.018		80	7522	7456.73
	108.499		85	9054	8819.54
	100.686		90	10227	9839.7
	116.956		95	10400	10355.1
	89.6297		100	10383	10279.4
	114.804		105	9396	9625.37
	111.401		110	8153	8501.7
	94.5389		115	6917	7083.23
	116.686		120	5467	5566.67
	91.0495		125	4159	4126.65
	105.157		130	3014	2885.61
	103.945		135	2129	1903.34
	129.494		140	1460	1184.22
	100.274		145	1046	695.003
	93.9158		150	717	384.75
	126.5		155	459	200.913
	83.3454		160	306	98.964
	86.6415		165	216	45.9816
	87.3877		170	174	20.1525
	134.317		175	98	8.33126
	101.201		180	82	3.24886
	113.599		185	62	1.19506
	76.1991		190	38	0.414654
	104.48		195	25	0.135713
	114.648		200	32	0.041898
	90.3246		205	25	0.0122013
	89.5372		210	24	0.00335161
	102.324		215	17	0.00086844
	98.6548		220	23	0.000212258
	117.449		225	15	4.89359e-05
	113.18		230	6	1.06421e-05
	98.2503		235	12	2.18307e-06
	112.586		240	7	4.2242e-07
	123.268		245	5	7.71009e-08
	104.148		250	2	1.32743e-08
	84.1535		255	5	2.15578e-09
	106.013		260	3	3.30242e-10
	118.304		265	3	4.77199e-11
	120.552		270	0	6.50437e-12
	98.4558		275	1	8.36273e-13
	125.458		280	0	1.01421e-13
	98.3373		285	1	1.16024e-14
	85.6739		290	2	1.25201e-15
	118.555		295	0	1.27439e-16
	151.501		300	1	1.22359e-17
	119.779
	114.087
	114.314
	120.243
	97.2336
	128.858
	100.773
	87.3386
	63.7545
	136.643
	131.297
	95.9892
	91.7376
	104.845
	96.7385
	116.138
	102.174
	160.06
	118.999
	93.9552
	88.2127
	118.17
	103.329
	112.09
	83.2371
	122.144
	113.916
	105.222
	126.919
	122.066
	95.4763
	114.21
	148.095
	120.507
	121.838
	111.356
	97.4204
	172.871
	105.625
	106.402
	119.354
	101.09
	119.206
	123.502
	146.881
	92.0389
	131.97
	100.209
	106.282
	108.674
	115.312
	94.2809
	108.454
	86.1918
	124.605
	91.5308
	121.381
	53.7249
	36.5672
	70.0518
	68.761
	88.1141
	61.0598
	74.894
	67.3638
	91.1981
	84.6738
	81.7968
	91.3627
	79.1353
	95.3534
	76.9368
	94.5287
	91.3401
	70.7793
	51.265
	84.1992
	92.8726
	110.355
	79.2806
	79.9365
	77.5129
	135.477
	106.298
	92.6928
	82.6684
	86.2621
	101.873
	74.6049
	112.704
	99.7033
	122.635
	79.5071
	62.1941
	111.971
	92.8117
	107.325
	73.7357
	100.148
	112.365
	102.8
	122.747
	95.3505
	107.65
	96.5744
	89.4374
	101.508
	100.491
	73.1449
	80.509
	121.682
	116.717
	107.502
	111.871
	98.5204
	103.875
	106.242
	81.064
	124.9
	95.1288
	84.5321
	122.765
	106.046
	75.3327
	90.2901
	54.5193
	100.19
	83.7241
	94.9475
	99.204
	122.815
	100.601
	97.7046
	101.071
	81.9044
	90.7953
	81.0945
	96.3291
	56.7255
	80.993
	94.6381
	95.7571
	119.655
	101.429
	88.0823
	101.871
	100.273
	115.795
	81.6948
	94.3057
	111.653
	105.104
	60.873
	65.0393
	70.6814
	100.529
	48.2777
	39.3718
	40.8467
	30.9353
	108.09
	95.8053
	86.7399
	101.297
	82.5724
	114.538
	130.913
	140.342
	99.915
	100.704
	119.799
	87.2283
	91.178
	95.1817
	96.8445
	105.67
	107.889
	103.341
	97.1413
	91.0286
	118.03
	109.857
	124.503
	124.988
	95.2387
	105.674
	90.8682
	127.114
	118.825
	114.167
	127.198
	114.607
	107.266
	117.71
	97.4517
	117.173
	134.661
	109.708
	96.2355
	91.9719
	115.661
	87.196
	113.172
	84.9777
	42.232
	109.277
	113.074
	106.746
	107.749
	75.8015
	84.749
	105.18
	103.455
	81.6388
	91.9277
	99.0719
	83.6038
	120.427
	88.4784
	95.3064
	114.195
	102.998
	110.662
	96.2569
	85.2195
	116.106
	102.772
	104.149
	107.264
	128.622
	98.2867
	103.954
	113.29
	105.394
	108.583
	112.888
	87.3799
	98.6152
	108.826
	106.02
	95.2049
	89.4746
	68.2532
	121.253
	77.6913
	88.3471
	109.892
	103.568
	62.4422
	80.4141
	71.5139
	79.582
	109.104
	75.7125
	82.6186
	78.1829
	73.9253
	100.421
	94.4331
	88.7571
	83.8094
	81.1342
	89.2987
	65.7285
	72.4681
	86.7035
	112.724
	122.822
	102.262
	126.969
	126.333
	91.94
	90.1885
	83.8443
	110.738
	111.55
	120.973
	86.7768
	57.8175
	83.2592
	119.288
	71.2286
	89.6659
	71.9453
	103.562
	90.2407
	98.792
	86.9584
	102.125
	114.954
	67.3155
	93.8059
	79.8781
	58.1898
	64.4177
	72.7756
	63.0103
	90.7625
	86.6021
	105.478
	93.2991
	105.67
	81.7653
	73.4935
	92.5657
	94.9803
	94.0838
	99.6649
	125.313
	126.099
	101.524
	113.11
	89.5896
	124.372
	140.778
	108.869
	137.425
	86.467
	121.13
	97.1839
	93.6647
	112.21
	127.361
	155.851
	95.9621
	116.467
	145.887
	144.884
	88.5454
	91.3861
	96.439
	59.7799
	86.4919
	69.4419
	90.9465
	103.628
	99.0432
	102.084
	100.965
	151.474
	110.655
	109.373
	122.868
	108.342
	91.2517
	76.6645
	100.402
	98.8956
	81.8803
	74.2774
	77.6424
	102.174
	103.919
	100.498
	90.8669
	66.7602
	70.0711
	48.9372
	141.275
	86.2755
	115.287
	60.1206
	91.3996
	95.8424
	97.1528
	81.8026
	92.6147
	101.15
	114.414
	78.2132
	149.027
	131.09
	91.3883
	76.0648
	129.724
	79.1443
	120.302
	98.3051
	121.561
	103.033
	91.9035
	139.58
	117.395
	115.512
	79.2311
	76.903
	97.8644
	110.452
	89.4755
	122.537
	100.475
	104.772
	64.38
	87.2429
	115.95
	85.9897
	127.881
	83.2321
	89.8405
	88.7189
	99.1315
	82.3512
	91.8211
	104.672
	82.4806
	95.3556
	89.2695
	83.9838
	96.8513
	126.925
	81.3851
	94.1493
	82.4298
	124.132
	79.8811
	103.604
	73.5317
	99.8596
	80.6851
	94.5674
	86.8419
	115.756
	80.7159
	126.227
	93.4603
	88.1255
	76.6688
	75.9507
	70.94
	81.7837
	58.3215
	68.0774
	68.1727
	54.5905
	57.6248
	76.4194
	100.096
	111.033
	86.8513
	108.509
	90.8877
	89.4776
	65.9812
	109.419
	79.8784
	93.7077
	112.996
	103.203
	82.3222
	122.356
	88.1803
	95.5461
	91.8679
	77.2255
	132.255
	131.988
	64.8012
	123.084
	71.9296
	99.384
	93.0903
	102.979
	99.5264
	127.373
	90.6434
	81.8039
	95.8095
	101.535
	99.77
	121.917
	103.688
	108.834
	95.91
	75.558
	80.242
	128.04
	119.433
	120.717
	98.6387
	100.961
	179.773
	179.684
	208.742
	179.561
	91.4629
	87.8902
	97.5951
	136.986
	96.6494
	104.605
	151.468
	162.501
	79.9414
	87.1314
	110.766
	94.8598
	78.1639
	100.698
	107.289
	91.8935
	110.8
	98.1007
	104.663
	125.681
	114.673
	141.997
	119.233
	89.6809
	105.364
	110.074
	97.5336
	124.406
	90.5694
	80.2244
	79.9002
	66.1062
	79.1876
	89.8675
	88.8419
	96.0094
	111.234
	94.4148
	61.3464
	101.049
	76.8271
	109.16
	111.993
	91.8928
	90.7124
	106.456
	121.924
	79.3896
	97.0096
	103.731
	106.085
	105.185
	115.888
	108.537
	82.0417
	97.3618
	96.2711
	137.302
	134.975
	109.556
	98.6299
	91.9232
	102.533
	102.561
	70.7903
	94.3584
	78.1855
	100.708
	96.9396
	96.4942
	110.319
	50.3758
	77.1007
	101.698
	84.9995
	100.287
	132.295
	101.432
	111.485
	116.215
	102.591
	88.1371
	93.4239
	87.3395
	124.333
	87.8139
	104.214
	86.3903
	89.8445
	109.924
	100.691
	110.214
	118.178
	129.118
	106.257
	93.5294
	106.294
	109.619
	110.783
	137.193
	110.296
	108.671
	94.4242
	71.3026
	92.1797
	106.201
	122.963
	91.4963
	136.22
	80.3514
	85.4963
	104.831
	136.882
	100.908
	96.4833
	87.6944
	113.898
	124.998
	91.9973
	101.106
	127.796
	76.3559
	81.7863
	67.3044
	95.4522
	85.1061
	94.111
	90.0124
	83.3449
	103.777
	83.551
	124.941
	87.0573
	97.0847
	105.058
	123.66
	111.983
	94.8705
	124.087
	99.3281
	149.902
	116.153
	94.3381
	102.897
	102.891
	83.4749
	93.5965
	75.3409
	111.01
	113.859
	92.3103
	106.785
	136.545
	127.34
	114.283
	114.145
	101.722
	116.099
	114.533
	91.4401
	82.0505
	114.691
	107.749
	123.413
	118.504
	118.042
	122.517
	136.377
	97.0606
	80.472
	100.19
	113.514
	111.02
	101.79
	91.4319
	97.1129
	89.1671
	89.7222
	123.9
	121.179
	75.8244
	56.0946
	65.7906
	58.1597
	123.247
	110.934
	81.2627
	106.23
	88.5982
	90.7004
	79.1399
	67.9653
	91.4088
	98.6134
	100.116
	105.244
	85.9039
	100.629
	101.14
	102.787
	103.87
	82.7825
	86.1884
	91.2506
	110.266
	79.1057
	100.678
	146.613
	121.689
	130.522
	108.684
	98.7437
	121.523
	110.892
	111.814
	101.521
	85.2676
	99.1765
	101.659
	112.245
	87.6507
	100.686
	108.89
	88.4613
	99.6803
	106.895
	97.4879
	74.9992
	93.7315
	106.961
	74.0399
	80.2319
	130.848
	90.3666
	112.975
	115.053
	105.199
	88.702
	78.3973
	102.208
	99.758
	74.858
	104.024
	93.7276
	92.6547
	87.7509
	71.726
	124.004
	96.2199
	156.359
	131.219
	128.597
	128.621
	155.695
	134.315
	129.136
	156.274
	155.36
	109.625
	113.376
	106.017
	91.8238
	125.324
	115.836
	119.653
	107.662
	104.342
	121.274
	115.051
	128.52
	109.364
	133.709
	95.521
	113.561
	106.363
	112.56
	130.095
	96.9786
	102.217
	98.7664
	120.267
	99.8267
	75.1889
	80.6854
	77.6265
	70.2026
	101.235
	142.231
	97.7019
	179.345
	136.447
	100.308
	139.33
	128.41
	120.377
	113.533
	129.737
	113.283
	121.975
	112.202
	141.761
	71.2734
	101.041
	106.636
	88.8405
	141.857
	162.959
	151.482
	150.561
	77.2309
	101.979
	110.28
	81.0336
	54.5049
	73.0603
	94.4585
	129.612
	122.955
	96.6104
	91.3997
	90.1786
	132.306
	89.2949
	155.401
	109.452
	114.589
	123.096
	97.7984
	105.447
	94.8447
	107.779
	119.377
	92.378
	124.267
	95.0588
	116.501
	125.912
	115.411
	132.057
	133.953
	133.635
	138.479
	125.498
	133.78
	127.672
	125.824
	129.238
	110.912
	102.189
	97.0072
	121.234
	109.713
	94.6947
	116.297
	91.603
	93.457
	70.3444
	98.2189
	90.8291
	74.3702
	94.0047
	80.2499
	111.317
	108.386
	88.6906
	72.9305
	93.2116
	100.478
	77.8305
	111.904
	76.9574
	121.007
	82.1682
	107.43
	102.43
	104.221
	114.575
	95.6409
	106.333
	107.076
	117.72
	103.441
	76.1237
	103.204
	114.715
	100.764
	84.6703
	89.4158
	107.599
	66.2798
	102.149
	84.1075
	82.3555
	111.165
	149.479
	83.602
	82.1977
	93.4664
	74.4488
	109.533
	106.886
	103.506
	89.1099
	82.4854
	106.633
	107.685
	113.657
	117.875
	114.016
	118.548
	83.7813
	94.3631
	79.5602
	177.346
	72.4182
	79.1181
	85.1829
	97.014
	116.717
	123.234
	124.443
	92.6763
	106.952
	95.4701
	104.234
	90.9494
	104.122
	105.61
	110.897
	75.7674
	103.142
	100.056
	81.4079
	108.52
	93.5172
	83.7865
	75.147
	119.399
	123.084
	83.0215
	96.7163
	94.7941
	114.792
	109.08
	105.914
	83.6184
	131.955
	74.7866
	47.3252
	94.1216
	125.027
	89.5071
	105.008
	72.864
	71.6301
	80.4176
	83.4709
	87.0224
	80.6179
	84.8671
	91.112
	93.7765
	114.45
	113.466
	93.1535
	89.3108
	81.2394
	88.6411
	106.362
	69.7068
	76.3922
	90.8054
	59.9338
	58.4255
	81.4377
	71.0572
	66.2303
	84.484
	79.8981
	95.4434
	103.602
	82.0382
	98.712
	90.4069
	87.5556
	84.9794
	89.2988
	86.1846
	81.4748
	90.547
	113.373
	83.8091
	79.5429
	90.3924
	92.2328
	86.1825
	90.952
	91.4207
	130.255
	116.404
	93.2157
	101.239
	111.611
	79.3336
	102.595
	102.699
	76.2765
	97.9857
	107.145
	105.201
	90.2777
	61.6361
	61.7421
	97.9161
	99.7217
	132.412
	114.222
	102.783
	111.949
	146.542
	94.366
	100.474
	77.8618
	81.5396
	76.0988
	110.317
	104.812
	90.4422
	96.7545
	116.01
	117.669
	72.2864
	90.1209
	122.989
	97.445
	89.6532
	102.519
	100.318
	93.8031
	69.2424
	69.5056
	77.2509
	69.0399
	75.7848
	123.85
	117.094
	126.214
	109.617
	84.1618
	131.351
	98.4335
	115.239
	109.309
	140.526
	127.407
	105.393
	69.5955
	84.5756
	51.5024
	70.1323
	46.5071
	58.0361
	64.4956
	100.386
	98.2108
	108.707
	155.178
	129.891
	99.647
	104.018
	113.002
	120.343
	68.9267
	103.855
	93.1929
	97.843
	114.193
	159.694
	86.6464
	114.265
	106.242
	105.656
	90.1734
	99.2971
	99.2668
	103.277
	75.8913
	81.8498
	103.639
	90.3632
	95.101
	139.722
	84.8139
	146.091
	80.6781
	65.9264
	86.2643
	129.885
	129.415
	132.206
	101.938
	90.3204
	103.736
	96.2788
	100.625
	92.0666
	92.8859
	97.5399
	83.6917
	74.7639
	86.4333
	105.927
	88.2396
	107.86
	88.5446
	100.452
	100.628
	112.01
	58.2686
	55.5969
	116.029
	135.671
	88.1446
	103.648
	119.278
	94.1854
	123.419
	86.7399
	137.865
	94.8977
	123.269
	78.0419
	101.888
	75.9657
	90.8055
	89.2437
	111.102
	95.3047
	107.499
	86.0619
	73.0465
	80.1156
	58.1666
	113.193
	74.493
	71.9357
	92.6422
	75.8445
	97.1224
	104.859
	100.784
	95.8108
	82.4845
	81.554
	70.3331
	88.4387
	89.5552
	114.682
	108.744
	91.0098
	91.7545
	71.955
	97.7227
	106.046
	106.926
	74.0478
	108.821
	97.5501
	94.1093
	91.8993
	86.1258
	59.0178
	80.4354
	66.0855
	71.5877
	82.7553
	92.2323
	89.3552
	88.8118
	104.681
	95.6437
	78.5798
	96.0186
	97.2262
	98.208
	105.281
	86.6424
	101.495
	95.1363
	89.9498
	126.151
	153.906
	92.6511
	108.666
	83.4924
	76.7098
	89.687
	87.9996
	63.157
	93.0505
	110.997
	104.306
	111.992
	96.4601
	78.1482
	79.7553
	74.1555
	73.5589
	100.568
	109.618
	120.024
	126.575
	120.394
	112.424
	61.2209
	90.2124
	85.6315
	115.162
	115.441
	81.2103
	101.12
	87.5206
	111.216
	87.9117
	106.828
	81.9859
	95.6569
	132.543
	98.3148
	104.245
	113.407
	87.0506
	90.2988
	85.3015
	67.095
	84.2895
	94.9839
	98.476
	84.7238
	82.4498
	74.5115
	96.5941
	80.6689
	66.423
	90.249
	72.6565
	110.246
	82.461
	64.4806
	111.083
	102.972
	113.082
	111.582
	108.46
	95.6844
	73.3456
	110.594
	92.576
	101.762
	69.7981
	118.964
	120.303
	104.371
	123.529
	90.5117
	130.975
	141.273
	159.61
	107.594
	113.2
	123.294
	85.7423
	75.9251
	124.274
	65.1303
	96.6574
	80.0237
	97.1224
	91.8875
	89.5481
	94.9299
	78.1069
	102.292
	77.6391
	91.732
	90.1022
	83.8717
	97.0568
	89.3839
	101.818
	84.5289
	115.51
	99.5994
	104.718
	69.8221
	158.523
	164.718
	85.1722
	109.351
	102.066
	71.7772
	109.21
	81.8727
	119.754
	125.001
	103.14
	123.665
	119.093
	122.353
	119.492
	121.91
	70.2185
	119.607
	138.781
	100.51
	115.714
	106.584
	84.7471
	128.757
	104.544
	124.01
	80.1164
	112.915
	109.391
	118.281
	119.597
	105.355
	109.469
	91.4918
	120.355
	115.296
	111.196
	92.1963
	133.085
	100.635
	61.7991
	125.48
	49.053
	48.0867
	101.547
	93.0917
	91.5394
	108.377
	112.825
	98.3675
	87.7692
	86.3837
	94.9371
	104.349
	87.2384
	92.5192
	130.069
	108.04
	97.7749
	107.224
	110.978
	111.726
	87.0874
	72.5676
	103.852
	99.7783
	134.564
	74.3293
	102.285
	116.395
	108.25
	91.2816
	145.308
	93.9684
	69.4585
	67.6667
	82.7505
	89.7789
	76.711
	88.7906
	74.0356
	67.6594
	77.1374
	67.8954
	62.1056
	86.0386
	69.5773
	94.6191
	85.9123
	165.628
	140.162
	91.3489
	94.6643
	136.591
	51.7378
	82.0184
	78.5523
	125.376
	131.792
	130.37
	100.828
	127.164
	118.037
	87.2877
	125.234
	112.731
	81.7187
	98.2685
	104.743
	70.8353
	79.0519
	81.2871
	93.8325
	134.503
	130.725
	114.73
	99.3869
	114.66
	107.255
	110.672
	109.861
	89.7672
	89.7825
	103.333
	87.9937
	108.399
	118.867
	149.69
	124.285
	160.232
	102.804
	129.022
	114.151
	116.279
	138.22
	98.019
	101.663
	88.3688
	89.2689
	91.7562
	53.0091
	82.4695
	80.5214
	72.2371
	80.5869
	83.7705
	110.762
	106.997
	118.035
	81.0769
	100.242
	162.053
	142.014
	66.8747
	56.8072
	129.679
	146.436
	97.2618
	136.101
	104.592
	116.868
	110.366
	123.264
	70.1117
	84.455
	69.5058
	37.6846
	37.1857
	99.8221
	100.946
	94.4143
	87.5691
	106.822
	115.071
	103.53
	116.048
	109.519
	110.281
	110.366
	104.082
	120.836
	88.0808
	113.013
	116.155
	120.874
	101.329
	98.8857
	76.6266
	150.734
	120.843
	149.987
	148.566
	128.268
	114.608
	117.177
	138.783
	155.274
	115.602
	100.562
	128.632
	148.672
	130.252
	96.2686
	83.3561
	109.238
	100.592
	91.5187
	72.6244
	123.717
	63.3263
	74.7918
	59.3501
	126.669
	90.7107
	107.494
	83.1873
	89.9512
	89.8625
	98.4523
	73.5647
	94.3247
	116.653
	101.068
	125.261
	99.6831
	110.172
	92.1271
	79.8931
	111.194
	81.9072
	76.6916
	83.9385
	105.718
	67.7871
	66.1237
	65.5102
	68.7803
	75.1561
	89.4325
	130.517
	94.6235
	122.92
	84.5672
	94.6721
	99.487
	81.6704
	113.285
	118.685
	95.0698
	113.049
	111.777
	111.906
	82.7362
	96.4918
	85.8921
	144.456
	115.761
	97.7
	125.522
	93.2917
	112.773
	88.7835
	75.6675
	101.181
	97.4252
	77.5541
	82.584
	78.4682
	87.0072
	85.7667
	109.338
	116.025
	95.2479
	81.1648
	89.7592
	100.972
	51.9525
	132.676
	122.609
	83.8752
	91.2326
	119.509
	76.0505
	116.605
	142.467
	190.304
	95.4715
	86.1225
	92.607
	102.591
	106.913
	87.6527
	88.0625
	90.8317
	99.8796
	114.012
	116.581
	81.3068
	110.787
	106.27
	108.262
	68.7505
	68.1456
	109.637
	102.648
	105.398
	104.857
	71.9957
	90.6758
	118.483
	54.8512
	49.0741
	63.4259
	127.69
	105.842
	73.947
	57.4168
	109.782
	91.4924
	87.4678
	122.48
	83.7394
	87.0742
	86.558
	68.2712
	91.7874
	109.57
	99.0754
	121.662
	120.138
	101.099
	91.8667
	106.649
	117.246
	102.782
	105.141
	102.423
	133.747
	95.9675
	124.032
	68.3067
	125.506
	77.7269
	112.251
	77.1938
	76.7733
	74.4173
	93.5121
	100.109
	117.689
	124.633
	122.326
	132.742
	121.639
	126.279
	121.351
	106.507
	156.088
	123.834
	95.8001
	80.7388
	121.189
	79.2179
	108.308
	104.497
	107.136
	115.824
	79.4622
	100.459
	132.076
	119.09
	160.717
	117.469
	143.178
	126.002
	108.29
	110.222
	105.078
	105.216
	104.964
	119.505
	111.703
	135.75
	77.1976
	94.7462
	91.2493
	69.4171
	94.2011
	85.5259
	66.7843
	94.4782
	104.008
	84.69
	88.2583
	134.561
	67.4142
	104.412
	108.267
	101.14
	109.573
	99.0604
	116.611
	89.4772
	122.968
	76.3022
	106.092
	123.62
	96.7972
	137.483
	110.752
	113.387
	113.168
	109.496
	86.8706
	97.1881
	83.0473
	42.8236
	114.718
	115.416
	148.835
	124.6
	139.697
	105.411
	96.6095
	123.576
	122.728
	110.271
	108.536
	141.56
	142.35
	90.6317
	82.7705
	97.3287
	91.5052
	97.2584
	81.9561
	96.3022
	92.5835
	88.0053
	110.628
	103.429
	127.531
	108.746
	102.746
	136.944
	80.3981
	88.1415
	127.153
	117.245
	99.377
	89.0637
	79.3703
	95.1344
	142.446
	53.0209
	54.7954
	55.1606
	63.11
	127.189
	83.422
	87.2049
	73.6867
	94.6499
	79.8813
	94.7753
	114.979
	102.356
	105.728
	141.594
	122.787
	113.517
	135.971
	86.9202
	112.223
	99.1905
	80.5885
	118.359
	35.6161
	36.5912
	45.8843
	136.4
	85.0062
	97.0134
	116.32
	113.579
	133.003
	131.857
	106.38
	118.765
	111.361
	111.422
	107.604
	112.933
	109.176
	87.4211
	68.7587
	94.5743
	109.094
	85.0413
	90.5505
	82.0751
	117.545
	85.2083
	86.3415
	84.071
	82.7564
	97.5669
	105.981
	49.8
	37.9414
	53.0676
	40.2049
	91.9474
	80.7032
	81.7869
	95.2298
	22.7347
	42.8058
	34.4838
	31.007
	36.2167
	34.5698
	41.2863
	41.3795
	49.2205
	36.1328
	29.2061
	89.3289
	92.2519
	82.3586
	86.8087
	105.376
	91.3736
	103.05
	96.3835
	116.905
	106.975
	113.954
	121.516
	68.887
	87.0906
	92.1504
	77.9103
	101.833
	65.0618
	104.833
	135.7
	109.791
	125.618
	114.83
	98.9947
	99.3322
	105.154
	61.46
	82.9132
	115.738
	86.9745
	79.3411
	92.0426
	94.2624
	85.3204
	82.1055
	78.8914
	77.4313
	79.6938
	73.7094
	92.0242
	69.4186
	99.283
	79.9983
	67.1649
	54.98
	62.3232
	77.3865
	99.1268
	96.6923
	92.5913
	94.1854
	79.8893
	73.5305
	106.93
	80.098
	97.5289
	76.2064
	91.8172
	104.542
	63.5442
	82.5545
	102.348
	86.1117
	82.3578
	56.5823
	81.8739
	100.278
	90.7347
	74.8647
	112.133
	85.3913
	109.151
	82.8242
	82.1316
	85.749
	141.638
	60.0445
	84.0681
	99.3029
	93.5662
	76.9699
	93.2591
	86.8063
	80.9895
	107.65
	99.9084
	71.6357
	78.7839
	90.1653
	88.5345
	93.6504
	103.679
	68.3507
	89.4723
	89.1602
	99.3709
	111.407
	74.5485
	93.1626
	95.145
	109.92
	125.458
	122.895
	114.134
	95.4241
	42.8213
	89.5908
	53.2619
	44.8999
	112.531
	103.825
	90.0018
	59.7203
	81.8555
	87.8639
	104.76
	123.38
	83.4354
	112.246
	106.127
	89.1718
	122.293
	100.697
	80.3849
	63.3284
	77.0108
	86.6202
	106.496
	95.1095
	129.665
[truncated: 109,450 more rows]

## Sheet: Figure 2d
Figure 2d
	Photons Monomers		Histogram Photons Monomers			Gaussian Fit
			Photon bin	Frequency		Independent Variable	Fit Peak 1
	599.206		10	0		10	4.23928
	339.311		30	0		11.982	4.36881
	292.75		50	0		13.964	4.50848
	353.809		70	0		15.9459	4.65901
	345.756		90	0		17.9279	4.82118
	392.727		110	6		19.9099	4.99579
	456.025		130	31		21.8919	5.18371
	438.149		150	89		23.8739	5.38588
	729.52		170	223		25.8559	5.60325
	616.905		190	347		27.8378	5.83687
	406.719		210	574		29.8198	6.08783
	427.125		230	847		31.8018	6.35729
	206.203		250	1116		33.7838	6.64649
	397.468		270	1504		35.7658	6.95672
	379.556		290	1863		37.7478	7.28934
	296.94		310	2234		39.7297	7.64582
	491.755		330	2644		41.7117	8.02768
	410.205		350	2746		43.6937	8.43654
	262.571		370	2916		45.6757	8.87409
	262.629		390	2822		47.6577	9.34213
	579.034		410	2587		49.6396	9.84255
	418.011		430	2478		51.6216	10.3773
	365.231		450	2052		53.6036	10.9485
	446.275		470	1672		55.5856	11.5584
	384.584		490	1423		57.5676	12.2093
	287.541		510	1121		59.5496	12.9034
	368.661		530	801		61.5315	13.6435
	370.259		550	644		63.5135	14.4322
	507.087		570	407		65.4955	15.2722
	479.138		590	301		67.4775	16.1665
	534.71		610	220		69.4595	17.118
	721.929		630	153		71.4414	18.1301
	608.243		650	107		73.4234	19.206
	437.214		670	54		75.4054	20.3493
	405.124		690	57		77.3874	21.5634
	418.937		710	28		79.3694	22.8523
	353.389		730	26		81.3513	24.2198
	512.122		750	15		83.3333	25.6701
	436.291		770	8		85.3153	27.2074
	422.84		790	12		87.2973	28.8362
	445.836		810	3		89.2793	30.561
	391.556		830	4		91.2613	32.3866
	301.162		850	6		93.2432	34.318
	627.018		870	6		95.2252	36.3604
	390.72		890	2		97.2072	38.519
	328.406		910	1		99.1892	40.7994
	436.261		930	2		101.171	43.2072
	512.026		950	0		103.153	45.7483
	311.487		970	2		105.135	48.4288
	413.015		990	1		107.117	51.255
	496.466		1010	0		109.099	54.2332
	396.271		1030	0		111.081	57.3702
	271.138		1050	2		113.063	60.6728
	570.941		1070	0		115.045	64.1479
	527.887		1090	0		117.027	67.8029
	653.278		1110	0		119.009	71.645
	379.49		1130	0		120.991	75.6819
	402.074		1150	0		122.973	79.9214
	433.179		1170	0		124.955	84.3714
	525.945		1190	0		126.937	89.0399
	323.019		1210	0		128.919	93.9354
	444.247		1230	0		130.901	99.0662
	276.481		1250	0		132.883	104.441
	306.942		1270	0		134.865	110.069
	294.58		1290	0		136.847	115.958
	259.32		1310	0		138.829	122.118
	515.061		1330	0		140.811	128.557
	338.645		1350	0		142.793	135.286
	321.429		1370	0		144.775	142.314
	347.542		1390	0		146.757	149.649
	437.442		1410	0		148.739	157.303
	570.183		1430	0		150.721	165.283
	308.254		1450	0		152.703	173.601
	297.451		1470	0		154.685	182.266
	506.307		1490	0		156.667	191.287
	421.051		1510	0		158.649	200.675
	472.133		1530	0		160.631	210.439
	330.021		1550	0		162.613	220.589
	524.9		1570	0		164.595	231.135
	530.333		1590	0		166.577	242.086
	662.004		1610	0		168.559	253.453
	474.212		1630	0		170.541	265.244
	389.803		1650	0		172.523	277.469
	326.277		1670	0		174.505	290.138
	312.008		1690	0		176.486	303.258
	325.765		1710	0		178.468	316.841
	384.229		1730	0		180.45	330.893
	383.871		1750	0		182.432	345.423
	343.843		1770	0		184.414	360.441
	404.258		1790	0		186.396	375.952
	217.217		1810	0		188.378	391.966
	460.403		1830	0		190.36	408.488
	514.147		1850	0		192.342	425.527
	263.452		1870	0		194.324	443.088
	399.772		1890	0		196.306	461.178
	383.183		1910	0		198.288	479.802
	486.799		1930	0		200.27	498.964
	335.851		1950	0		202.252	518.67
	286.18		1970	0		204.234	538.924
	408.759		1990	0		206.216	559.729
	335.113					208.198	581.087
	420.992					210.18	603.001
	447.802					212.162	625.473
	554.438					214.144	648.503
	465.001					216.126	672.091
	629.242					218.108	696.236
	434.295					220.09	720.938
	367.594					222.072	746.194
	335.136					224.054	772
	425.696					226.036	798.354
	337.565					228.018	825.25
	282.653					230	852.683
	359.073					231.982	880.646
	358.759					233.964	909.132
	303.272					235.946	938.131
	270.222					237.928	967.636
	483.606					239.91	997.635
	366.158					241.892	1028.12
	310.217					243.874	1059.07
	430.874					245.856	1090.48
	475.42					247.838	1122.34
	561.672					249.82	1154.62
	361.642					251.802	1187.31
	361.508					253.784	1220.4
	442.643					255.766	1253.87
	306.957					257.748	1287.69
	610.92					259.73	1321.84
	477.458					261.712	1356.32
	509.073					263.694	1391.08
	545.865					265.676	1426.11
	531.831					267.658	1461.39
	366.089					269.64	1496.89
	261.116					271.622	1532.58
	454.124					273.604	1568.44
	395.572					275.586	1604.43
	378.741					277.568	1640.54
	423.726					279.55	1676.72
	363.494					281.532	1712.96
	452.982					283.514	1749.21
	293.558					285.495	1785.45
	233.458					287.477	1821.65
	560.59					289.459	1857.76
	408.04					291.441	1893.77
	378.964					293.423	1929.63
	633.893					295.405	1965.31
	418.072					297.387	2000.78
	393.846					299.369	2035.99
	359.141					301.351	2070.92
	443.383					303.333	2105.53
	349.071					305.315	2139.78
	581.856					307.297	2173.64
	362.227					309.279	2207.07
	555.823					311.261	2240.03
	407.132					313.243	2272.49
	539.377					315.225	2304.41
	436.364					317.207	2335.76
	361.034					319.189	2366.5
	373.467					321.171	2396.59
	361.273					323.153	2426.01
	467.826					325.135	2454.71
	297.211					327.117	2482.67
	374.664					329.099	2509.84
	350.494					331.081	2536.21
	299.359					333.063	2561.73
	327.706					335.045	2586.37
	467.756					337.027	2610.11
	435.259					339.009	2632.91
	325.987					340.991	2654.75
	452.581					342.973	2675.6
	770.829					344.955	2695.44
	577.568					346.937	2714.23
	362.71					348.919	2731.96
	174.129					350.901	2748.6
	537.468					352.883	2764.14
	251.295					354.865	2778.54
	450.455					356.847	2791.8
	402.838					358.829	2803.89
	348.68					360.811	2814.8
	448.015					362.793	2824.52
	593.168					364.775	2833.03
	410.708					366.757	2840.32
	408.848					368.739	2846.39
	408.643					370.721	2851.22
	458.332					372.703	2854.81
	307.054					374.685	2857.15
	372.024					376.667	2858.24
	404.931					378.649	2858.08
	338.738					380.631	2856.68
	414.044					382.613	2854.02
	313.344					384.595	2850.11
	539.405					386.577	2844.97
	380.482					388.559	2838.59
	417.662					390.541	2830.99
	348.415					392.523	2822.17
	459.585					394.505	2812.15
	402.292					396.486	2800.94
	387.15					398.468	2788.55
	246.581					400.45	2775
	562.928					402.432	2760.31
	261.11					404.414	2744.49
	465.22					406.396	2727.58
	394.025					408.378	2709.57
	366.509					410.36	2690.52
	554.306					412.342	2670.42
	595.496					414.324	2649.32
	508.749					416.306	2627.23
	319.46					418.288	2604.19
	396.44					420.27	2580.21
	308.373					422.252	2555.35
	393.879					424.234	2529.61
	348.507					426.216	2503.04
	481.28					428.198	2475.66
	316.965					430.18	2447.51
	391.33					432.162	2418.63
	221.558					434.144	2389.04
	542.727					436.126	2358.77
	444.384					438.108	2327.88
	487.498					440.09	2296.38
	457.705					442.072	2264.32
	338.974					444.054	2231.73
	370.192					446.036	2198.65
	231.186					448.018	2165.11
	466.371					450	2131.15
	310.429					451.982	2096.8
	451.252					453.964	2062.11
	401.903					455.946	2027.1
	318.002					457.928	1991.82
	497.016					459.91	1956.3
	521.896					461.892	1920.57
	356.887					463.874	1884.67
	475.266					465.856	1848.63
	331.671					467.838	1812.49
	430.028					469.82	1776.28
	436.675					471.802	1740.03
	366.888					473.784	1703.78
	389.899					475.766	1667.55
	340.771					477.748	1631.39
	311.819					479.73	1595.31
	322.827					481.712	1559.34
	431.5					483.694	1523.53
	294.492					485.676	1487.88
	466.083					487.658	1452.44
	309.9					489.64	1417.22
	328.736					491.622	1382.25
	348.134					493.604	1347.56
	307.606					495.586	1313.17
	261.902					497.568	1279.09
	347.012					499.55	1245.36
	431.93					501.532	1211.99
	474.15					503.514	1179
	506.38					505.495	1146.41
	458.156					507.477	1114.23
	436.688					509.459	1082.49
	365.766					511.441	1051.19
	431.466					513.423	1020.36
	398.946					515.405	989.995
	355.863					517.387	960.12
	346.296					519.369	930.742
	467.872					521.351	901.871
	296.371					523.333	873.517
	283.253					525.315	845.688
	227.638					527.297	818.391
	475.303					529.279	791.631
	473.49					531.261	765.416
	433.572					533.243	739.748
	409.092					535.225	714.632
	511.449					537.207	690.071
	358.915					539.189	666.067
	255.221					541.171	642.62
	374.737					543.153	619.731
	235.352					545.135	597.401
	470.992					547.117	575.628
	327.552					549.099	554.41
	458.472					551.081	533.745
	489.229					553.063	513.63
	476.901					555.045	494.062
	424.022					557.027	475.036
	486.113					559.009	456.548
	368.737					560.991	438.593
	306.856					562.973	421.165
	351.9					564.955	404.257
	380.895					566.937	387.864
	441.567					568.919	371.978
	254.348					570.901	356.592
	395.692					572.883	341.699
	328.947					574.865	327.291
	356.569					576.847	313.358
	373.292					578.829	299.894
	324.355					580.811	286.888
	608.81					582.793	274.333
	347.3					584.775	262.218
	351.769					586.757	250.535
	360.089					588.739	239.275
	258.778					590.721	228.427
	498.96					592.703	217.982
	531.113					594.685	207.931
	542.67					596.667	198.263
	531.927					598.649	188.969
	522.74					600.631	180.039
	396.334					602.613	171.463
	449.038					604.595	163.232
	431.657					606.577	155.335
	391.45					608.559	147.763
	290.697					610.541	140.506
	318.955					612.523	133.555
	376.401					614.505	126.9
	275.411					616.486	120.532
	308.524					618.468	114.442
	207.292					620.45	108.62
	397.528					622.432	103.057
	322.441					624.414	97.7446
	403.313					626.396	92.6742
	309.172					628.378	87.8369
	448.812					630.36	83.2245
	629.726					632.342	78.8286
	352.739					634.324	74.6411
	242.082					636.306	70.6542
	396.224					638.288	66.8602
	177.195					640.27	63.2514
	494.264					642.252	59.8207
	496.31					644.234	56.5607
	395.986					646.216	53.4645
	575.066					648.198	50.5254
	548.866					650.18	47.7367
	354.477					652.162	45.0921
	384.213					654.144	42.5853
	411.685					656.126	40.2103
	413.665					658.108	37.9613
	310.06					660.09	35.8326
	281.663					662.072	33.8188
	427.709					664.054	31.9146
	338.813					666.036	30.115
	304.821					668.018	28.4149
	271.216					670	26.8098
	330.86					671.982	25.2949
	417.733					673.964	23.866
	341.883					675.946	22.5187
	322.532					677.928	21.2491
	704.09					679.91	20.0533
	544.802					681.892	18.9274
	260.764					683.874	17.868
	210.722					685.856	16.8715
	579.112					687.838	15.9348
	257.925					689.82	15.0545
	640.513					691.802	14.2278
	570.59					693.784	13.4517
	437.73					695.766	12.7235
	518.893					697.748	12.0405
	578.868					699.73	11.4003
	439.685					701.712	10.8004
	394.443					703.694	10.2386
	430.373					705.676	9.7127
	404.222					707.658	9.22066
	443.15					709.64	8.76051
	271.334					711.622	8.33039
	385.672					713.604	7.92853
	315.093					715.586	7.55324
	339.349					717.568	7.20294
	267.096					719.55	6.87612
	200.898					721.532	6.57134
	351.936					723.514	6.28726
	348.613					725.495	6.0226
	423.017					727.477	5.77613
	712.752					729.459	5.54673
	504.826					731.441	5.3333
	408.676					733.423	5.13483
	350.679					735.405	4.95036
	439.097					737.387	4.77898
	246.296					739.369	4.61984
	455.281					741.351	4.47212
	495.23					743.333	4.33509
	563.79					745.315	4.20801
	522.904					747.297	4.09023
	438.284					749.279	3.98111
	280.746					751.261	3.88007
	318.913					753.243	3.78655
	294.818					755.225	3.70002
	409.639					757.207	3.62002
	322.526					759.189	3.54607
	372.448					761.171	3.47775
	353.495					763.153	3.41467
	264.089					765.135	3.35644
	395.072					767.117	3.30272
	263.514					769.099	3.25319
	381.514					771.081	3.20753
	365.447					773.063	3.16547
	316.252					775.045	3.12673
	733.978					777.027	3.09108
	507.098					779.009	3.05828
	318.637					780.991	3.02812
	265.376					782.973	3.0004
	426.042					784.955	2.97493
	258.437					786.937	2.95154
	503.132					788.919	2.93007
	453.712					790.901	2.91038
	584.641					792.883	2.89232
	734.755					794.865	2.87576
	383.898					796.847	2.86059
	457.572					798.829	2.8467
	427.189					800.811	2.83399
	310.437					802.793	2.82236
	431.863					804.775	2.81172
	304.014					806.757	2.802
	356.717					808.739	2.79311
	378.963					810.721	2.785
	229.406					812.703	2.77759
	343.483					814.685	2.77083
	172.562					816.667	2.76467
	393.094					818.649	2.75905
	269.223					820.631	2.75394
	395.488					822.613	2.74927
	697.516					824.595	2.74503
	540.573					826.577	2.74117
	384.209					828.559	2.73766
	226.907					830.541	2.73447
	301.596					832.523	2.73157
	250.984					834.505	2.72893
	427.177					836.486	2.72654
	442.704					838.468	2.72437
	662.603					840.45	2.7224
	708.897					842.432	2.72062
	415.921					844.414	2.719
	384.422					846.396	2.71754
	396.64					848.378	2.71621
	312.723					850.36	2.71501
	453.329					852.342	2.71392
	311.345					854.324	2.71294
	290.672					856.306	2.71206
	520.566					858.288	2.71126
	266.334					860.27	2.71053
	297.764					862.252	2.70988
	282.971					864.234	2.70929
	342.96					866.216	2.70876
	324.063					868.198	2.70828
	438.574					870.18	2.70785
	485.18					872.162	2.70746
	474.378					874.144	2.70711
	308.19					876.126	2.7068
	408.491					878.108	2.70652
	251.924					880.09	2.70626
	320.948					882.072	2.70604
	409.686					884.054	2.70583
	422.083					886.036	2.70565
	581.197					888.018	2.70548
	357.15					890	2.70533
	431.294					891.982	2.7052
	307.545					893.964	2.70508
	285.233					895.946	2.70498
	488.612					897.928	2.70488
	288.929					899.91	2.7048
	378.702					901.892	2.70472
	489.472					903.874	2.70465
	293.046					905.856	2.70459
	361.27					907.838	2.70454
	235.567					909.82	2.70449
	376.765					911.802	2.70445
	268.738					913.784	2.70441
	442.489					915.766	2.70437
	351.884					917.748	2.70434
	514.937					919.73	2.70431
	400.851					921.712	2.70429
	260.655					923.694	2.70427
	388.963					925.676	2.70425
	302.638					927.658	2.70423
	405.502					929.64	2.70422
	519.653					931.622	2.7042
	559.558					933.604	2.70419
	484.608					935.586	2.70418
	351.251					937.568	2.70417
	409.739					939.55	2.70416
	346.223					941.532	2.70416
	335.54					943.514	2.70415
	352.89					945.495	2.70414
	409.506					947.477	2.70414
	357.938					949.459	2.70413
	382.749					951.441	2.70413
	244.533					953.423	2.70413
	298.192					955.405	2.70412
	227.721					957.387	2.70412
	309.045					959.369	2.70412
	278.072					961.351	2.70412
	334.642					963.333	2.70411
	408.033					965.315	2.70411
	383.746					967.297	2.70411
	281.545					969.279	2.70411
	478.403					971.261	2.70411
	253.222					973.243	2.70411
	349.043					975.225	2.70411
	400.688					977.207	2.70411
	558.05					979.189	2.7041
	613.726					981.171	2.7041
	462.509					983.153	2.7041
	452.332					985.135	2.7041
	396.985					987.117	2.7041
	273.886					989.099	2.7041
	422.02					991.081	2.7041
	415.244					993.063	2.7041
	369.976					995.045	2.7041
	359.438					997.027	2.7041
	225.28					999.009	2.7041
	282.571					1000.99	2.7041
	246.392					1002.97	2.7041
	312.751					1004.95	2.7041
	414.352					1006.94	2.7041
	325.456					1008.92	2.7041
	359.148					1010.9	2.7041
	453.732					1012.88	2.7041
	446.278					1014.86	2.7041
	411.877					1016.85	2.7041
	309.012					1018.83	2.7041
	412.252					1020.81	2.7041
	218.281					1022.79	2.7041
	537.792					1024.77	2.7041
	421.841					1026.76	2.7041
	571.004					1028.74	2.7041
	473.849					1030.72	2.7041
	523.417					1032.7	2.7041
	370.134					1034.68	2.7041
	371.632					1036.67	2.7041
	348.749					1038.65	2.7041
	529.436					1040.63	2.7041
	432.567					1042.61	2.7041
	352.642					1044.59	2.7041
	438.506					1046.58	2.7041
	192.002					1048.56	2.7041
	318.689					1050.54	2.7041
	206.001					1052.52	2.7041
	336.198					1054.5	2.7041
	515.235					1056.49	2.7041
	448.469					1058.47	2.7041
	419.065					1060.45	2.7041
	449.351					1062.43	2.7041
	540.069					1064.41	2.7041
	364.661					1066.4	2.7041
	250.391					1068.38	2.7041
	524.386					1070.36	2.7041
	406.629					1072.34	2.7041
	363.4					1074.32	2.7041
	509.96					1076.31	2.7041
	501.132					1078.29	2.7041
	606.637					1080.27	2.7041
	621.275					1082.25	2.7041
	464.442					1084.23	2.7041
	365.652					1086.22	2.7041
	237.151					1088.2	2.7041
	445.627					1090.18	2.7041
	324.207					1092.16	2.7041
	262.723					1094.14	2.7041
	499.113					1096.13	2.7041
	218.462					1098.11	2.7041
	296.301					1100.09	2.7041
	323.598					1102.07	2.7041
	433.256					1104.05	2.7041
	413.898					1106.04	2.7041
	371.256					1108.02	2.7041
	382.31					1110	2.7041
	297.976					1111.98	2.7041
	556.294					1113.96	2.7041
	348.897					1115.95	2.7041
	286.436					1117.93	2.7041
	580.387					1119.91	2.7041
	431.948					1121.89	2.7041
	449.825					1123.87	2.7041
	382.051					1125.86	2.7041
	436.646					1127.84	2.7041
	660.256					1129.82	2.7041
	508.712					1131.8	2.7041
	374.986					1133.78	2.7041
	443.883					1135.77	2.7041
	282.796					1137.75	2.7041
	417.686					1139.73	2.7041
	421.101					1141.71	2.7041
	374.529					1143.69	2.7041
	377.738					1145.68	2.7041
	272.525					1147.66	2.7041
	384.182					1149.64	2.7041
	286.622					1151.62	2.7041
	397.584					1153.6	2.7041
	411.383					1155.59	2.7041
	395.733					1157.57	2.7041
	477.428					1159.55	2.7041
	297.801					1161.53	2.7041
	559.933					1163.51	2.7041
	438.637					1165.5	2.7041
	281.437					1167.48	2.7041
	496.649					1169.46	2.7041
	265.779					1171.44	2.7041
	488.955					1173.42	2.7041
	466.103					1175.41	2.7041
	521.927					1177.39	2.7041
	604.017					1179.37	2.7041
	428.785					1181.35	2.7041
	473.877					1183.33	2.7041
	461.69					1185.32	2.7041
	301.507					1187.3	2.7041
	600.407					1189.28	2.7041
	330.252					1191.26	2.7041
	382.734					1193.24	2.7041
	452.819					1195.23	2.7041
	316.757					1197.21	2.7041
	311.673					1199.19	2.7041
	238.005					1201.17	2.7041
	599.259					1203.15	2.7041
	351.517					1205.14	2.7041
	324.933					1207.12	2.7041
	529.722					1209.1	2.7041
	366.788					1211.08	2.7041
	395.503					1213.06	2.7041
	487.853					1215.05	2.7041
	298.539					1217.03	2.7041
	246.38					1219.01	2.7041
	629.159					1220.99	2.7041
	392.431					1222.97	2.7041
	523.29					1224.95	2.7041
	500.098					1226.94	2.7041
	483.649					1228.92	2.7041
	518.091					1230.9	2.7041
	557.252					1232.88	2.7041
	352.439					1234.86	2.7041
	431.162					1236.85	2.7041
	385.216					1238.83	2.7041
	435.267					1240.81	2.7041
	246.938					1242.79	2.7041
	350.453					1244.77	2.7041
	487.291					1246.76	2.7041
	338.021					1248.74	2.7041
	279.655					1250.72	2.7041
	273.281					1252.7	2.7041
	429.223					1254.68	2.7041
	505.081					1256.67	2.7041
	244.617					1258.65	2.7041
	462.565					1260.63	2.7041
	458.38					1262.61	2.7041
	312.565					1264.59	2.7041
	759.173					1266.58	2.7041
	320.336					1268.56	2.7041
	289.77					1270.54	2.7041
	475.282					1272.52	2.7041
	384.02					1274.5	2.7041
	504.68					1276.49	2.7041
	391.595					1278.47	2.7041
	556.55					1280.45	2.7041
	535.068					1282.43	2.7041
	431.566					1284.41	2.7041
	466.413					1286.4	2.7041
	353.961					1288.38	2.7041
	329.841					1290.36	2.7041
	482.299					1292.34	2.7041
	455.588					1294.32	2.7041
	479.03					1296.31	2.7041
	345.639					1298.29	2.7041
	364.195					1300.27	2.7041
	336.529					1302.25	2.7041
	290.985					1304.23	2.7041
	616.408					1306.22	2.7041
	467.461					1308.2	2.7041
	321.349					1310.18	2.7041
	449.75					1312.16	2.7041
	395.215					1314.14	2.7041
	373.518					1316.13	2.7041
	528.13					1318.11	2.7041
	317.777					1320.09	2.7041
	250.513					1322.07	2.7041
	613.954					1324.05	2.7041
	365.993					1326.04	2.7041
	680.102					1328.02	2.7041
	492.509					1330	2.7041
	455.048					1331.98	2.7041
	445.157					1333.96	2.7041
	596.26					1335.95	2.7041
	368.519					1337.93	2.7041
	283.802					1339.91	2.7041
	319.382					1341.89	2.7041
	426.529					1343.87	2.7041
	534.905					1345.86	2.7041
	394.181					1347.84	2.7041
	341.333					1349.82	2.7041
	395.009					1351.8	2.7041
	342.053					1353.78	2.7041
	282.611					1355.77	2.7041
	505.881					1357.75	2.7041
	443.275					1359.73	2.7041
	446.567					1361.71	2.7041
	388.634					1363.69	2.7041
	324.469					1365.68	2.7041
	351.615					1367.66	2.7041
	630.086					1369.64	2.7041
	420.13					1371.62	2.7041
	352.922					1373.6	2.7041
	578.316					1375.59	2.7041
	263.883					1377.57	2.7041
	530.31					1379.55	2.7041
	436.775					1381.53	2.7041
	450.438					1383.51	2.7041
	553.881					1385.5	2.7041
	651.241					1387.48	2.7041
	440.848					1389.46	2.7041
	377.484					1391.44	2.7041
	403.228					1393.42	2.7041
	561.749					1395.41	2.7041
	497.16					1397.39	2.7041
	303.729					1399.37	2.7041
	392.284					1401.35	2.7041
	408.495					1403.33	2.7041
	392.083					1405.32	2.7041
	282.773					1407.3	2.7041
	448.314					1409.28	2.7041
	495.123					1411.26	2.7041
	527.505					1413.24	2.7041
	427.207					1415.23	2.7041
	443.835					1417.21	2.7041
	335.778					1419.19	2.7041
	476.357					1421.17	2.7041
	188.405					1423.15	2.7041
	261.393					1425.14	2.7041
	438.058					1427.12	2.7041
	393.511					1429.1	2.7041
	496.146					1431.08	2.7041
	301.478					1433.06	2.7041
	490.387					1435.05	2.7041
	432.082					1437.03	2.7041
	540.494					1439.01	2.7041
	379.239					1440.99	2.7041
	496.005					1442.97	2.7041
	280.429					1444.95	2.7041
	385.034					1446.94	2.7041
	379.954					1448.92	2.7041
	333.342					1450.9	2.7041
	346.319					1452.88	2.7041
	291.745					1454.86	2.7041
	277.783					1456.85	2.7041
	341.408					1458.83	2.7041
	506.444					1460.81	2.7041
	458.184					1462.79	2.7041
	463.575					1464.77	2.7041
	452.786					1466.76	2.7041
	396.184					1468.74	2.7041
	371.72					1470.72	2.7041
	549.738					1472.7	2.7041
	386.835					1474.68	2.7041
	281.251					1476.67	2.7041
	553.281					1478.65	2.7041
	364.141					1480.63	2.7041
	468.865					1482.61	2.7041
	374.024					1484.59	2.7041
	498.932					1486.58	2.7041
	450.218					1488.56	2.7041
	498.499					1490.54	2.7041
	376.152					1492.52	2.7041
	400.813					1494.5	2.7041
	308.811					1496.49	2.7041
	335.023					1498.47	2.7041
	464.451					1500.45	2.7041
	459.428					1502.43	2.7041
	367.211					1504.41	2.7041
	319.302					1506.4	2.7041
	337.052					1508.38	2.7041
	194.968					1510.36	2.7041
	519.444					1512.34	2.7041
	541.431					1514.32	2.7041
	418.097					1516.31	2.7041
	489.7					1518.29	2.7041
	478.005					1520.27	2.7041
	367.677					1522.25	2.7041
	494.499					1524.23	2.7041
	311.796					1526.22	2.7041
	313.583					1528.2	2.7041
	440.703					1530.18	2.7041
	383.342					1532.16	2.7041
	320.737					1534.14	2.7041
	327.685					1536.13	2.7041
	524.605					1538.11	2.7041
	451.625					1540.09	2.7041
	639.718					1542.07	2.7041
	377.325					1544.05	2.7041
	408.223					1546.04	2.7041
	206.275					1548.02	2.7041
	366.512					1550	2.7041
	507.435					1551.98	2.7041
	298.217					1553.96	2.7041
	452.282					1555.95	2.7041
	367.473					1557.93	2.7041
	348.374					1559.91	2.7041
	299.148					1561.89	2.7041
	439.441					1563.87	2.7041
	419.984					1565.86	2.7041
	440.407					1567.84	2.7041
	527.845					1569.82	2.7041
	355.794					1571.8	2.7041
	403.776					1573.78	2.7041
	417.7					1575.77	2.7041
	259.438					1577.75	2.7041
	256.638					1579.73	2.7041
	474.775					1581.71	2.7041
	323.101					1583.69	2.7041
	459.161					1585.68	2.7041
	479.81					1587.66	2.7041
	532.101					1589.64	2.7041
	538.617					1591.62	2.7041
	614.54					1593.6	2.7041
	369.249					1595.59	2.7041
	327.363					1597.57	2.7041
	237.671					1599.55	2.7041
	457.737					1601.53	2.7041
	457.932					1603.51	2.7041
	361.233					1605.5	2.7041
	434.372					1607.48	2.7041
	344.493					1609.46	2.7041
	290.775					1611.44	2.7041
	268.647					1613.42	2.7041
	447.792					1615.41	2.7041
	359.723					1617.39	2.7041
	397.623					1619.37	2.7041
	439.771					1621.35	2.7041
	291.732					1623.33	2.7041
	374.413					1625.32	2.7041
	474.96					1627.3	2.7041
	310.336					1629.28	2.7041
	336.754					1631.26	2.7041
	579.742					1633.24	2.7041
	353.517					1635.23	2.7041
	400.789					1637.21	2.7041
	440.028					1639.19	2.7041
	594.073					1641.17	2.7041
	510.591					1643.15	2.7041
	658.467					1645.14	2.7041
	327.403					1647.12	2.7041
	376.106					1649.1	2.7041
	173.92					1651.08	2.7041
	436.105					1653.06	2.7041
	463.745					1655.05	2.7041
	279.805					1657.03	2.7041
	288.177					1659.01	2.7041
	435.876					1660.99	2.7041
	275.577					1662.97	2.7041
	251.596					1664.95	2.7041
	652.477					1666.94	2.7041
	421.558					1668.92	2.7041
	461.887					1670.9	2.7041
	549.902					1672.88	2.7041
	385.766					1674.86	2.7041
	331.648					1676.85	2.7041
	446.912					1678.83	2.7041
	510.95					1680.81	2.7041
	369.413					1682.79	2.7041
	303.679					1684.77	2.7041
	591.376					1686.76	2.7041
	459.58					1688.74	2.7041
	543.156					1690.72	2.7041
	333.879					1692.7	2.7041
	583.186					1694.68	2.7041
	523.95					1696.67	2.7041
	655.956					1698.65	2.7041
	437.685					1700.63	2.7041
	372.575					1702.61	2.7041
	276.26					1704.59	2.7041
	387.427					1706.58	2.7041
	494.621					1708.56	2.7041
	366.921					1710.54	2.7041
	352.571					1712.52	2.7041
	358.739					1714.5	2.7041
	311.969					1716.49	2.7041
	277.055					1718.47	2.7041
	600.239					1720.45	2.7041
	338.271					1722.43	2.7041
	487.679					1724.41	2.7041
	566.888					1726.4	2.7041
	286.624					1728.38	2.7041
	328.368					1730.36	2.7041
	695.007					1732.34	2.7041
	500.586					1734.32	2.7041
	347.619					1736.31	2.7041
	316.746					1738.29	2.7041
	603.23					1740.27	2.7041
	651.437					1742.25	2.7041
	519.716					1744.23	2.7041
	334.638					1746.22	2.7041
	464.394					1748.2	2.7041
	518.802					1750.18	2.7041
	567.932					1752.16	2.7041
	566.302					1754.14	2.7041
	323.249					1756.13	2.7041
	317.304					1758.11	2.7041
	456.048					1760.09	2.7041
	426.726					1762.07	2.7041
	394.309					1764.05	2.7041
	478.143					1766.04	2.7041
	425.779					1768.02	2.7041
	337.689					1770	2.7041
	268.778					1771.98	2.7041
	521.049					1773.96	2.7041
	399.163					1775.95	2.7041
	411.492					1777.93	2.7041
	457.271					1779.91	2.7041
	448.893					1781.89	2.7041
	370.059					1783.87	2.7041
	695.661					1785.86	2.7041
	393.829					1787.84	2.7041
	275.754					1789.82	2.7041
	331.235					1791.8	2.7041
	602.345					1793.78	2.7041
	482.738					1795.77	2.7041
	369.53					1797.75	2.7041
	454.383					1799.73	2.7041
	524.148					1801.71	2.7041
	454.82					1803.69	2.7041
	656.912					1805.68	2.7041
	559.359					1807.66	2.7041
	336.271					1809.64	2.7041
	277.482					1811.62	2.7041
	496.508					1813.6	2.7041
	426.704					1815.59	2.7041
	274.038					1817.57	2.7041
	382.696					1819.55	2.7041
	384.011					1821.53	2.7041
	386.064					1823.51	2.7041
	226.557					1825.5	2.7041
	423.452					1827.48	2.7041
	259.901					1829.46	2.7041
	390.25					1831.44	2.7041
	466.983					1833.42	2.7041
	383.097					1835.41	2.7041
	293.55					1837.39	2.7041
	607.382					1839.37	2.7041
	460.643					1841.35	2.7041
	428.808					1843.33	2.7041
	248.841					1845.32	2.7041
	585.065					1847.3	2.7041
	364.533					1849.28	2.7041
	384.421					1851.26	2.7041
	361.761					1853.24	2.7041
	652.459					1855.23	2.7041
	495.894					1857.21	2.7041
	665.972					1859.19	2.7041
	457.628					1861.17	2.7041
	377.879					1863.15	2.7041
	255.891					1865.14	2.7041
	330.88					1867.12	2.7041
	519.04					1869.1	2.7041
	352.422					1871.08	2.7041
	345.096					1873.06	2.7041
	266.214					1875.05	2.7041
	307.49					1877.03	2.7041
	239.182					1879.01	2.7041
	559.894					1880.99	2.7041
	486.076					1882.97	2.7041
	445.05					1884.95	2.7041
	394.609					1886.94	2.7041
	410.676					1888.92	2.7041
	306.293					1890.9	2.7041
	659.898					1892.88	2.7041
	571.771					1894.86	2.7041
	430.929					1896.85	2.7041
	406.28					1898.83	2.7041
	299.23					1900.81	2.7041
	488.146					1902.79	2.7041
	405.141					1904.77	2.7041
	537.37					1906.76	2.7041
	388.543					1908.74	2.7041
	595.707					1910.72	2.7041
	479.066					1912.7	2.7041
	610.823					1914.68	2.7041
	315.048					1916.67	2.7041
	349.747					1918.65	2.7041
	277.241					1920.63	2.7041
	486.568					1922.61	2.7041
	440.654					1924.59	2.7041
	347.046					1926.58	2.7041
	428.896					1928.56	2.7041
	437.458					1930.54	2.7041
	250.663					1932.52	2.7041
	237.016					1934.5	2.7041
	523.394					1936.49	2.7041
	302.668					1938.47	2.7041
	374.85					1940.45	2.7041
	444.975					1942.43	2.7041
	370.559					1944.41	2.7041
	281.036					1946.4	2.7041
	455.377					1948.38	2.7041
	722.319					1950.36	2.7041
	452.485					1952.34	2.7041
	338.435					1954.32	2.7041
	268.318					1956.31	2.7041
	528.106					1958.29	2.7041
	428.603					1960.27	2.7041
	318.705					1962.25	2.7041
	371.429					1964.23	2.7041
	466.935					1966.22	2.7041
	578.642					1968.2	2.7041
	578.302					1970.18	2.7041
	510.177					1972.16	2.7041
	566.154					1974.14	2.7041
	278.996					1976.13	2.7041
	449.552					1978.11	2.7041
	418.208					1980.09	2.7041
	259.206					1982.07	2.7041
	311.214					1984.05	2.7041
	464.405					1986.04	2.7041
	317.417					1988.02	2.7041
	341.435					1990	2.7041
	514.273
	420.047
	350.986
	423.987
	355.657
	289.636
	665.593
	667.361
	525.258
	477.492
	290.549
	510.131
	459.213
	313.625
	396.422
	389.948
	550.833
	553.912
	372.61
	475.995
	292.871
	442.86
	443.775
	390.282
	449.718
	365.822
	368.136
	226.555
	446.485
	354.365
	438.493
	493.91
	206.415
	431.179
	343.267
	560.476
	598.186
	382.984
	288.694
	215.373
	388.041
	426.411
	406.228
	365.43
	463.65
	505.695
	690.653
	291.75
	396.451
	231.462
	429.235
	432.785
	369.661
	402.789
	323.352
	321.478
	343.908
	391.88
	472.214
	499.215
	476.992
	299.769
	261.721
	285.753
	357.756
	467.729
	338.989
	263.76
	393.954
	302.137
	422.773
	380.73
	413.128
	522.019
	712.969
	365.083
	337.581
	259.687
	325.629
	295.696
	371.763
	441.843
	372.195
	285.346
	212.311
	490.473
	396.914
	442.238
	508.486
	471.786
	334.82
	440.015
	351.555
	406.423
	342.617
	253.61
	330.4
	351.391
	342.366
	436.946
	517.953
	479.166
	613.107
	327.481
	323.586
	262.943
	512.099
	473.967
	373.261
	352.021
	395.461
	299.367
	378.936
	293.624
	352.048
	389.637
	380.612
	369.88
	283.149
	283.611
	650.607
	407.762
	282.424
	321.066
	416.378
	393.18
	550.454
	356.316
	499.267
	442.256
	632.518
	385.982
	280.959
	324.492
	412.073
	396.997
	371.339
	356.705
	342.012
	284.658
	290.965
	377.779
	351.806
	445.767
	341.786
	361.176
	309.3
	504.251
	298.051
	632.381
	453.414
	433.352
	332.786
	421.026
	240.381
	452.233
	345.332
	524.366
	438.825
	668.298
	367.912
	274.193
	233.226
	344.918
	513.175
	325.871
	453.994
	440.474
	245.963
	392.433
	647.262
	438.233
	427.613
	366.298
	484.511
	291.295
	315.73
	358.621
	477.538
	731.042
	321.566
	301.812
	427.2
	336.955
	467.885
	562.95
	534.921
	454.47
	695.647
	399.952
	502.111
	209.619
	429.789
	364.048
	301.092
	380.246
	383.976
	346.252
	245.712
	561.155
	429.119
	469.155
	478.992
	250.447
	256.675
	409.593
	366.737
	750.415
	422.346
	256.575
	287.414
	336.268
	302.273
	367.312
	324.615
	428.989
	497.273
	426.243
	697.403
	444.291
	308.367
	293.967
	374.348
	384.424
	325.348
	415.773
	455.342
	229.138
	386.709
	489.985
	348.255
	466.444
	471.048
	280.634
	283.236
	423.775
	330.063
	287.331
	514.059
	328.056
	308.978
	466.912
	302.099
	542.968
	474.271
	591.082
	374.01
	574.574
	567.513
	339.936
	263.658
	405.968
	484.834
	273.028
	413.849
	392.075
	324.928
	345.229
	476.683
	380.614
	469.811
	429.206
	354.094
	290.874
	391.868
	273.512
	398.933
	364.022
	353.726
	264.809
	352.301
	307.334
	412.965
	597.789
	538.661
	602.272
	558.923
	285.611
	347.582
	309.882
	486.238
	389.588
	305.425
	372.334
	404.841
	372.924
	381.204
	479.03
	453.081
	342.75
	490.929
	338.604
	317.162
	383.109
	292.674
	376.95
	430.155
	435.623
	320.501
	320.08
	275.019
	435.911
	483.07
	575.17
	497.357
	599.678
	420.101
	349.062
	243.958
	363.637
	479.952
	377.736
	375.474
	346.003
	368.572
	249.884
	551.199
	558.693
	464.201
	422.094
	307.12
	247.096
	478.446
	318.16
	317.779
	556.796
	430.539
	287.275
	339.642
	230.503
	466.832
	583.204
	490.769
	540.567
	584.555
	450.898
	404.159
	265.012
	369.452
	401.728
	252.153
	422.983
	361.6
	360.555
	182.835
	660.753
	647.969
	432.978
	459.491
	304.043
	488.404
	255.22
	242.202
	372.551
	575.208
	409.351
	226.498
	275.925
	256.931
	424.676
	443.932
	385.136
	409.77
	645.086
	352.113
	330.373
	316.567
	373.196
	401.141
	314.458
	376.006
	364.136
	272.668
	280.734
	467.59
	540.372
	398.114
	514.379
	447.896
	261.826
	302.707
	315.741
	454.531
	452.501
	447.517
	337.753
	160.72
	318.91
	279.5
	485.345
	367.289
	653.775
	412.533
	599.36
	380.814
	320.442
	266.454
	311.89
	359.121
	265.216
	297.565
	460.821
	303.029
	290.196
	454.573
	434.132
	404.616
	310.849
	315.685
	338.543
	410.11
	303.747
	386.925
	266.425
	214.848
	334.754
	313.855
	536.969
	369.407
	626.476
	468.604
	495.86
	354.934
	339.817
	141.962
	328.592
	394.225
	335.445
	234.721
	269.357
	225.286
	282.893
	500.202
	534.862
	308.479
	538.012
	409.039
	386.265
	337.139
	477.918
	274.095
	396.693
	305.165
	303.367
	296.631
	335.515
	393.079
	468.797
	493.992
	469.626
	479.703
	422.242
	374.092
	279.786
	394.161
	525.427
	245.184
	306.219
	348.709
	255.712
	320.609
	579.238
	452.869
	347.934
	328.855
	462.608
	417.41
	363.188
	317.127
	388.739
	276.872
	159.433
	415.022
	332.972
	228.723
	257.858
	440.89
	531.761
	466.406
	524.535
	516.387
	588.483
	446.221
	533.802
	182.555
	423.662
	416.977
	444.083
	413.576
	331.347
	302.842
	249.107
	466.411
	327.308
	346.052
	393.477
	358.026
	292.582
	472.159
	404.155
	278.252
	173.545
	448.441
	322.968
	345.401
	325.074
	340.306
	556.677
	423.437
	594.935
	350.967
	488.948
	387.553
	351.173
	303.44
	329.942
	332.877
	256.06
	387.756
	373.334
	275.039
	403.6
	561.457
	485.542
	301.362
	420.866
	362.554
	209.575
	398.113
	451.776
	327.749
	352.854
	161.128
	298.462
	624.451
	320.9
	262.372
	374.079
	357.008
	580.302
	399.002
	581.921
	376.905
	502.697
	417.95
	386.47
	372.365
	443.024
	514.956
	427.1
	259.088
	391.672
	327.695
	320.469
	465.244
	505.635
	289.28
	268.721
	330.138
	304.8
	451.446
	468.537
	446.505
	253.761
	215.162
	368.631
	540.549
	314.79
	271.462
	361.234
	379.769
	455.689
	282.301
	588.044
	470.002
	419.9
	485.502
	558.203
	313.844
	350.666
	389.233
	403.832
	342.871
	399.883
	290.897
	373.02
	444.139
	456.516
	385.563
	439.412
	316.026
	349.121
	406.254
	501.322
	372.384
	288.475
	211.265
	372.43
	404.109
	354.409
	309.614
	393.028
	254.092
	468.36
	423.531
	478.419
	493.929
	418.028
	404.122
	500.059
	478.852
	423.417
	434.149
	296.44
	296.586
	333.664
	315.477
	386.236
	616.969
	382.359
	309.133
	381.742
	338.803
	207.121
	382.23
	448.037
	338.014
	447.798
	340.372
	309.41
	616.542
	322.134
	209.289
	348.181
	325.867
	557.605
	397.99
	545.957
	361.26
	513.271
	508.365
	478.024
	249.968
	388.142
	371.484
	342.655
	371.521
	437.98
	260.98
	294.324
	389.501
	477.243
	370.814
	388.023
	331.502
	216.224
	320.289
	465.749
	442.884
	243.519
	257.499
	197.362
	447.199
	368.511
	276.425
	302.175
	490.752
	443.674
	408.924
	560.155
	343.596
	417.791
	506.235
	441.971
	302.036
	423.465
	353.323
	373.177
	343.761
	468.894
	374.03
	350.8
	410.683
	464.899
	410.419
	456.033
	367.37
	363.34
	383.173
	457.043
	429.018
	233.914
	326.045
	202.821
	521.776
	343.056
	218.098
	416.411
	323.737
	571.343
	402.489
	495.295
	438.967
	320.185
	543.519
	418.128
	344.729
	357.834
	360.287
	307.365
	370.527
	407.397
	352.512
	332.83
	517.399
	551.112
	326.5
	384.099
	398.315
	355.916
	347.863
	427.006
	381.163
	296.832
	420.209
	390.959
	420.28
	420.553
	362.721
	362.539
	631.94
	407.83
	490.632
	481.305
	336.996
	454.963
	496.311
	218.409
	436.408
	376.68
	368.987
	192.76
	409.697
	340.866
	314.975
	488.213
	497.237
	408.282
	364.678
	348.693
	250.601
	369.774
	482.607
	463.271
	239.334
	355.5
	537.532
	370.331
	340.926
	352.516
	335.131
	257.116
	333.023
	284.459
	429.03
	406.238
	476.757
	384.824
	383.199
	526.112
	454.128
	331.82
	373.354
	482.55
	291.421
	377.384
	479.892
	288.377
	325.524
	451.403
	515.616
	301.245
	332.186
	322.202
	327.677
	416.532
	466.875
	396.29
	354.8
	280.933
	688.931
	308.832
	346.164
	391.863
	432.886
	489.698
	358.191
	345.864
	299.177
	426.668
	394.091
	497.094
	500.932
	491.361
	534.898
	392.309
	465.887
	244.299
	432.347
	451.702
	309.408
	315.74
	403.357
	313.545
	356.12
	508.318
	483.086
	363.352
	426.183
	383.51
	237.586
	352.755
	550.902
	459.838
	512.858
	295.807
	463.67
	283.8
	320.138
	376.026
	392.358
	246.987
	493.869
	277.096
	399.32
	342.813
	442.877
	400.547
	423.501
	523.636
	404.114
	433.165
	493.104
	475.572
	269.919
	421.66
	364.03
	469.89
	545.717
	379.404
	339.388
	278.069
	430.607
	560.677
	409.529
	413.388
	479.613
	294.888
	331.104
	521.154
	475.111
	566.995
	437.29
	225.185
	403.306
	490.392
	491.264
	357.921
	303.039
	436.071
	395.732
	248.404
	381.018
	414.326
	459.657
	484.432
	478.981
	499.848
	536.872
	423.537
	368.833
	192.042
	338.382
	452.105
	363.142
	310.042
	364.572
	340.314
	216.51
	457.267
	426.688
	380.052
	535.351
	422.333
	319.125
	425.62
	274.846
	422.652
	515.949
	554.64
	408.971
	327.027
	395.205
	397.405
	327.45
	461.714
	475.688
	487.051
	260.978
	298.958
	416.391
	382.007
	336.409
	458.417
	411.489
	585.875
	406.194
	442.117
	343.098
	430.241
	364.246
	408.757
	337.179
	376.757
	259.374
	290.57
	523.055
	441.402
	363.856
	338.854
	285.758
	264.375
	399.389
	486.447
	534.204
	375.535
	331.127
	371.712
	330.972
	397.309
	866.98
	602.151
	462.186
	498.638
	397.339
	244.595
	183.737
	450.009
	382.227
	431.271
	564.514
	463.981
	521.856
	481.806
	401.769
	283.002
	393.91
	496.252
	466.719
	387.791
	234.348
	292.242
	314.488
	560.648
	502.961
	372.278
	357.583
	454.067
	315.857
	496.218
	523.785
	438.277
	395.271
	451.281
	167.118
	375.012
	402.003
	372.085
	624.214
	549.912
	441.856
	516.747
	429.356
	331.773
	215.823
	502.381
	450.504
	425.995
	604.499
	410.594
	551.838
	433.761
	475.112
	238.855
	373.361
	344.439
	406.53
[truncated: 32,160 more rows]

## Sheet: Figure 2f
Figure 2f
	Photons Dimers		Histogram Photons Dimers			Gaussian Fit
			Photon bin	Frequency		Independent Variable	Fit Peak 1	Fit Peak 2	Cumulative Fit Peak
	454.14		10	0		10	3.22487	-0.81779	3.23514
	502.903		30	0		11.982	3.49606	-0.81725	3.50687
	405.621		50	0		13.964	3.78384	-0.81668	3.79521
	584.703		70	0		15.9459	4.0891	-0.81608	4.10107
	245.399		90	0		17.9279	4.41281	-0.81546	4.4254
	345.3		110	7		19.9099	4.75594	-0.8148	4.76918
	467.581		130	37		21.8919	5.11952	-0.81412	5.13345
	469.806		150	111		23.8739	5.50464	-0.8134	5.51929
	416.72		170	273		25.8559	5.91241	-0.81264	5.92783
	440.534		190	448		27.8378	6.34402	-0.81184	6.36023
	387.235		210	619		29.8198	6.8007	-0.81101	6.81774
	356.259		230	771		31.8018	7.28371	-0.81014	7.30162
	473.172		250	904		33.7838	7.79438	-0.80922	7.81321
	405.256		270	1097		35.7658	8.33412	-0.80827	8.3539
	367.111		290	1300		37.7478	8.90435	-0.80726	8.92514
	468.75		310	1565		39.7297	9.50658	-0.80621	9.52842
	387.565		330	1706		41.7117	10.1424	-0.8051	10.1653
	342.162		350	1907		43.6937	10.8133	-0.80395	10.8374
	283.989		370	1980		45.6757	11.5212	-0.80273	11.5465
	350.998		390	2105		47.6577	12.2676	-0.80146	12.2942
	415.949		410	2148		49.6396	13.0545	-0.80014	13.0824
	542.74		430	2099		51.6216	13.8837	-0.79874	13.913
	376.264		450	1869		53.6036	14.7571	-0.79729	14.7879
	558.008		470	1614		55.5856	15.6769	-0.79576	15.7092
	578.368		490	1478		57.5676	16.645	-0.79416	16.6789
	344.469		510	1121		59.5496	17.6636	-0.79249	17.6992
	349.471		530	952		61.5315	18.735	-0.79074	18.7723
	260.491		550	766		63.5135	19.8616	-0.78891	19.9007
	337.679		570	614		65.4955	21.0455	-0.787	21.0866
	313.218		590	500		67.4775	22.2895	-0.78499	22.3325
	453.328		610	443		69.4595	23.5959	-0.7829	23.6411
	295.291		630	359		71.4414	24.9674	-0.78071	25.0148
	476.675		650	315		73.4234	26.4068	-0.77842	26.4564
	609.772		670	300		75.4054	27.9168	-0.77602	27.9688
	306.669		690	300		77.3874	29.5002	-0.77352	29.5547
	472.462		710	295		79.3694	31.1601	-0.77091	31.2172
	353.478		730	240		81.3513	32.8994	-0.76817	32.9592
	301.528		750	286		83.3333	34.7212	-0.76532	34.784
	312.32		770	280		85.3153	36.6289	-0.76233	36.6946
	451.882		790	292		87.2973	38.6255	-0.75922	38.6944
	407.762		810	276		89.2793	40.7146	-0.75596	40.7867
	413.81		830	258		91.2613	42.8995	-0.75256	42.975
	385.75		850	274		93.2432	45.1838	-0.74901	45.2628
	582.088		870	290		95.2252	47.571	-0.7453	47.6538
	360.985		890	223		97.2072	50.0649	-0.74143	50.1515
	411.636		910	196		99.1892	52.6693	-0.7374	52.7599
	421.863		930	192		101.171	55.3879	-0.73318	55.4828
	295.817		950	159		103.153	58.2248	-0.72879	58.324
	387.12		970	172		105.135	61.1838	-0.7242	61.2876
	329.116		990	156		107.117	64.2691	-0.71941	64.3778
	484.774		1010	149		109.099	67.4849	-0.71442	67.5985
	389.054		1030	119		111.081	70.8353	-0.70922	70.9541
	384.508		1050	88		113.063	74.3246	-0.70379	74.4489
	387.566		1070	94		115.045	77.9572	-0.69813	78.0872
	274.306		1090	76		117.027	81.7375	-0.69223	81.8734
	457.747		1110	56		119.009	85.67	-0.68608	85.812
	420.552		1130	60		120.991	89.7592	-0.67967	89.9076
	337.309		1150	55		122.973	94.0097	-0.67299	94.1647
	194.158		1170	38		124.955	98.426	-0.66604	98.588
	375.944		1190	34		126.937	103.013	-0.65879	103.182
	296.316		1210	13		128.919	107.775	-0.65124	107.952
	411.233		1230	18		130.901	112.717	-0.64338	112.902
	361.114		1250	7		132.883	117.845	-0.63519	118.037
	425.749		1270	10		134.865	123.161	-0.62667	123.363
	493.984		1290	8		136.847	128.672	-0.6178	128.883
	239.183		1310	8		138.829	134.383	-0.60856	134.602
	356.544		1330	6		140.811	140.298	-0.59895	140.527
	268.427		1350	5		142.793	146.421	-0.58895	146.66
	344.97		1370	2		144.775	152.758	-0.57854	153.008
	312.271		1390	2		146.757	159.315	-0.56772	159.575
	281.882		1410	3		148.739	166.094	-0.55646	166.366
	245.775		1430	2		150.721	173.102	-0.54475	173.385
	570.137		1450	2		152.703	180.343	-0.53257	180.638
	409.185		1470	0		154.685	187.821	-0.51991	188.129
	362.861		1490	2		156.667	195.542	-0.50675	195.863
	495.312		1510	1		158.649	203.51	-0.49307	203.845
	372.546		1530	0		160.631	211.729	-0.47885	212.078
	516.879		1550	0		162.613	220.204	-0.46408	220.568
	267.822		1570	1		164.595	228.94	-0.44873	229.319
	337.765		1590	1		166.577	237.94	-0.43278	238.335
	384.412		1610	0		168.559	247.209	-0.41621	247.62
	347.294		1630	0		170.541	256.75	-0.39901	257.179
	368.238		1650	0		172.523	266.569	-0.38114	267.015
	575.13		1670	0		174.505	276.667	-0.3626	277.133
	377.045		1690	0		176.486	287.05	-0.34334	287.535
	485.786		1710	0		178.468	297.721	-0.32335	298.226
	581.611		1730	0		180.45	308.683	-0.30261	309.208
	379.726		1750	0		182.432	319.938	-0.28108	320.485
	372.551		1770	0		184.414	331.491	-0.25875	332.061
	394.812		1790	0		186.396	343.344	-0.23558	343.936
	338.71		1810	0		188.378	355.499	-0.21154	356.115
	237.492		1830	0		190.36	367.959	-0.18662	368.6
	477.278		1850	0		192.342	380.725	-0.16077	381.392
	381.267		1870	0		194.324	393.8	-0.13397	394.494
	446.097		1890	0		196.306	407.185	-0.10619	407.907
	381.234		1910	0		198.288	420.882	-0.07739	421.633
	366.512		1930	0		200.27	434.892	-0.04754	435.672
	448.168		1950	0		202.252	449.215	-0.01662	450.026
	399.994		1970	0		204.234	463.851	0.01543	464.695
	472.71		1990	0		206.216	478.802	0.04863	479.679
	253.307					208.198	494.066	0.08301	494.978
	390.01					210.18	509.644	0.11863	510.591
	340.941					212.162	525.535	0.15551	526.518
	353.88					214.144	541.736	0.19369	542.758
	314.111					216.126	558.248	0.23322	559.309
	411.105					218.108	575.068	0.27414	576.17
	447.28					220.09	592.193	0.31648	593.337
	451.608					222.072	609.621	0.3603	610.809
	488.393					224.054	627.349	0.40564	628.583
	388.552					226.036	645.374	0.45255	646.654
	499.495					228.018	663.691	0.50106	665.02
	291.507					230	682.297	0.55124	683.676
	396.419					231.982	701.187	0.60312	702.618
	213.077					233.964	720.355	0.65677	721.84
	328.935					235.946	739.797	0.71223	741.337
	257.49					237.928	759.506	0.76955	761.103
	491.352					239.91	779.475	0.82879	781.132
	323.534					241.892	799.699	0.89001	801.417
	394.403					243.874	820.17	0.95326	821.951
	515.307					245.856	840.879	1.0186	842.726
	456.878					247.838	861.82	1.08609	863.734
	558.838					249.82	882.983	1.15579	884.967
	306.233					251.802	904.359	1.22777	906.415
	311.059					253.784	925.94	1.30208	928.07
	404.466					255.766	947.714	1.37879	949.921
	296.952					257.748	969.672	1.45797	971.958
	358.881					259.73	991.803	1.53969	994.171
	468.323					261.712	1014.1	1.62401	1016.55
	355.232					263.694	1036.54	1.71101	1039.08
	372.512					265.676	1059.12	1.80075	1061.75
	451.595					267.658	1081.83	1.89332	1084.55
	376.673					269.64	1104.65	1.98878	1107.47
	487.762					271.622	1127.57	2.08722	1130.48
	369.849					273.604	1150.57	2.1887	1153.59
	377.663					275.586	1173.65	2.29332	1176.77
	287					277.568	1196.79	2.40115	1200.02
	186.67					279.55	1219.97	2.51227	1223.31
	432.827					281.532	1243.18	2.62677	1246.63
	291.896					283.514	1266.4	2.74473	1269.97
	335.607					285.495	1289.62	2.86625	1293.31
	304.687					287.477	1312.82	2.99141	1316.64
	463.957					289.459	1335.98	3.1203	1339.93
	621.424					291.441	1359.1	3.25301	1363.18
	314.167					293.423	1382.15	3.38963	1386.37
	401.185					295.405	1405.11	3.53027	1409.47
	349.314					297.387	1427.97	3.67502	1432.48
	341.729					299.369	1450.72	3.82398	1455.37
	368.603					301.351	1473.32	3.97724	1478.13
	303.826					303.333	1495.78	4.13492	1500.74
	460.677					305.315	1518.06	4.2971	1523.19
	280.174					307.297	1540.15	4.46391	1545.45
	450.138					309.279	1562.04	4.63544	1567.5
	318.206					311.261	1583.7	4.8118	1589.34
	446.863					313.243	1605.12	4.9931	1610.95
	435.639					315.225	1626.29	5.17946	1632.29
	339.38					317.207	1647.17	5.37098	1653.37
	328.472					319.189	1667.76	5.56779	1674.15
	424.292					321.171	1688.03	5.76999	1694.63
	270.797					323.153	1707.97	5.97771	1714.78
	289.909					325.135	1727.57	6.19106	1734.58
	354.446					327.117	1746.79	6.41017	1754.03
	348.121					329.099	1765.64	6.63515	1773.1
	474.478					331.081	1784.09	6.86613	1791.78
	375.774					333.063	1802.12	7.10325	1810.05
	307.457					335.045	1819.71	7.34661	1827.89
	467.062					337.027	1836.86	7.59636	1845.28
	342.196					339.009	1853.54	7.85261	1862.22
	469.273					340.991	1869.74	8.11551	1878.69
	304.594					342.973	1885.45	8.38518	1894.66
	277.322					344.955	1900.65	8.66176	1910.14
	351.366					346.937	1915.32	8.94539	1925.09
	292.073					348.919	1929.45	9.23619	1939.51
	500.776					350.901	1943.03	9.53431	1953.39
	320.443					352.883	1956.04	9.83988	1966.71
	429.991					354.865	1968.48	10.1531	1979.46
	348.98					356.847	1980.33	10.474	1991.63
	378.051					358.829	1991.57	10.8027	2003.2
	433.219					360.811	2002.2	11.1395	2014.17
	355.012					362.793	2012.21	11.4845	2024.52
	712.135					364.775	2021.58	11.8378	2034.25
	327.494					366.757	2030.32	12.1995	2043.34
	266.115					368.739	2038.4	12.5699	2051.79
	332.899					370.721	2045.82	12.949	2059.59
	227.622					372.703	2052.57	13.337	2066.74
	359.519					374.685	2058.65	13.734	2073.22
	316.91					376.667	2064.06	14.1402	2079.02
	346.588					378.649	2068.77	14.5558	2084.16
	432.58					380.631	2072.8	14.9809	2088.61
	327.636					382.613	2076.13	15.4157	2092.38
	438.802					384.595	2078.77	15.8602	2095.46
	542.505					386.577	2080.71	16.3147	2097.85
	300.156					388.559	2081.94	16.7793	2099.55
	795.122					390.541	2082.47	17.2542	2100.55
	257.076					392.523	2082.3	17.7395	2100.87
	320.738					394.505	2081.43	18.2353	2100.49
	336.471					396.486	2079.85	18.7419	2099.42
	300.643					398.468	2077.57	19.2593	2097.66
	400.307					400.45	2074.59	19.7878	2095.21
	340.769					402.432	2070.92	20.3274	2092.07
	424.668					404.414	2066.55	20.8784	2088.26
	463.317					406.396	2061.5	21.4408	2083.77
	360.689					408.378	2055.76	22.0149	2078.61
	563.3					410.36	2049.35	22.6008	2072.78
	608.647					412.342	2042.27	23.1985	2066.3
	278.098					414.324	2034.53	23.8084	2059.16
	502.588					416.306	2026.13	24.4304	2051.38
	349.591					418.288	2017.08	25.0649	2042.97
	281.859					420.27	2007.39	25.7118	2033.93
	425.923					422.252	1997.08	26.3714	2024.28
	285.006					424.234	1986.15	27.0439	2014.02
	278.808					426.216	1974.61	27.7292	2003.16
	389.837					428.198	1962.47	28.4276	1991.73
	441.644					430.18	1949.75	29.1393	1979.72
	455.522					432.162	1936.46	29.8643	1967.15
	413.691					434.144	1922.61	30.6028	1954.04
	441.811					436.126	1908.21	31.3549	1940.39
	493.646					438.108	1893.28	32.1208	1926.23
	381.33					440.09	1877.83	32.9005	1911.56
	557.175					442.072	1861.88	33.6942	1896.4
	325.714					444.054	1845.44	34.5021	1880.77
	305.345					446.036	1828.53	35.3242	1864.68
	423.309					448.018	1811.16	36.1607	1848.15
	266.76					450	1793.35	37.0116	1831.19
	309.248					451.982	1775.12	37.8772	1813.82
	224.711					453.964	1756.47	38.7574	1796.06
	311.871					455.946	1737.44	39.6524	1777.92
	490.428					457.928	1718.03	40.5623	1759.42
	256.019					459.91	1698.26	41.4872	1740.58
	426.114					461.892	1678.15	42.4272	1721.41
	391.792					463.874	1657.72	43.3824	1701.94
	448.22					465.856	1636.99	44.3529	1682.17
	303.517					467.838	1615.97	45.3387	1662.14
	303.392					469.82	1594.68	46.3399	1641.85
	347.885					471.802	1573.14	47.3566	1621.32
	220.687					473.784	1551.36	48.3889	1600.58
	396.646					475.766	1529.37	49.4369	1579.64
	304.917					477.748	1507.18	50.5005	1558.51
	337.236					479.73	1484.82	51.5799	1537.22
	489.189					481.712	1462.28	52.6751	1515.79
	335.952					483.694	1439.61	53.7861	1494.22
	466.108					485.676	1416.81	54.913	1472.55
	659.322					487.658	1393.89	56.0558	1450.78
	385.84					489.64	1370.88	57.2146	1428.93
	348.248					491.622	1347.8	58.3894	1407.02
	339.389					493.604	1324.66	59.5801	1385.07
	268.444					495.586	1301.48	60.7868	1363.09
	432.612					497.568	1278.26	62.0095	1341.1
	302.118					499.55	1255.04	63.2483	1319.12
	358.072					501.532	1231.82	64.503	1297.16
	285.934					503.514	1208.63	65.7737	1275.23
	439.61					505.495	1185.47	67.0604	1253.36
	395.293					507.477	1162.36	68.363	1231.55
	454.563					509.459	1139.31	69.6815	1209.82
	383.091					511.441	1116.35	71.0159	1188.19
	545.075					513.423	1093.47	72.3661	1166.67
	452.777					515.405	1070.71	73.7321	1145.27
	497.722					517.387	1048.06	75.1137	1124
	320.711					519.369	1025.55	76.511	1102.88
	439.282					521.351	1003.17	77.9238	1081.93
	336.118					523.333	980.959	79.3522	1061.14
	259.976					525.315	958.911	80.7959	1040.53
	334.908					527.297	937.041	82.2548	1020.12
	302.621					529.279	915.36	83.729	999.917
	331.063					531.261	893.879	85.2182	979.925
	511.996					533.243	872.605	86.7223	960.156
	311.605					535.225	851.55	88.2413	940.619
	335.1					537.207	830.721	89.7749	921.324
	524.244					539.189	810.128	91.3231	902.279
	365.526					541.171	789.777	92.8856	883.491
	438.272					543.153	769.676	94.4623	864.967
	399.037					545.135	749.834	96.0531	846.715
	381.047					547.117	730.255	97.6577	828.74
	331.893					549.099	710.946	99.276	811.05
	250.215					551.081	691.913	100.908	793.649
	327.651					553.063	673.162	102.553	776.543
	291.465					555.045	654.696	104.211	759.735
	370.189					557.027	636.522	105.882	743.232
	375.808					559.009	618.641	107.565	727.035
	447.522					560.991	601.06	109.261	711.149
	397.889					562.973	583.779	110.969	695.577
	592.118					564.955	566.803	112.689	680.321
	293.908					566.937	550.134	114.421	665.383
	482.044					568.919	533.774	116.164	650.765
	404.712					570.901	517.724	117.917	636.47
	258.354					572.883	501.987	119.682	622.497
	279.876					574.865	486.562	121.457	608.847
	392.048					576.847	471.451	123.242	595.521
	393.407					578.829	456.654	125.037	582.519
	371.867					580.811	442.171	126.842	569.84
	389.464					582.793	428.001	128.656	557.485
	497.258					584.775	414.145	130.478	545.451
	260.519					586.757	400.6	132.309	533.737
	551.615					588.739	387.367	134.148	522.343
	510.507					590.721	374.443	135.995	511.266
	274.498					592.703	361.827	137.85	500.504
	451.853					594.685	349.516	139.711	490.055
	318.708					596.667	337.509	141.579	479.917
	381.267					598.649	325.804	143.453	470.085
	251.703					600.631	314.397	145.333	460.558
	305.877					602.613	303.285	147.219	451.332
	495.219					604.595	292.466	149.109	442.403
	339.845					606.577	281.937	151.004	433.769
	411.545					608.559	271.693	152.903	425.424
	339.595					610.541	261.732	154.806	417.366
	525.024					612.523	252.049	156.712	409.589
	334.212					614.505	242.642	158.621	402.09
	378.053					616.486	233.505	160.532	394.865
	596.499					618.468	224.634	162.445	387.907
	304.276					620.45	216.027	164.359	381.214
	419.807					622.432	207.677	166.275	374.78
	315.25					624.414	199.582	168.19	368.6
	351.293					626.396	191.735	170.106	362.669
	262.32					628.378	184.133	172.021	356.982
	365.869					630.36	176.772	173.935	351.535
	366.332					632.342	169.646	175.847	346.321
	262.422					634.324	162.75	177.757	341.336
	315.781					636.306	156.081	179.665	336.574
	331.791					638.288	149.632	181.57	332.03
	563.496					640.27	143.4	183.47	327.698
	342.981					642.252	137.379	185.367	323.574
	315.216					644.234	131.565	187.259	319.652
	505.934					646.216	125.953	189.146	315.926
	332.092					648.198	120.537	191.026	312.391
	450.534					650.18	115.314	192.901	309.043
	293.219					652.162	110.278	194.768	305.874
	237.451					654.144	105.424	196.628	302.88
	187.249					656.126	100.748	198.481	300.057
	362.749					658.108	96.2451	200.324	297.397
	390.188					660.09	91.9104	202.159	294.897
	344.068					662.072	87.7395	203.983	292.551
	419.266					664.054	83.7275	205.798	290.353
	267.184					666.036	79.87	207.601	288.299
	476.112					668.018	76.1625	209.394	286.384
	436.009					670	72.6004	211.174	284.603
	398.686					671.982	69.1796	212.942	282.95
	536.367					673.964	65.8956	214.697	281.421
	311.516					675.946	62.7441	216.438	280.01
	486.193					677.928	59.7211	218.165	278.714
	396.996					679.91	56.8223	219.878	277.528
	327.23					681.892	54.0438	221.575	276.447
	202.388					683.874	51.3815	223.256	275.466
	355.818					685.856	48.8317	224.921	274.58
	464.079					687.838	46.3904	226.569	273.787
	285.694					689.82	44.0539	228.199	273.081
	309.263					691.802	41.8187	229.811	272.458
	346.818					693.784	39.6811	231.405	271.914
	497.333					695.766	37.6377	232.98	271.445
	415.105					697.748	35.685	234.535	271.048
	344.614					699.73	33.8197	236.069	270.717
	416.208					701.712	32.0386	237.583	270.45
	305.286					703.694	30.3385	239.076	270.243
	340.402					705.676	28.7164	240.547	270.092
	321.956					707.658	27.1693	241.996	269.993
	354.625					709.64	25.6942	243.422	269.944
	281.432					711.622	24.2884	244.824	269.941
	366.112					713.604	22.949	246.203	269.98
	397.093					715.586	21.6735	247.558	270.059
	253.213					717.568	20.4592	248.887	270.174
	436.333					719.55	19.3036	250.192	270.323
	264.799					721.532	18.2043	251.47	270.503
	519.041					723.514	17.159	252.723	270.71
	322.882					725.495	16.1653	253.949	270.942
	531.32					727.477	15.2211	255.148	271.197
	519.675					729.459	14.3243	256.319	271.472
	477.316					731.441	13.4727	257.463	271.763
	466.573					733.423	12.6645	258.578	272.07
	406.046					735.405	11.8976	259.664	272.39
	397.972					737.387	11.1703	260.721	272.719
	371.064					739.369	10.4807	261.749	273.057
	270.634					741.351	9.82712	262.746	273.401
	477.259					743.333	9.20795	263.713	273.749
	239.797					745.315	8.62156	264.65	274.1
	327.359					747.297	8.06643	265.556	274.45
	275.607					749.279	7.54108	266.43	274.799
	498.121					751.261	7.04411	267.272	275.144
	252.558					753.243	6.57414	268.083	275.485
	379.762					755.225	6.12988	268.861	275.819
	446.448					757.207	5.71008	269.606	276.144
	326.297					759.189	5.31353	270.319	276.461
	577.364					761.171	4.93908	270.998	276.766
	374.792					763.153	4.58563	271.644	277.058
	430.512					765.135	4.25213	272.257	277.337
	278.407					767.117	3.93756	272.835	277.601
	355.481					769.099	3.64097	273.38	277.849
	257.854					771.081	3.36141	273.889	278.079
	336.497					773.063	3.09802	274.365	278.291
	368.334					775.045	2.84994	274.806	278.484
	308.311					777.027	2.61638	275.211	278.656
	662.227					779.009	2.39656	275.582	278.807
	379.528					780.991	2.18974	275.918	278.936
	404					782.973	1.99524	276.218	279.041
	524.253					784.955	1.81238	276.483	279.123
	280.694					786.937	1.64053	276.712	279.181
	529.376					788.919	1.47909	276.906	279.213
	325.867					790.901	1.32748	277.064	279.22
	369.697					792.883	1.18515	277.186	279.199
	350.412					794.865	1.05158	277.273	279.152
	298.716					796.847	0.92628	277.323	279.078
	407.727					798.829	0.80878	277.338	278.975
	251.682					800.811	0.69864	277.317	278.844
	423.912					802.793	0.59542	277.26	278.683
	405.726					804.775	0.49874	277.167	278.494
	451.48					806.757	0.4082	277.039	278.275
	259.836					808.739	0.32346	276.874	278.026
	346.882					810.721	0.24416	276.674	277.746
	438.119					812.703	0.16998	276.439	277.437
	260.712					814.685	0.10063	276.167	277.096
	562.18					816.667	0.0358	275.861	276.725
	374.011					818.649	-0.02478	275.519	276.322
	418.096					820.631	-0.08136	275.142	275.889
	338.264					822.613	-0.13419	274.73	275.424
	352.088					824.595	-0.1835	274.283	274.928
	464.811					826.577	-0.2295	273.801	274.4
	248.479					828.559	-0.27241	273.285	273.841
	380.754					830.541	-0.31242	272.735	273.251
	357.514					832.523	-0.34971	272.151	272.629
	378.108					834.505	-0.38445	271.532	271.976
	333.14					836.486	-0.41681	270.88	271.291
	438.003					838.468	-0.44694	270.195	270.576
	374.598					840.45	-0.47498	269.476	269.829
	275.177					842.432	-0.50106	268.725	269.052
	441.633					844.414	-0.52533	267.941	268.244
	297.196					846.396	-0.54788	267.125	267.405
	355.97					848.378	-0.56884	266.277	266.536
	269.128					850.36	-0.58832	265.397	265.637
	329.76					852.342	-0.60641	264.486	264.708
	214.424					854.324	-0.6232	263.544	263.749
	203.612					856.306	-0.63878	262.571	262.761
	376.271					858.288	-0.65324	261.568	261.743
	332.964					860.27	-0.66665	260.536	260.697
	400.502					862.252	-0.67908	259.473	259.622
	292.988					864.234	-0.69059	258.382	258.519
	434.648					866.216	-0.70127	257.262	257.389
	498.496					868.198	-0.71115	256.113	256.23
	268.934					870.18	-0.7203	254.937	255.045
	517.272					872.162	-0.72876	253.733	253.833
	347.364					874.144	-0.73659	252.503	252.594
	244.59					876.126	-0.74384	251.245	251.33
	240.979					878.108	-0.75053	249.962	250.04
	233.966					880.09	-0.75672	248.653	248.724
	384.346					882.072	-0.76243	247.319	247.385
	272.049					884.054	-0.76771	245.96	246.02
	452.476					886.036	-0.77258	244.577	244.633
	271.755					888.018	-0.77708	243.17	243.221
	549.939					890	-0.78123	241.74	241.787
	312.339					891.982	-0.78505	240.288	240.331
	426.917					893.964	-0.78858	238.813	238.852
	540.839					895.946	-0.79182	237.316	237.352
	502.83					897.928	-0.79482	235.799	235.832
	603.041					899.91	-0.79757	234.26	234.291
	294.153					901.892	-0.80011	232.702	232.73
	312.242					903.874	-0.80244	231.124	231.149
	228.841					905.856	-0.80459	229.527	229.55
	232.468					907.838	-0.80656	227.911	227.933
	451.311					909.82	-0.80838	226.277	226.297
	329.227					911.802	-0.81005	224.627	224.645
	394.585					913.784	-0.81158	222.959	222.975
	330.995					915.766	-0.81299	221.275	221.29
	570.511					917.748	-0.81428	219.575	219.589
	328.719					919.73	-0.81546	217.86	217.872
	427.374					921.712	-0.81655	216.13	216.142
	495.299					923.694	-0.81754	214.386	214.397
	449					925.676	-0.81846	212.629	212.639
	555.702					927.658	-0.8193	210.859	210.868
	270.709					929.64	-0.82006	209.076	209.084
	322.444					931.622	-0.82076	207.282	207.289
	315.078					933.604	-0.82141	205.476	205.483
	245.462					935.586	-0.82199	203.66	203.666
	396.68					937.568	-0.82253	201.834	201.839
	337.657					939.55	-0.82302	199.998	200.003
	293.978					941.532	-0.82347	198.152	198.157
	322.535					943.514	-0.82388	196.299	196.303
	542.983					945.495	-0.82426	194.437	194.441
	267.31					947.477	-0.8246	192.569	192.572
	453.999					949.459	-0.82491	190.693	190.696
	472.212					951.441	-0.8252	188.811	188.814
	434.728					953.423	-0.82546	186.924	186.926
	539.933					955.405	-0.8257	185.031	185.033
	346.041					957.387	-0.82591	183.133	183.135
	250.238					959.369	-0.82611	181.232	181.234
	331.41					961.351	-0.82629	179.327	179.328
	228.657					963.333	-0.82645	177.419	177.42
	292.067					965.315	-0.8266	175.508	175.509
	311.911					967.297	-0.82674	173.595	173.597
	340.033					969.279	-0.82686	171.681	171.682
	369.878					971.261	-0.82697	169.766	169.767
	464.792					973.243	-0.82708	167.85	167.851
	350.199					975.225	-0.82717	165.935	165.935
	496.115					977.207	-0.82725	164.019	164.02
	396.853					979.189	-0.82733	162.105	162.106
	383.868					981.171	-0.8274	160.193	160.193
	465.718					983.153	-0.82746	158.282	158.282
	376.558					985.135	-0.82752	156.373	156.374
	258.208					987.117	-0.82757	154.468	154.468
	249.642					989.099	-0.82762	152.566	152.566
	287.304					991.081	-0.82766	150.667	150.668
	440.293					993.063	-0.8277	148.773	148.774
	221.36					995.045	-0.82773	146.884	146.884
	233.031					997.027	-0.82776	144.999	144.999
	324.031					999.009	-0.82779	143.12	143.12
	590.514					1000.99	-0.82782	141.247	141.247
	289.89					1002.97	-0.82784	139.38	139.38
	463.363					1004.95	-0.82786	137.52	137.52
	388.651					1006.94	-0.82788	135.667	135.667
	318.914					1008.92	-0.8279	133.821	133.822
	465.363					1010.9	-0.82791	131.984	131.984
	375.508					1012.88	-0.82793	130.154	130.154
	416.841					1014.86	-0.82794	128.333	128.333
	290.078					1016.85	-0.82795	126.521	126.521
	492.418					1018.83	-0.82796	124.718	124.718
	359.649					1020.81	-0.82797	122.925	122.925
	309.468					1022.79	-0.82798	121.141	121.141
	256.811					1024.77	-0.82799	119.368	119.368
	404.197					1026.76	-0.82799	117.605	117.605
	368.246					1028.74	-0.828	115.853	115.853
	251.119					1030.72	-0.828	114.113	114.113
	424.837					1032.7	-0.82801	112.383	112.383
	497.135					1034.68	-0.82801	110.665	110.665
	416.648					1036.67	-0.82802	108.959	108.959
	448.273					1038.65	-0.82802	107.266	107.266
	424.823					1040.63	-0.82802	105.584	105.584
	406.803					1042.61	-0.82803	103.916	103.916
	400.897					1044.59	-0.82803	102.26	102.26
	574.91					1046.58	-0.82803	100.617	100.617
	391.229					1048.56	-0.82803	98.9878	98.9879
	345.749					1050.54	-0.82804	97.372	97.372
	189.819					1052.52	-0.82804	95.7698	95.7698
	309.23					1054.5	-0.82804	94.1815	94.1815
	517.508					1056.49	-0.82804	92.6073	92.6073
	401.258					1058.47	-0.82804	91.0473	91.0473
	329.98					1060.45	-0.82804	89.5017	89.5017
	473.662					1062.43	-0.82804	87.9706	87.9707
	348.489					1064.41	-0.82805	86.4543	86.4543
	547.924					1066.4	-0.82805	84.9528	84.9528
	314.337					1068.38	-0.82805	83.4663	83.4663
	368.765					1070.36	-0.82805	81.9948	81.9948
	276.025					1072.34	-0.82805	80.5385	80.5385
	425.629					1074.32	-0.82805	79.0975	79.0975
	357.541					1076.31	-0.82805	77.672	77.672
	249.278					1078.29	-0.82805	76.2619	76.2619
	241.472					1080.27	-0.82805	74.8674	74.8674
	441.315					1082.25	-0.82805	73.4885	73.4885
	474.589					1084.23	-0.82805	72.1253	72.1253
	292.437					1086.22	-0.82805	70.7779	70.7779
	311.725					1088.2	-0.82805	69.4464	69.4464
	498.411					1090.18	-0.82805	68.1307	68.1307
	418.232					1092.16	-0.82805	66.8309	66.8309
	269.142					1094.14	-0.82805	65.547	65.547
	360.43					1096.13	-0.82805	64.2792	64.2792
	421.939					1098.11	-0.82805	63.0273	63.0273
	402.293					1100.09	-0.82805	61.7914	61.7914
	355.833					1102.07	-0.82805	60.5715	60.5715
	406.577					1104.05	-0.82805	59.3676	59.3676
	285.56					1106.04	-0.82805	58.1797	58.1797
	323.39					1108.02	-0.82805	57.0078	57.0078
	330.63					1110	-0.82805	55.8518	55.8518
	533.286					1111.98	-0.82805	54.7118	54.7118
	409.603					1113.96	-0.82805	53.5878	53.5878
	488.319					1115.95	-0.82805	52.4796	52.4796
	552.898					1117.93	-0.82805	51.3872	51.3872
	319.896					1119.91	-0.82805	50.3106	50.3106
	493.71					1121.89	-0.82805	49.2497	49.2497
	258.349					1123.87	-0.82805	48.2046	48.2046
	518.062					1125.86	-0.82805	47.1751	47.1751
	242.02					1127.84	-0.82805	46.1611	46.1611
	407.118					1129.82	-0.82805	45.1626	45.1626
	388.67					1131.8	-0.82805	44.1795	44.1795
	320.124					1133.78	-0.82805	43.2118	43.2118
	253.758					1135.77	-0.82805	42.2593	42.2593
	324.945					1137.75	-0.82805	41.322	41.322
	498.098					1139.73	-0.82805	40.3997	40.3997
	467.963					1141.71	-0.82805	39.4925	39.4925
	328.474					1143.69	-0.82805	38.6001	38.6001
	457.108					1145.68	-0.82805	37.7225	37.7225
	340.313					1147.66	-0.82805	36.8595	36.8595
	282.111					1149.64	-0.82805	36.0112	36.0112
	289.978					1151.62	-0.82805	35.1773	35.1773
	406.943					1153.6	-0.82805	34.3577	34.3577
	402.794					1155.59	-0.82805	33.5523	33.5523
	312.296					1157.57	-0.82805	32.7611	32.7611
	283.91					1159.55	-0.82805	31.9838	31.9838
	323.26					1161.53	-0.82805	31.2204	31.2204
	209.539					1163.51	-0.82805	30.4707	30.4707
	358.506					1165.5	-0.82805	29.7347	29.7347
	443.961					1167.48	-0.82805	29.012	29.012
	286.862					1169.46	-0.82805	28.3027	28.3027
	417.346					1171.44	-0.82805	27.6066	27.6066
	431					1173.42	-0.82805	26.9236	26.9236
	335.133					1175.41	-0.82805	26.2535	26.2535
	379.384					1177.39	-0.82805	25.5961	25.5961
	376.742					1179.37	-0.82805	24.9514	24.9514
	388.071					1181.35	-0.82805	24.3191	24.3191
	284.01					1183.33	-0.82805	23.6992	23.6992
	302.911					1185.32	-0.82805	23.0916	23.0916
	384.783					1187.3	-0.82805	22.4959	22.4959
	328.298					1189.28	-0.82805	21.9122	21.9122
	276.284					1191.26	-0.82805	21.3402	21.3402
	323.25					1193.24	-0.82805	20.7798	20.7798
	420.315					1195.23	-0.82805	20.2308	20.2308
	209.804					1197.21	-0.82805	19.6932	19.6932
	391.545					1199.19	-0.82805	19.1667	19.1667
	473.956					1201.17	-0.82805	18.6512	18.6512
	313.113					1203.15	-0.82805	18.1465	18.1465
	403.959					1205.14	-0.82805	17.6526	17.6526
	348.385					1207.12	-0.82805	17.1692	17.1692
	424.908					1209.1	-0.82805	16.6961	16.6961
	393.823					1211.08	-0.82805	16.2333	16.2333
	308.403					1213.06	-0.82805	15.7806	15.7806
	367.783					1215.05	-0.82805	15.3378	15.3378
	271.493					1217.03	-0.82805	14.9048	14.9048
	175.522					1219.01	-0.82805	14.4814	14.4814
	284.242					1220.99	-0.82805	14.0675	14.0675
	498.258					1222.97	-0.82805	13.6629	13.6629
	256.905					1224.95	-0.82805	13.2674	13.2674
	342.126					1226.94	-0.82805	12.881	12.881
	507.839					1228.92	-0.82805	12.5035	12.5035
	521.922					1230.9	-0.82805	12.1347	12.1347
	338.536					1232.88	-0.82805	11.7745	11.7745
	433.272					1234.86	-0.82805	11.4227	11.4227
	437.235					1236.85	-0.82805	11.0792	11.0792
	344.868					1238.83	-0.82805	10.7438	10.7438
	331.59					1240.81	-0.82805	10.4164	10.4164
	386.665					1242.79	-0.82805	10.0969	10.0969
	274.224					1244.77	-0.82805	9.7851	9.7851
	244.941					1246.76	-0.82805	9.48086	9.48086
	246.449					1248.74	-0.82805	9.18405	9.18405
	457.36					1250.72	-0.82805	8.89453	8.89453
	334.051					1252.7	-0.82805	8.61217	8.61217
	439.014					1254.68	-0.82805	8.33682	8.33682
	593.673					1256.67	-0.82805	8.06836	8.06836
	405.389					1258.65	-0.82805	7.80665	7.80665
	483.634					1260.63	-0.82805	7.55156	7.55156
	555.379					1262.61	-0.82805	7.30296	7.30296
	335.226					1264.59	-0.82805	7.06071	7.06071
	266.699					1266.58	-0.82805	6.8247	6.8247
	352.081					1268.56	-0.82805	6.59479	6.59479
	406.28					1270.54	-0.82805	6.37085	6.37085
	325.844					1272.52	-0.82805	6.15278	6.15278
	202.172					1274.5	-0.82805	5.94043	5.94043
	308.449					1276.49	-0.82805	5.7337	5.7337
	484.853					1278.47	-0.82805	5.53247	5.53247
	322.342					1280.45	-0.82805	5.33661	5.33661
	440.57					1282.43	-0.82805	5.14601	5.14601
	505.309					1284.41	-0.82805	4.96056	4.96056
	470.588					1286.4	-0.82805	4.78014	4.78014
	399.009					1288.38	-0.82805	4.60464	4.60464
	544.061					1290.36	-0.82805	4.43396	4.43396
	366.579					1292.34	-0.82805	4.26798	4.26798
	310.395					1294.32	-0.82805	4.10661	4.10661
	271.889					1296.31	-0.82805	3.94972	3.94972
	386.357					1298.29	-0.82805	3.79723	3.79723
	292.721					1300.27	-0.82805	3.64903	3.64903
	204.632					1302.25	-0.82805	3.50502	3.50502
	260.459					1304.23	-0.82805	3.3651	3.3651
	403.507					1306.22	-0.82805	3.22917	3.22917
	292.501					1308.2	-0.82805	3.09714	3.09714
	293.939					1310.18	-0.82805	2.96893	2.96893
	682.449					1312.16	-0.82805	2.84442	2.84442
	419.602					1314.14	-0.82805	2.72354	2.72354
	454.993					1316.13	-0.82805	2.6062	2.6062
	394.895					1318.11	-0.82805	2.4923	2.4923
	313.03					1320.09	-0.82805	2.38177	2.38177
	316.77					1322.07	-0.82805	2.27452	2.27452
	348.356					1324.05	-0.82805	2.17047	2.17047
	354.296					1326.04	-0.82805	2.06953	2.06953
	307.287					1328.02	-0.82805	1.97163	1.97163
	299.094					1330	-0.82805	1.87668	1.87668
	314.928					1331.98	-0.82805	1.78462	1.78462
	390.983					1333.96	-0.82805	1.69537	1.69537
	309.205					1335.95	-0.82805	1.60885	1.60885
	424.651					1337.93	-0.82805	1.525	1.525
	498.35					1339.91	-0.82805	1.44374	1.44374
	388.84					1341.89	-0.82805	1.365	1.365
	470.021					1343.87	-0.82805	1.28872	1.28872
	357.903					1345.86	-0.82805	1.21483	1.21483
	374.413					1347.84	-0.82805	1.14326	1.14326
	316.118					1349.82	-0.82805	1.07396	1.07396
	305.201					1351.8	-0.82805	1.00685	1.00685
	417.411					1353.78	-0.82805	0.94188	0.94188
	362.556					1355.77	-0.82805	0.879	0.879
	183.569					1357.75	-0.82805	0.81814	0.81814
	260.483					1359.73	-0.82805	0.75924	0.75924
	450.533					1361.71	-0.82805	0.70225	0.70225
	401.245					1363.69	-0.82805	0.64712	0.64712
	447.649					1365.68	-0.82805	0.59379	0.59379
	441.852					1367.66	-0.82805	0.54221	0.54221
	390.079					1369.64	-0.82805	0.49233	0.49233
	396.649					1371.62	-0.82805	0.44411	0.44411
	546.432					1373.6	-0.82805	0.39748	0.39748
	373.313					1375.59	-0.82805	0.35242	0.35242
	446.759					1377.57	-0.82805	0.30886	0.30886
	286.838					1379.55	-0.82805	0.26677	0.26677
	388.606					1381.53	-0.82805	0.2261	0.2261
	276.836					1383.51	-0.82805	0.18682	0.18682
	301.033					1385.5	-0.82805	0.14887	0.14887
	276.847					1387.48	-0.82805	0.11222	0.11222
	392.596					1389.46	-0.82805	0.07682	0.07682
	327.021					1391.44	-0.82805	0.04265	0.04265
	305.882					1393.42	-0.82805	0.00966	0.00966
	488.206					1395.41	-0.82805	-0.02219	-0.02219
	297.336					1397.39	-0.82805	-0.05292	-0.05292
	330.748					1399.37	-0.82805	-0.08258	-0.08258
	382.239					1401.35	-0.82805	-0.11119	-0.11119
	371.145					1403.33	-0.82805	-0.1388	-0.1388
	339.903					1405.32	-0.82805	-0.16543	-0.16543
	262.027					1407.3	-0.82805	-0.19111	-0.19111
	408.439					1409.28	-0.82805	-0.21587	-0.21587
	281.632					1411.26	-0.82805	-0.23975	-0.23975
	239.757					1413.24	-0.82805	-0.26277	-0.26277
	325.399					1415.23	-0.82805	-0.28496	-0.28496
	445.644					1417.21	-0.82805	-0.30635	-0.30635
	354.33					1419.19	-0.82805	-0.32695	-0.32695
	357.88					1421.17	-0.82805	-0.34681	-0.34681
	502.137					1423.15	-0.82805	-0.36594	-0.36594
	348.946					1425.14	-0.82805	-0.38436	-0.38436
	419.505					1427.12	-0.82805	-0.40211	-0.40211
	429.353					1429.1	-0.82805	-0.4192	-0.4192
	319.163					1431.08	-0.82805	-0.43565	-0.43565
	382.815					1433.06	-0.82805	-0.45149	-0.45149
	340.609					1435.05	-0.82805	-0.46674	-0.46674
	444.439					1437.03	-0.82805	-0.48141	-0.48141
	312.443					1439.01	-0.82805	-0.49554	-0.49554
	215.341					1440.99	-0.82805	-0.50912	-0.50912
	276.869					1442.97	-0.82805	-0.52219	-0.52219
	448.1					1444.95	-0.82805	-0.53477	-0.53477
	426.928					1446.94	-0.82805	-0.54686	-0.54686
	413.902					1448.92	-0.82805	-0.55849	-0.55849
	581.181					1450.9	-0.82805	-0.56967	-0.56967
	327.062					1452.88	-0.82805	-0.58042	-0.58042
	389.448					1454.86	-0.82805	-0.59075	-0.59075
	391.841					1456.85	-0.82805	-0.60069	-0.60069
	393.198					1458.83	-0.82805	-0.61023	-0.61023
	284.03					1460.81	-0.82805	-0.6194	-0.6194
	341.166					1462.79	-0.82805	-0.62821	-0.62821
	459.849					1464.77	-0.82805	-0.63667	-0.63667
	276.971					1466.76	-0.82805	-0.6448	-0.6448
	230.416					1468.74	-0.82805	-0.6526	-0.6526
	340.804					1470.72	-0.82805	-0.6601	-0.6601
	369.075					1472.7	-0.82805	-0.66729	-0.66729
	358.201					1474.68	-0.82805	-0.6742	-0.6742
	224.62					1476.67	-0.82805	-0.68083	-0.68083
	559.117					1478.65	-0.82805	-0.68719	-0.68719
	339.097					1480.63	-0.82805	-0.69329	-0.69329
	326.467					1482.61	-0.82805	-0.69915	-0.69915
	422.717					1484.59	-0.82805	-0.70477	-0.70477
	322.996					1486.58	-0.82805	-0.71016	-0.71016
	314.89					1488.56	-0.82805	-0.71532	-0.71532
	304.379					1490.54	-0.82805	-0.72028	-0.72028
	400.536					1492.52	-0.82805	-0.72503	-0.72503
	289.523					1494.5	-0.82805	-0.72958	-0.72958
	162.098					1496.49	-0.82805	-0.73394	-0.73394
	241.208					1498.47	-0.82805	-0.73813	-0.73813
	429.305					1500.45	-0.82805	-0.74213	-0.74213
	290.087					1502.43	-0.82805	-0.74597	-0.74597
	390.65					1504.41	-0.82805	-0.74965	-0.74965
	461.078					1506.4	-0.82805	-0.75317	-0.75317
	465.689					1508.38	-0.82805	-0.75655	-0.75655
	434.684					1510.36	-0.82805	-0.75978	-0.75978
	516.969					1512.34	-0.82805	-0.76287	-0.76287
	305.533					1514.32	-0.82805	-0.76583	-0.76583
	433.98					1516.31	-0.82805	-0.76867	-0.76867
	391.96					1518.29	-0.82805	-0.77138	-0.77138
	480.595					1520.27	-0.82805	-0.77397	-0.77397
	250.265					1522.25	-0.82805	-0.77646	-0.77646
	218.967					1524.23	-0.82805	-0.77883	-0.77883
	300.457					1526.22	-0.82805	-0.78111	-0.78111
	453.339					1528.2	-0.82805	-0.78328	-0.78328
	416.745					1530.18	-0.82805	-0.78536	-0.78536
	385.762					1532.16	-0.82805	-0.78734	-0.78734
	511.558					1534.14	-0.82805	-0.78924	-0.78924
	327.246					1536.13	-0.82805	-0.79106	-0.79106
	300.802					1538.11	-0.82805	-0.79279	-0.79279
	372.871					1540.09	-0.82805	-0.79445	-0.79445
	392.81					1542.07	-0.82805	-0.79604	-0.79604
	375.727					1544.05	-0.82805	-0.79755	-0.79755
	405.393					1546.04	-0.82805	-0.79899	-0.79899
	508.123					1548.02	-0.82805	-0.80038	-0.80038
	244.683					1550	-0.82805	-0.80169	-0.80169
	263.783					1551.98	-0.82805	-0.80295	-0.80295
	182.7					1553.96	-0.82805	-0.80415	-0.80415
	364.779					1555.95	-0.82805	-0.8053	-0.8053
	291.516					1557.93	-0.82805	-0.8064	-0.8064
	433.652					1559.91	-0.82805	-0.80744	-0.80744
	539.451					1561.89	-0.82805	-0.80844	-0.80844
	284.506					1563.87	-0.82805	-0.80939	-0.80939
	280.79					1565.86	-0.82805	-0.8103	-0.8103
	523.418					1567.84	-0.82805	-0.81116	-0.81116
	379.04					1569.82	-0.82805	-0.81199	-0.81199
	349.107					1571.8	-0.82805	-0.81278	-0.81278
	417.219					1573.78	-0.82805	-0.81353	-0.81353
	400.741					1575.77	-0.82805	-0.81424	-0.81424
	380.321					1577.75	-0.82805	-0.81492	-0.81492
	193.226					1579.73	-0.82805	-0.81557	-0.81557
	322.988					1581.71	-0.82805	-0.81619	-0.81619
	503.563					1583.69	-0.82805	-0.81678	-0.81678
	292.31					1585.68	-0.82805	-0.81734	-0.81734
	464.394					1587.66	-0.82805	-0.81788	-0.81788
	566.184					1589.64	-0.82805	-0.81839	-0.81839
	335.974					1591.62	-0.82805	-0.81887	-0.81887
	343.467					1593.6	-0.82805	-0.81934	-0.81934
	446.897					1595.59	-0.82805	-0.81978	-0.81978
	467.723					1597.57	-0.82805	-0.82019	-0.82019
	237.373					1599.55	-0.82805	-0.82059	-0.82059
	400.053					1601.53	-0.82805	-0.82097	-0.82097
	384.038					1603.51	-0.82805	-0.82133	-0.82133
	304.494					1605.5	-0.82805	-0.82168	-0.82168
	336.109					1607.48	-0.82805	-0.822	-0.822
	213.572					1609.46	-0.82805	-0.82231	-0.82231
	539.828					1611.44	-0.82805	-0.82261	-0.82261
	335.316					1613.42	-0.82805	-0.82289	-0.82289
	395.634					1615.41	-0.82805	-0.82316	-0.82316
	504.413					1617.39	-0.82805	-0.82341	-0.82341
	397.868					1619.37	-0.82805	-0.82365	-0.82365
	373.862					1621.35	-0.82805	-0.82388	-0.82388
	371.221					1623.33	-0.82805	-0.8241	-0.8241
	382.925					1625.32	-0.82805	-0.8243	-0.8243
	309.265					1627.3	-0.82805	-0.8245	-0.8245
	385.433					1629.28	-0.82805	-0.82469	-0.82469
	375.845					1631.26	-0.82805	-0.82486	-0.82486
	283.603					1633.24	-0.82805	-0.82503	-0.82503
	335.754					1635.23	-0.82805	-0.82519	-0.82519
	362.584					1637.21	-0.82805	-0.82534	-0.82534
	340.153					1639.19	-0.82805	-0.82549	-0.82549
	523.278					1641.17	-0.82805	-0.82562	-0.82562
	255.325					1643.15	-0.82805	-0.82575	-0.82575
	438.329					1645.14	-0.82805	-0.82588	-0.82588
	457.464					1647.12	-0.82805	-0.82599	-0.82599
	452.376					1649.1	-0.82805	-0.8261	-0.8261
	305.957					1651.08	-0.82805	-0.82621	-0.82621
	443.525					1653.06	-0.82805	-0.82631	-0.82631
	424.199					1655.05	-0.82805	-0.8264	-0.8264
	445.221					1657.03	-0.82805	-0.82649	-0.82649
	412.292					1659.01	-0.82805	-0.82658	-0.82658
	379.89					1660.99	-0.82805	-0.82666	-0.82666
	275.312					1662.97	-0.82805	-0.82673	-0.82673
	352.822					1664.95	-0.82805	-0.82681	-0.82681
	263.986					1666.94	-0.82805	-0.82687	-0.82687
	360.375					1668.92	-0.82805	-0.82694	-0.82694
	501.181					1670.9	-0.82805	-0.827	-0.827
	299.832					1672.88	-0.82805	-0.82706	-0.82706
	375.898					1674.86	-0.82805	-0.82711	-0.82711
	503.919					1676.85	-0.82805	-0.82717	-0.82717
	316.336					1678.83	-0.82805	-0.82722	-0.82722
	264.59					1680.81	-0.82805	-0.82726	-0.82726
	292.781					1682.79	-0.82805	-0.82731	-0.82731
	429.205					1684.77	-0.82805	-0.82735	-0.82735
	187.662					1686.76	-0.82805	-0.82739	-0.82739
	387.782					1688.74	-0.82805	-0.82742	-0.82742
	405.727					1690.72	-0.82805	-0.82746	-0.82746
	354.392					1692.7	-0.82805	-0.82749	-0.82749
	244.154					1694.68	-0.82805	-0.82753	-0.82753
	310.924					1696.67	-0.82805	-0.82755	-0.82755
	329.764					1698.65	-0.82805	-0.82758	-0.82758
	553.356					1700.63	-0.82805	-0.82761	-0.82761
	276.27					1702.61	-0.82805	-0.82764	-0.82764
	418.73					1704.59	-0.82805	-0.82766	-0.82766
	530.927					1706.58	-0.82805	-0.82768	-0.82768
	257.353					1708.56	-0.82805	-0.8277	-0.8277
	297.869					1710.54	-0.82805	-0.82772	-0.82772
	478.639					1712.52	-0.82805	-0.82774	-0.82774
	333.703					1714.5	-0.82805	-0.82776	-0.82776
	336.463					1716.49	-0.82805	-0.82778	-0.82778
	347.575					1718.47	-0.82805	-0.82779	-0.82779
	456.371					1720.45	-0.82805	-0.82781	-0.82781
	281.313					1722.43	-0.82805	-0.82782	-0.82782
	264.404					1724.41	-0.82805	-0.82784	-0.82784
	264.03					1726.4	-0.82805	-0.82785	-0.82785
	408.087					1728.38	-0.82805	-0.82786	-0.82786
	392.364					1730.36	-0.82805	-0.82787	-0.82787
	331.272					1732.34	-0.82805	-0.82788	-0.82788
	449.271					1734.32	-0.82805	-0.82789	-0.82789
	569.7					1736.31	-0.82805	-0.8279	-0.8279
	260.121					1738.29	-0.82805	-0.82791	-0.82791
	335.634					1740.27	-0.82805	-0.82792	-0.82792
	482.345					1742.25	-0.82805	-0.82793	-0.82793
	373.106					1744.23	-0.82805	-0.82793	-0.82793
	305.141					1746.22	-0.82805	-0.82794	-0.82794
	310.138					1748.2	-0.82805	-0.82795	-0.82795
	331.344					1750.18	-0.82805	-0.82795	-0.82795
	245.432					1752.16	-0.82805	-0.82796	-0.82796
	175.326					1754.14	-0.82805	-0.82797	-0.82797
	312.161					1756.13	-0.82805	-0.82797	-0.82797
	304.048					1758.11	-0.82805	-0.82798	-0.82798
	477.748					1760.09	-0.82805	-0.82798	-0.82798
	310.175					1762.07	-0.82805	-0.82799	-0.82799
	511.187					1764.05	-0.82805	-0.82799	-0.82799
	650.943					1766.04	-0.82805	-0.82799	-0.82799
	336.434					1768.02	-0.82805	-0.828	-0.828
	305.61					1770	-0.82805	-0.828	-0.828
	470.999					1771.98	-0.82805	-0.828	-0.828
	269.321					1773.96	-0.82805	-0.82801	-0.82801
	387.739					1775.95	-0.82805	-0.82801	-0.82801
	301.763					1777.93	-0.82805	-0.82801	-0.82801
	321.576					1779.91	-0.82805	-0.82801	-0.82801
	267.058					1781.89	-0.82805	-0.82802	-0.82802
	290.067					1783.87	-0.82805	-0.82802	-0.82802
	260.593					1785.86	-0.82805	-0.82802	-0.82802
	326.195					1787.84	-0.82805	-0.82802	-0.82802
	475.63					1789.82	-0.82805	-0.82802	-0.82802
	269.769					1791.8	-0.82805	-0.82803	-0.82803
	460.284					1793.78	-0.82805	-0.82803	-0.82803
	511.02					1795.77	-0.82805	-0.82803	-0.82803
	278.636					1797.75	-0.82805	-0.82803	-0.82803
	300.622					1799.73	-0.82805	-0.82803	-0.82803
	390.038					1801.71	-0.82805	-0.82803	-0.82803
	326					1803.69	-0.82805	-0.82803	-0.82803
	260.053					1805.68	-0.82805	-0.82804	-0.82804
	289.489					1807.66	-0.82805	-0.82804	-0.82804
	421.687					1809.64	-0.82805	-0.82804	-0.82804
	291.109					1811.62	-0.82805	-0.82804	-0.82804
	205.57					1813.6	-0.82805	-0.82804	-0.82804
	299.469					1815.59	-0.82805	-0.82804	-0.82804
	356.705					1817.57	-0.82805	-0.82804	-0.82804
	496.108					1819.55	-0.82805	-0.82804	-0.82804
	324.32					1821.53	-0.82805	-0.82804	-0.82804
	348.952					1823.51	-0.82805	-0.82804	-0.82804
	602.063					1825.5	-0.82805	-0.82804	-0.82804
	325.242					1827.48	-0.82805	-0.82804	-0.82804
	268.439					1829.46	-0.82805	-0.82805	-0.82805
	316.929					1831.44	-0.82805	-0.82805	-0.82805
	255.863					1833.42	-0.82805	-0.82805	-0.82805
	249.487					1835.41	-0.82805	-0.82805	-0.82805
	376.696					1837.39	-0.82805	-0.82805	-0.82805
	350.655					1839.37	-0.82805	-0.82805	-0.82805
	274.661					1841.35	-0.82805	-0.82805	-0.82805
	306.807					1843.33	-0.82805	-0.82805	-0.82805
	359.338					1845.32	-0.82805	-0.82805	-0.82805
	526.914					1847.3	-0.82805	-0.82805	-0.82805
	220.809					1849.28	-0.82805	-0.82805	-0.82805
	350.247					1851.26	-0.82805	-0.82805	-0.82805
	562.59					1853.24	-0.82805	-0.82805	-0.82805
	226.276					1855.23	-0.82805	-0.82805	-0.82805
	300.447					1857.21	-0.82805	-0.82805	-0.82805
	377.161					1859.19	-0.82805	-0.82805	-0.82805
	392.321					1861.17	-0.82805	-0.82805	-0.82805
	347.12					1863.15	-0.82805	-0.82805	-0.82805
	382.93					1865.14	-0.82805	-0.82805	-0.82805
	387.323					1867.12	-0.82805	-0.82805	-0.82805
	188.874					1869.1	-0.82805	-0.82805	-0.82805
	314.36					1871.08	-0.82805	-0.82805	-0.82805
	350.453					1873.06	-0.82805	-0.82805	-0.82805
	541.599					1875.05	-0.82805	-0.82805	-0.82805
	280.939					1877.03	-0.82805	-0.82805	-0.82805
	300.079					1879.01	-0.82805	-0.82805	-0.82805
	526.34					1880.99	-0.82805	-0.82805	-0.82805
	393.994					1882.97	-0.82805	-0.82805	-0.82805
	289.61					1884.95	-0.82805	-0.82805	-0.82805
	308.002					1886.94	-0.82805	-0.82805	-0.82805
	316.141					1888.92	-0.82805	-0.82805	-0.82805
	331.562					1890.9	-0.82805	-0.82805	-0.82805
	381.656					1892.88	-0.82805	-0.82805	-0.82805
	446.854					1894.86	-0.82805	-0.82805	-0.82805
	281.09					1896.85	-0.82805	-0.82805	-0.82805
	253.496					1898.83	-0.82805	-0.82805	-0.82805
	305.17					1900.81	-0.82805	-0.82805	-0.82805
	419.522					1902.79	-0.82805	-0.82805	-0.82805
	351.758					1904.77	-0.82805	-0.82805	-0.82805
	417.109					1906.76	-0.82805	-0.82805	-0.82805
	364.066					1908.74	-0.82805	-0.82805	-0.82805
	365.405					1910.72	-0.82805	-0.82805	-0.82805
	271.304					1912.7	-0.82805	-0.82805	-0.82805
	207.49					1914.68	-0.82805	-0.82805	-0.82805
	341.788					1916.67	-0.82805	-0.82805	-0.82805
	387.435					1918.65	-0.82805	-0.82805	-0.82805
	364.412					1920.63	-0.82805	-0.82805	-0.82805
	447.258					1922.61	-0.82805	-0.82805	-0.82805
	327.265					1924.59	-0.82805	-0.82805	-0.82805
	360.625					1926.58	-0.82805	-0.82805	-0.82805
	393.633					1928.56	-0.82805	-0.82805	-0.82805
	494.036					1930.54	-0.82805	-0.82805	-0.82805
	253.324					1932.52	-0.82805	-0.82805	-0.82805
	400.539					1934.5	-0.82805	-0.82805	-0.82805
	512.278					1936.49	-0.82805	-0.82805	-0.82805
	374.089					1938.47	-0.82805	-0.82805	-0.82805
	264.952					1940.45	-0.82805	-0.82805	-0.82805
	350.927					1942.43	-0.82805	-0.82805	-0.82805
	272.287					1944.41	-0.82805	-0.82805	-0.82805
	305.744					1946.4	-0.82805	-0.82805	-0.82805
	391.006					1948.38	-0.82805	-0.82805	-0.82805
	440.433					1950.36	-0.82805	-0.82805	-0.82805
	278.084					1952.34	-0.82805	-0.82805	-0.82805
	281.155					1954.32	-0.82805	-0.82805	-0.82805
	318.15					1956.31	-0.82805	-0.82805	-0.82805
	390.821					1958.29	-0.82805	-0.82805	-0.82805
	499.713					1960.27	-0.82805	-0.82805	-0.82805
	440.305					1962.25	-0.82805	-0.82805	-0.82805
	460.472					1964.23	-0.82805	-0.82805	-0.82805
	331.627					1966.22	-0.82805	-0.82805	-0.82805
	410.29					1968.2	-0.82805	-0.82805	-0.82805
	356.123					1970.18	-0.82805	-0.82805	-0.82805
	286.342					1972.16	-0.82805	-0.82805	-0.82805
	284.387					1974.14	-0.82805	-0.82805	-0.82805
	440.292					1976.13	-0.82805	-0.82805	-0.82805
	273.303					1978.11	-0.82805	-0.82805	-0.82805
	376.999					1980.09	-0.82805	-0.82805	-0.82805
	379.854					1982.07	-0.82805	-0.82805	-0.82805
	228.056					1984.05	-0.82805	-0.82805	-0.82805
	287.166					1986.04	-0.82805	-0.82805	-0.82805
	265.515					1988.02	-0.82805	-0.82805	-0.82805
	310.711					1990	-0.82805	-0.82805	-0.82805
	364.061
	486.835
	307.94
	397.97
	585.789
	363.882
	309.447
	387.516
	452.039
	352.292
	423.858
	414.234
	187.203
	271.057
	261.634
	300.732
	382.263
	476.008
	294.471
	486.445
	429.319
	461.745
	225.266
	291.028
	315.922
	263.704
	290.912
	314.286
	248.318
	368.375
	334.497
	315.073
	353.554
	492.893
	330.899
	387.112
	524.028
	356.758
	344.513
	321.926
	394.03
	352.482
	323.387
	459.184
	215.593
	228.277
	336.242
	294.918
	496.671
	386.859
	312.995
	505.133
	443.132
	483.625
	282.122
	308.751
	377.199
	326.318
	406.928
	485.735
	219.298
	240.39
	326.745
	360.839
	358.222
	295.756
	347.505
	436.38
	611.763
	413.458
	321.68
	340.314
	348
	305.652
	249.576
	303.471
	255.087
	325.467
	183.862
	415.783
	553.041
	373.653
	457.137
	418.513
	545.577
	373.877
	234.368
	346.115
	300.104
	351.132
	301.62
	370.905
	315.289
	217.182
	341.434
	489.597
	592.277
	420.035
	403.229
	442.594
	474.851
	290.174
	345.863
	559.363
	424.607
	283.753
	401.28
	393.107
	313.733
	322.93
	327.884
	365.723
	491.52
	428.074
	338.863
	455.968
	629.549
	452.91
	275.932
	386.448
	323.442
	252.625
	342.437
	425.958
	380.245
	249.588
	254.414
	406.695
	466.134
	484.261
	342.729
	367.437
	452.827
	340.673
	303.255
	490.776
	466.122
	250.784
	412.255
	360.526
	242.521
	235.543
	300.237
	346.823
	498.156
	482.623
	242.147
	462.487
	508.604
	454.882
	354.398
	331.347
	371.561
	300.884
	334.605
	374.094
	280.966
	267.275
	258.7
	328.826
	444.064
	455.276
	359.481
	410.133
	588.834
	415.945
	433.883
	392.828
	421.16
	331.332
	320.228
	201.816
	347.939
	264.701
	342.554
	283.64
	507.39
	409.75
	360.906
	267.33
	549.24
	224.243
	387.825
	452.906
	389.157
	228.227
	516.214
	240.297
	252.8
	277.786
	267.148
	388.701
	438.032
	406.101
	359.544
	385.93
	535.961
	253.125
	325.138
	360.386
	309.488
	299.093
	487.858
	449.861
	233.62
	337.714
	347.844
	345.328
	413.35
	401.17
	442.905
	328.184
	601.792
	349.212
	277.659
	407.545
	385.114
	322.276
	315.185
	420.204
	321.132
	298.053
	331.694
	395.63
	380.783
	502.558
	475.455
	507.01
	621.836
	359.221
	292.383
	490.362
	448.293
	302.106
	392.905
	319.368
	291.653
	292.514
	305.914
	370.09
	478.604
	530
	340.399
	388.282
	451.71
	406.533
	294.981
	404.607
	411.784
	351.545
	432.272
	329.155
	210.512
	238.317
	266.388
	326.395
	527.912
	415
	278.582
	465.437
	523.536
	374.863
	339.214
	436.897
	435.225
	394.738
	362.636
	406.181
	330.193
	373.731
	319.075
	293.691
	472.191
	455.629
	331.338
	384.437
	623.523
	404.721
	435.926
	424.022
	421.011
	364.499
	432.211
	541.284
	250.835
	420.073
	250.265
	279.502
	539.679
	459.163
	353.926
	480.286
	465.513
	370.502
	430.955
	443.048
	389.774
	268.055
	439.142
	366.101
	402.328
	215.246
	423.719
	252.6
	508.613
	402.784
	300.571
	433.603
	578.777
	433.644
	443.632
	449.563
	212.548
	299.698
	329.433
	489.567
	323.667
	296.694
	257.559
	335.473
	595.574
	408.934
	304.823
	419.184
	526.028
	447.405
	382.918
	553.468
	354.693
	244.028
	407.712
	451.785
	258.749
	280.919
	280.983
	391.351
	422.864
	546.994
	258.724
	397.901
	577.932
	348.756
	450.547
	447.406
	320.197
	351.913
	414.327
	402.86
	266.262
	256.415
	320.882
	383.718
	491.033
	571.07
	244.641
	392.136
	570.022
	450.487
	403.757
	476.226
	328.817
	293.973
	350.64
	380.007
	320.123
	286.808
	326.209
	388.958
	425.291
	427.859
	309.314
	398.864
	551.807
	461.064
	444.389
	486.168
	326.18
	335.915
	334.099
	473.216
	334.291
	315.209
	431.132
	325.704
	602.388
	491.414
	321.646
	436.061
	595.226
	377.574
	427.297
	448.835
	383.808
	222.935
	291.353
	324.521
	271.665
	308.576
	276.483
	497.094
	430.999
	308.825
	303.301
	562.062
	366.818
	377.012
	475.018
	339.68
	263.64
	331.816
	419.076
	273.719
	217.092
	333.517
	384.65
	564.396
	560.087
	370.3
	410.084
	467.609
	493.052
	359.868
	426.037
	301.673
	328.401
	439.959
	501.263
	331.95
	263.364
	319.849
	209.057
	544.626
	475.902
	343.162
	400.136
	501.492
	295.88
	439.993
	534.335
	386.598
	386.682
	378.742
	329.483
	327.711
	307.989
	379.008
	221.329
	562.843
	585.549
	333.845
	506.176
	536.099
	394.244
	409.94
	568.627
	310.681
	341.037
	427.794
	350.193
	269.817
	261.65
	338.952
	194.598
	399.54
	493.162
	403.139
	672.946
	485.795
	435.976
	489.689
	321.177
	473.218
	433.736
	330.993
	393.479
	297.689
	247.2
	334.04
	196.918
	467.82
	408.67
	308.884
	535.325
	436.667
	379.685
	400.202
	466.16
	266.825
	343.634
	387.171
	290.661
	274.132
	222.63
	289.415
	267.507
	399.481
	443.677
	307.563
	595.516
	484.614
	370.512
	434.193
	514.498
	377.002
	313.663
	393.337
	342.178
	302.82
	185.961
	330.416
	224.546
	542.461
	543.479
	446.115
	439.144
	532.422
	403.428
	409.894
	465.426
	310.633
	344.484
	325.473
	405.958
	359.834
	294.128
	276.652
	291.508
	477.569
	473.886
	370.243
	593.31
	624.383
	533.316
	385.833
	459.043
	353.396
	403.338
	334.357
	484.456
	288.32
	274.551
	312.509
	294.329
	367.955
	430.12
	413.345
	274.732
	484.391
	322.813
	411.385
	405.321
	256.006
	449.003
	301.351
	185.998
	283.893
	292.51
	311.898
	284.539
	430.876
	514.809
	310.771
	383.331
	489.93
	431.087
	362.816
	475.397
	388.761
	392.881
	468.116
	359.232
	326.974
	259.18
	289.967
	371.799
	509.232
	424.431
	450.46
	301.296
	662.765
	375.873
	468.694
	449.156
	346.711
	451.651
	359.774
	438.537
	298.985
	255.005
	330.366
	359.427
	532.768
	497.192
	336.973
	524.928
	534.563
	390.137
	428.728
	393.34
	325.918
	454.79
	429.033
	330.158
	276.657
	401.891
	262.065
	593.99
	587.069
	453.441
	407.364
	553.221
	402.702
	348.163
	486.76
	277.739
	367.801
	365.181
	283.45
	353.279
	286.867
	356.14
	305.027
	630.704
	645.817
	303.191
	411.41
	579.206
	457.488
	440.833
	484.243
	251.287
	297.04
	402.393
	246.763
	261.502
	250.876
	422.037
	282.601
	608.402
	427.605
	271.651
	233.229
	489.687
	392.117
	483.81
	392.983
	385.327
	413.54
	315.279
	259.271
	319.564
	253.123
	332.975
	282.687
	443.733
	499.053
	390.806
	381.54
	698.978
	437.284
	425.625
	378.356
	366.737
	300.082
	307.608
	279.532
	254.308
	252.668
	315.803
	311.962
	421.746
	413.628
	272.659
	460.332
	519.24
	428.635
	345.591
	503.989
	395.932
	347.811
	421.883
	328.711
	270.882
	288.475
	271.814
	328.8
	377.943
	439.129
	344.07
	430.427
	536.714
	436.268
	402.414
	459.649
	272.482
	414.55
	519.852
	341.498
	287.588
	255.238
	321.779
	318.879
	457.263
	388.543
	401.846
	346.24
	505.918
	389.964
	472.987
	391.687
	390.055
	370.008
	514.385
	425.522
	310.008
	312.961
	359.424
	280.051
	306.725
	529.097
	327.641
	496.888
	642.466
	459.569
	422.655
	495.644
	309.707
	377.883
	399.881
	365.976
	324.226
	285.896
	368.561
	326.449
	539.221
	483.738
	352.902
	466.166
	525.768
	338.359
	352.721
	451.228
	272.844
	451.251
	322.817
	403.851
	266.553
	233.935
	270.035
	302.329
	494.348
	629.198
	454.788
	366.005
	609.466
	442.875
	476.724
	498.4
	335.426
	361.354
	417.321
	523.896
	315.389
	255.182
	457.606
	256.172
	372.403
	442.715
	417.753
	318.162
	480.932
	464.244
	369.94
	467.231
	323.826
	310.383
	340.317
	441.91
	361.138
	209.23
	301.357
	339.836
	467.576
	502.432
	334.591
	363.984
	440.853
	358.314
	430.329
	367.138
	325.203
	315.769
	352.718
	399.439
	307.063
	242.064
	366.871
	281.005
	380.186
	420.119
	266.632
	312.607
	462.617
	244.224
	366.369
	366.735
	209.79
	480.531
	415.424
	366.811
	278.689
	317.284
	314.776
	319.826
	442.388
	517.653
	314.196
	368.039
	411.71
	489.105
	319.653
	442.459
	240.825
	470.031
	262.968
	309.595
	251.772
	376.779
	356.683
	486.701
	417.281
	277.039
	320.076
	459.472
	387.377
	451.311
	475.668
	310.532
	406.206
	246.214
	272.029
	225.752
	303.519
	272.238
	522.137
	552.356
	429.698
	396.421
	378.536
	342.924
	512.125
	429.418
	309.675
	395.09
	312.595
	191.382
	228.999
	400.043
	300.749
	625.859
	388.309
	337.38
	302.49
	547.154
	325.744
	398.503
	494.261
	252.225
	488.319
	343.257
	239.975
	199.758
	321.28
	348.859
	531.209
	507.109
	401.165
	274.819
	457.125
	319.695
	443.55
	474.192
	374.459
	482.111
	269.252
	313.719
	353.776
	379.223
	291.541
	519.915
	385.223
	322.354
	342.178
	439.155
	286.769
	452.002
	526.147
	359.494
	378.07
	282.782
	232.341
	299.324
	352.275
	316.26
	438.046
	551.663
	447.538
	307.789
	465.286
	363.703
	414.317
	496.278
	337.298
	425.677
	291.659
	287.176
	298.793
	289.074
	369.964
	554.549
	496.009
	322.505
	309.24
	494.592
	330.594
	407.583
	531.209
	323.716
	475.499
	181.165
	215.241
	245.456
	268.574
	397.051
	442.512
	474.862
	339.217
	266.839
	562.382
	292.649
	352.971
	463.668
	361.299
	392.24
	202.756
	267.932
	250.281
	425.287
	348.17
	399.862
	412.431
	313.957
	285.44
	561.332
	288.097
	364.28
	406.345
	291.42
	330.666
	235.262
	286.279
	338.335
	388.576
	355.095
	425.809
	493.719
	355.851
	260.978
	457.657
	351.703
	516.333
	299.647
	336.672
	353.717
	414.969
	251.208
	239.774
	395.302
	258.462
	510.046
	489.012
	383.191
	335.216
	310.37
	445.946
	425.828
	319.954
	425.969
	297.272
	286.227
	309.172
	340.797
	305.529
	427.812
	412.858
	359.629
	393.639
[truncated: 32,160 more rows]

## Sheet: Figure 2g
Figure 2g
	Time (s)	intensity trace 1 (grey reference)	intensity trace 2 (grey reference)	intensity trace 3 (monomer bleach)	intensity trace 4 (monomer bleach)
	0	19861	23778	17888	16453
	0.05	21084	16714	12696	14544
	0.1	20685	23316	19776	20031
	0.15	22668	22228	17801	20654
	0.2	14905	23874	18039	19855
	0.25	26263	22168	20053	17245
	0.3	22623	16030	16950	15662
	0.35	24080	22708	23274	16712
	0.4	24518	13973	22612	18403
	0.45	20415	23481	23294	11809
	0.5	25986	20851	18307	17575
	0.55	18367	18977	19737	20554
	0.6	27629	22339	23655	18471
	0.65	23540	17027	19115	16520
	0.7	19980	22706	23944	17308
	0.75	21714	19466	20269	19034
	0.8	22866	18331	22753	18581
	0.85	18154	18350	16596	14520
	0.9	24815	19032	18282	11845
	0.95	18762	23939	15934	17985
	1	24476	24101	19272	16494
	1.05	22597	18602	22209	19862
	1.1	23245	21547	18872	18942
	1.15	25540	25230	21286	18691
	1.2	21619	19944	18982	16982
	1.25	17278	18814	15858	17785
	1.3	19174	24143	16743	16330
	1.35	19224	19588	19202	16236
	1.4	20636	18376	16816	16913
	1.45	19396	24134	18057	14838
	1.5	17987	20945	18027	21026
	1.55	19002	25453	18529	17716
	1.6	19914	21689	16984	15267
	1.65	23065	22697	18090	20970
	1.7	23251	21256	17583	14757
	1.75	26472	15510	19976	17125
	1.8	18749	30447	19816	18339
	1.85	23517	20026	20796	18556
	1.9	20851	22782	18929	14649
	1.95	27668	23101	16233	16717
	2	19848	18423	19523	15582
	2.05	23034	23789	17185	17593
	2.1	22210	21437	18128	17488
	2.15	14076	19991	18719	10952
	2.2	22561	23095	17361	18181
	2.25	23342	22128	17234	20757
	2.3	17714	21745	19024	19558
	2.35	23220	19621	15885	17288
	2.4	18500	16448	16912	19845
	2.45	17107	26573	18599	15337
	2.5	19967	15621	19541	21203
	2.55	19313	21052	17868	18782
	2.6	19719	18423	19887	22938
	2.65	18680	21017	17159	16465
	2.7	21542	20905	18463	22419
	2.75	25331	19731	18421	19442
	2.8	22875	24904	18923	23835
	2.85	28563	19953	17181	20354
	2.9	27334	18309	16571	17507
	2.95	22714	19838	18689	17115
	3	17345	16645	17155	15402
	3.05	22532	20153	17742	16517
	3.1	17946	22382	16014	18391
	3.15	13218	18173	17661	17655
	3.2	19968	18877	8005	19687
	3.25	21351	18625	-252	19984
	3.3	27259	15746	224	16916
	3.35	23316	17396	543	16471
	3.4	22382	20550	-58	23486
	3.45	20050	18353	-192	20298
	3.5	19374	21174	581	20314
	3.55	14964	17671	-166	21142
	3.6	23046	20279	-333	12850
	3.65	18389	19075	565	14726
	3.7	17919	26105	-153	19650
	3.75	19410	26305	-240	17731
	3.8	18067	20017	57	15478
	3.85	17397	21146	-130	17350
	3.9	22117	22305	-38	14197
	3.95	21881	17567	-130	17510
	4	18384	18409	556	17304
	4.05	17787	22646	349	15383
	4.1	21185	14303	-228	16033
	4.15	23219	22768	578	15711
	4.2	19653	19457	259	19860
	4.25	17311	18168	270	14584
	4.3	20563	15858	241	17668
	4.35	19789	21324	193	14888
	4.4	23059	19335	293	17050
	4.45	23246	20567	-85	17418
	4.5	15862	21120	227	15985
	4.55	20517	24130	-38	14803
	4.6	21948	22274	1153	16318
	4.65	16176	17294	512	15716
	4.7	12676	18454	377	15480
	4.75	21020	24322	396	15334
	4.8	18948	27231	423	17973
	4.85	21836	15113	87	20156
	4.9	20164	21492	491	20885
	4.95	19995	18085	-200	16455
	5	16989	19911	134	21897
	5.05	20201	21932	-18	20627
	5.1	21364	15289	-344	19871
	5.15	21464	21114	243	19037
	5.2	17318	12698	342	15329
	5.25	21577	20212	42	18163
	5.3	21089	18188	-213	15657
	5.35	20676	23755	833	16436
	5.4	23428	23690	13	12664
	5.45	22628	21795	311	16812
	5.5	21162	18136	54	18257
	5.55	16886	19726	598	15581
	5.6	19648	20810	275	14749
	5.65	23914	22378	100	14116
	5.7	17172	21898	175	13387
	5.75	21476	23027	-12	17769
	5.8	18073	23856	414	16831
	5.85	24823	22928	161	19601
	5.9	23744	19797	565	12385
	5.95	27417	22750	296	16156
	6	21712	19507	-7	16772
	6.05	24852	18802	573	14671
	6.1	25087	20903	-136	15093
	6.15	27474	15597	-142	14097
	6.2	23127	19208	-172	15304
	6.25	20558	24724	612	12382
	6.3	21168	21037	230	18676
	6.35	18654	18473	71	13904
	6.4	22238	17797	-375	18369
	6.45	16278	20412	-187	16816
	6.5	22552	22804	457	20599
	6.55	17081	17766	526	19870
	6.6	22937	22014	-2	17124
	6.65	21492	22026	351	18346
	6.7	16294	16612	109	22675
	6.75	23555	21900	279	21223
	6.8	16388	23626	202	22998
	6.85	23153	17943	-178	21298
	6.9	26739	20169	117	17291
	6.95	19254	26185	333	15341
	7	22666	21166	-175	18352
	7.05	23776	26488	326	18113
	7.1	20698	26189	-100	20429
	7.15	26336	19160	280	19901
	7.2	14447	22281	632	17402
	7.25	22649	19269	-257	24155
	7.3	25599	22448	-208	18185
	7.35	19071	18653	143	25025
	7.4	22193	19077	-49	27046
	7.45	19729	22984	714	21670
	7.5	20445	22058	441	22572
	7.55	21730	17980	-96	19128
	7.6	21281	22196	561	22303
	7.65	18209	22680	125	19900
	7.7	20727	23123	171	18142
	7.75	26920	22764	553	17357
	7.8	23368	23913	-130	12026
	7.85	21743	20638	425	-485
	7.9	17305	16203	400	-60
	7.95	22147	20583	54	364
	8	19534	23688	521	-23
	8.05	25739	19988	390	-308
	8.1	20909	16698	44	942
	8.15	19958	19945	-48	400
	8.2	25486	15646	213	-61
	8.25	26459	20631	363	-69
	8.3	25343	16655	133	190
	8.35	20744	18731	221	422
	8.4	22573	20494	705	-67
	8.45	25941	17422	481	302
	8.5	21252	18998	-133	-158
	8.55	25622	23005	325	-473
	8.6	28973	18748	-61	142
	8.65	18324	25049	-114	-74
	8.7	22467	22111	-38	29
	8.75	18090	17585	741	-515
	8.8	19624	17041	310	63
	8.85	30210	22589	367	238
	8.9	21222	21805	453	-232
	8.95	16745	19161	199	149
	9	20864	27410	465	596
	9.05	19674	24362	302	39
	9.1	23456	16823	718	59
	9.15	22972	20459	688	-19
	9.2	19012	22510	1647	217
	9.25	21573	17485	1442	527
	9.3	20373	22744	414	-83
	9.35	20940	22649	726	22
	9.4	24296	16145	115	-221
	9.45	18246	14885	1299	-85
	9.5	22620	23606	450	-310
	9.55	22434	19207	682	-171
	9.6	18274	15574	-169	-227
	9.65	14560	24316	382	121
	9.7	18934	17107	92	526
	9.75	19916	20598	29	505
	9.8	17234	20799	969	-105
	9.85	21140	24154	830	46
	9.9	14795	21940	981	-250
	9.95	15412	20286	430	612

## Sheet: Figure 2h
Figure 2h
	Time (s)	intensity trace 1	intensity trace 2	intensity trace 3	intensity trace 4
	0	42153	19861	48556	23778
	0.05	42876	21084	35722	16714
	0.1	43459	20685	35076	23316
	0.15	48748	22668	47094	22228
	0.2	53557	14905	37242	23874
	0.25	38457	26263	36131	22168
	0.3	22086	22623	29648	16030
	0.35	38695	24080	38467	22708
	0.4	32951	24518	38916	13973
	0.45	38651	20415	36554	23481
	0.5	32364	25986	47516	20851
	0.55	42906	18367	41461	18977
	0.6	52407	27629	45272	22339
	0.65	41520	23540	32307	17027
	0.7	33180	19980	38001	22706
	0.75	59588	21714	28807	19466
	0.8	44441	22866	39397	18331
	0.85	43627	18154	44060	18350
	0.9	30184	24815	36406	19032
	0.95	46854	18762	41033	23939
	1	45345	24476	35299	24101
	1.05	46836	22597	35107	18602
	1.1	40896	23245	38814	21547
	1.15	53259	25540	32235	25230
	1.2	44274	21619	45641	19944
	1.25	35349	17278	37268	18814
	1.3	48158	19174	42844	24143
	1.35	39597	19224	45661	19588
	1.4	34003	20636	39235	18376
	1.45	48197	19396	47117	24134
	1.5	58453	17987	40064	20945
	1.55	55440	19002	39604	25453
	1.6	48551	19914	38802	21689
	1.65	54917	23065	34931	22697
	1.7	45165	23251	37738	21256
	1.75	35421	26472	32213	15510
	1.8	30299	18749	40581	30447
	1.85	46268	23517	31532	20026
	1.9	33045	20851	38102	22782
	1.95	33498	27668	30045	23101
	2	34549	19848	36244	18423
	2.05	40816	23034	37567	23789
	2.1	42816	22210	32355	21437
	2.15	36592	14076	32005	19991
	2.2	43438	22561	41173	23095
	2.25	38459	23342	35810	22128
	2.3	37396	17714	35626	21745
	2.35	47877	23220	36382	19621
	2.4	40703	18500	34257	16448
	2.45	42608	17107	38608	26573
	2.5	45031	19967	33046	15621
	2.55	34155	19313	33207	21052
	2.6	47183	19719	43727	18423
	2.65	43052	18680	41268	21017
	2.7	38603	21542	44102	20905
	2.75	42129	25331	36207	19731
	2.8	30674	22875	39424	24904
	2.85	37634	28563	31001	19953
	2.9	37929	27334	34960	18309
	2.95	41399	22714	39396	19838
	3	41345	17345	39084	16645
	3.05	39477	22532	36075	20153
	3.1	44854	17946	30483	22382
	3.15	52473	13218	45485	18173
	3.2	37190	19968	41611	18877
	3.25	50051	21351	49808	18625
	3.3	44655	27259	47606	15746
	3.35	45301	23316	34280	17396
	3.4	50077	22382	37467	20550
	3.45	45502	20050	28302	18353
	3.5	52825	19374	45977	21174
	3.55	54439	14964	43936	17671
	3.6	45437	23046	45570	20279
	3.65	40918	18389	36162	19075
	3.7	39495	17919	41904	26105
	3.75	40273	19410	30308	26305
	3.8	38557	18067	45701	20017
	3.85	34261	17397	39617	21146
	3.9	44349	22117	41528	22305
	3.95	36979	21881	38876	17567
	4	15380	18384	43531	18409
	4.05	13753	17787	32574	22646
	4.1	13985	21185	41221	14303
	4.15	18340	23219	38978	22768
	4.2	17876	19653	38416	19457
	4.25	17704	17311	34575	18168
	4.3	15271	20563	35834	15858
	4.35	17877	19789	42362	21324
	4.4	15545	23059	38271	19335
	4.45	13238	23246	37195	20567
	4.5	16043	15862	35934	21120
	4.55	21142	20517	33930	24130
	4.6	15118	21948	40051	22274
	4.65	17132	16176	47940	17294
	4.7	12506	12676	34155	18454
	4.75	22724	21020	32314	24322
	4.8	17684	18948	42869	27231
	4.85	12535	21836	39782	15113
	4.9	12598	20164	31556	21492
	4.95	14201	19995	35624	18085
	5	16231	16989	34359	19911
	5.05	22012	20201	42773	21932
	5.1	26750	21364	35380	15289
	5.15	23981	21464	39436	21114
	5.2	25205	17318	42558	12698
	5.25	21806	21577	34272	20212
	5.3	21927	21089	36739	18188
	5.35	19499	20676	35707	23755
	5.4	17387	23428	36160	23690
	5.45	22629	22628	30032	21795
	5.5	23806	21162	36678	18136
	5.55	18852	16886	34818	19726
	5.6	23405	19648	42291	20810
	5.65	17712	23914	40829	22378
	5.7	18960	17172	31457	21898
	5.75	17370	21476	35547	23027
	5.8	20780	18073	47247	23856
	5.85	16586	24823	38702	22928
	5.9	23677	23744	46211	19797
	5.95	19719	27417	39203	22750
	6	18408	21712	42676	19507
	6.05	19057	24852	47454	18802
	6.1	17965	25087	38764	20903
	6.15	21405	27474	35773	15597
	6.2	20236	23127	38504	19208
	6.25	14610	20558	41653	24724
	6.3	18908	21168	36583	21037
	6.35	17215	18654	39728	18473
	6.4	30495	22238	38314	17797
	6.45	22119	16278	29146	20412
	6.5	20443	22552	38784	22804
	6.55	17491	17081	30320	17766
	6.6	13977	22937	47626	22014
	6.65	20833	21492	38587	22026
	6.7	13892	16294	32561	16612
	6.75	19712	23555	32012	21900
	6.8	18294	16388	37755	23626
	6.85	17424	23153	42341	17943
	6.9	23548	26739	42521	20169
	6.95	16011	19254	37256	26185
	7	18306	22666	39253	21166
	7.05	17424	23776	37887	26488
	7.1	18358	20698	37958	26189
	7.15	20210	26336	43857	19160
	7.2	25625	14447	38527	22281
	7.25	20111	22649	35995	19269
	7.3	19890	25599	36628	22448
	7.35	13583	19071	37563	18653
	7.4	14011	22193	35131	19077
	7.45	12602	19729	35984	22984
	7.5	16255	20445	38555	22058
	7.55	19659	21730	37054	17980
	7.6	17174	21281	45867	22196
	7.65	21210	18209	39979	22680
	7.7	24387	20727	39302	23123
	7.75	21849	26920	34900	22764
	7.8	19411	23368	36939	23913
	7.85	18563	21743	20714	20638
	7.9	21512	17305	15082	16203
	7.95	22367	22147	15139	20583
	8	29748	19534	18875	23688
	8.05	21891	25739	15528	19988
	8.1	21417	20909	18542	16698
	8.15	19822	19958	18088	19945
	8.2	15755	25486	17853	15646
	8.25	22706	26459	22264	20631
	8.3	21872	25343	18868	16655
	8.35	22578	20744	16020	18731
	8.4	21756	22573	20119	20494
	8.45	19468	25941	19446	17422
	8.5	19544	21252	17590	18998
	8.55	15859	25622	19809	23005
	8.6	29720	28973	15423	18748
	8.65	18757	18324	22742	25049
	8.7	21108	22467	17840	22111
	8.75	12407	18090	17639	17585
	8.8	17182	19624	20652	17041
	8.85	19537	30210	14585	22589
	8.9	24661	21222	18714	21805
	8.95	24594	16745	16093	19161
	9	21738	20864	17141	27410
	9.05	18598	19674	16733	24362
	9.1	20722	23456	17009	16823
	9.15	23605	22972	16833	20459
	9.2	18034	19012	15203	22510
	9.25	23360	21573	16629	17485
	9.3	21734	20373	16978	22744
	9.35	18634	20940	17827	22649
	9.4	19865	24296	19290	16145
	9.45	20263	18246	18624	14885
	9.5	22721	22620	20291	23606
	9.55	23602	22434	24346	19207
	9.6	19424	18274	21979	15574
	9.65	20197	14560	15123	24316
	9.7	16313	18934	14851	17107
	9.75	17716	19916	16322	20598
	9.8	17240	17234	17304	20799
	9.85	22261	21140	18153	24154
	9.9	19681	14795	17339	21940
	9.95	18026	15412	20821	20286

## Sheet: Figure 3c-e
Figure 3c-e
	without tdALFAnb				with tdALFAnb
	Density (µm-2)	Dimerization FRET (%)	Dimerization co-localization (%)		Density (µm-2)	Dimerization FRET (%)
	0.1318	0.21263	0.56702		0.09066	8.54245
	0.14431	0.4292	1.07299		0.1824	20.6496
	0.15088	0.10865	1.62973		0.10068	7.81109
	0.50182	0.25707	3.97134		0.16335	10.967
	0.14983	0.23883	1.02354		0.24828	16.8826
	0.18784	0.29771	1.35624		0.13886	15.5975
	0.36079	0.19969	2.4676		0.17587	2.37061
	0.0717	0.08758	0.5255		0.10467	15.773
	0.04565	0.3395	0.16975		0.19181	13.8953
	0.0905	0.11695	0.4678		0.06295	1.72567
	0.30411	0.18697	1.77626		0.09129	9.23074
	0.14978	0.1356	1.38994		0.24602	11.118
	0.10594	0.22158	0.97494		0.09319	16.4013
	0.13318	0.1183	1.22238		0.19869	12.7784
	0.24688	0.38797	1.4549		0.15569	12.7764
	0.16904	0.12305	1.51765		0.1846	10.2243
	0.15229	0.1755	1.22852		0.18176	6.88565
	0.21359	0.2394	1.54279		0.22404	19.3008

## Sheet: Figure 3g
Figure 3g
	Time (s)	intensity trace 1	intensity trace 2	intensity trace 3
	0	14333	13202	3138
	0.05	15454	13700	5244
	0.1	10175	17906	3505
	0.15	10894	11771	3547
	0.2	10569	12770	4359
	0.25	11662	12292	4823
	0.3	13671	13534	4687
	0.35	13623	13592	5389
	0.4	9944	9916	2944
	0.45	12773	11416	3432
	0.5	9164	12435	4389
	0.55	10639	13182	4483
	0.6	13627	13979	4586
	0.65	12822	17060	4702
	0.7	6994	9803	5250
	0.75	9915	18225	3891
	0.8	11044	16709	3042
	0.85	10479	15960	3951
	0.9	10491	13948	4391
	0.95	8815	11729	2358
	1	10148	14446	3717
	1.05	11494	14459	2814
	1.1	10901	11580	3544
	1.15	10068	16617	2484
	1.2	9953	11382	4253
	1.25	13159	13369	4339
	1.3	13028	16222	2727
	1.35	10932	16323	3535
	1.4	10142	13662	3721
	1.45	14073	15387	3262
	1.5	15922	-2	1475
	1.55	10892	-441	1846
	1.6	15049	1294	1517
	1.65	15444	150	1567
	1.7	16858	-62	1361
	1.75	15937	77	1651
	1.8	15761	-222	1051
	1.85	17330	183	650
	1.9	15800	131	1346
	1.95	15793	31	918
	2	16760	5	1445
	2.05	14810	543	1436
	2.1	18005	-24	2209
	2.15	16503	742	925
	2.2	14660	-305	1213
	2.25	15006	-104	1456
	2.3	14724	704	296
	2.35	16274	504	3185
	2.4	13661	437	962
	2.45	13906	165	1535
	2.5	16551	-84	1263
	2.55	13921	286	735
	2.6	15410	158	1243
	2.65	14309	-57	2106
	2.7	14263	-509	928
	2.75	12786	646	1100
	2.8	13415	-452	1196
	2.85	15655	-441	1546
	2.9	15149	-177	1471
	2.95	16337	188	726
	3	12533	241	162
	3.05	17424	-50	1577
	3.1	13668	-237	2082
	3.15	14084	64	1483
	3.2	13958	10	1423
	3.25	18961	238	1340
	3.3	17136	-62	2226
	3.35	13609	558	1111
	3.4	15403	590	1738
	3.45	14538	270	1733
	3.5	13289	-107	1002
	3.55	12552	569	1734
	3.6	14066	550	1991
	3.65	13633	-4	1304
	3.7	14424	122	961
	3.75	16729	-172	2157
	3.8	16950	73	819
	3.85	14439	-276	858
	3.9	15089	135	1008
	3.95	19437	-85	1276
	4	15380	18384	43531
	4.05	13753	17787	32574
	4.1	13985	21185	41221
	4.15	18340	23219	38978
	4.2	17876	19653	38416
	4.25	17704	17311	34575
	4.3	15271	20563	35834
	4.35	17877	19789	42362
	4.4	15545	23059	38271
	4.45	13238	23246	37195
	4.5	16043	15862	35934
	4.55	21142	20517	33930
	4.6	15118	21948	40051
	4.65	17132	16176	47940
	4.7	12506	12676	34155
	4.75	22724	21020	32314
	4.8	17684	18948	42869
	4.85	12535	21836	39782
	4.9	12598	20164	31556
	4.95	14201	19995	35624
	5	16231	16989	34359
	5.05	22012	20201	42773
	5.1	26750	21364	35380
	5.15	23981	21464	39436
	5.2	25205	17318	42558
	5.25	21806	21577	34272
	5.3	21927	21089	36739
	5.35	19499	20676	35707
	5.4	17387	23428	36160
	5.45	22629	22628	30032
	5.5	23806	21162	36678
	5.55	18852	16886	34818
	5.6	23405	19648	42291
	5.65	17712	23914	40829
	5.7	18960	17172	31457
	5.75	17370	21476	35547
	5.8	20780	18073	47247
	5.85	16586	24823	38702
	5.9	23677	23744	46211
	5.95	19719	27417	39203
	6	18408	21712	42676
	6.05	19057	24852	47454
	6.1	17965	25087	38764
	6.15	21405	27474	35773
	6.2	20236	23127	38504
	6.25	14610	20558	41653
	6.3	18908	21168	36583
	6.35	17215	18654	39728
	6.4	30495	22238	38314
	6.45	22119	16278	29146
	6.5	20443	22552	38784
	6.55	17491	17081	30320
	6.6	13977	22937	47626
	6.65	20833	21492	38587
	6.7	13892	16294	32561
	6.75	19712	23555	32012
	6.8	18294	16388	37755
	6.85	17424	23153	42341
	6.9	23548	26739	42521
	6.95	16011	19254	37256
	7	18306	22666	39253
	7.05	17424	23776	37887
	7.1	18358	20698	37958
	7.15	20210	26336	43857
	7.2	25625	14447	38527
	7.25	20111	22649	35995
	7.3	19890	25599	36628
	7.35	13583	19071	37563
	7.4	14011	22193	35131
	7.45	12602	19729	35984
	7.5	16255	20445	38555
	7.55	19659	21730	37054
	7.6	17174	21281	45867
	7.65	21210	18209	39979
	7.7	24387	20727	39302
	7.75	21849	26920	34900
	7.8	19411	23368	36939
	7.85	18563	21743	20714
	7.9	21512	17305	15082
	7.95	22367	22147	15139
	8	29748	19534	18875
	8.05	21891	25739	15528
	8.1	21417	20909	18542
	8.15	19822	19958	18088
	8.2	15755	25486	17853
	8.25	22706	26459	22264
	8.3	21872	25343	18868
	8.35	22578	20744	16020
	8.4	21756	22573	20119
	8.45	19468	25941	19446
	8.5	19544	21252	17590
	8.55	15859	25622	19809
	8.6	29720	28973	15423
	8.65	18757	18324	22742
	8.7	21108	22467	17840
	8.75	12407	18090	17639
	8.8	17182	19624	20652
	8.85	19537	30210	14585
	8.9	24661	21222	18714
	8.95	24594	16745	16093
	9	21738	20864	17141
	9.05	18598	19674	16733
	9.1	20722	23456	17009
	9.15	23605	22972	16833
	9.2	18034	19012	15203
	9.25	23360	21573	16629
	9.3	21734	20373	16978
	9.35	18634	20940	17827
	9.4	19865	24296	19290
	9.45	20263	18246	18624
	9.5	22721	22620	20291
	9.55	23602	22434	24346
	9.6	19424	18274	21979
	9.65	20197	14560	15123
	9.7	16313	18934	14851
	9.75	17716	19916	16322
	9.8	17240	17234	17304
	9.85	22261	21140	18153
	9.9	19681	14795	17339
	9.95	18026	15412	20821

## Sheet: Figure 3h
Figure 3h
	Time (frame)	Pos X (px)	Pos Y (px)	FRET Efficiency
	1	18.6285	190.551	0.0106865
	1	53.4339	96.23	0.307952
	1	52.787	154.18	0.22887
	1	128.676	113.55	0.159628
	1	159.218	250.826	0.114097
	1	172.809	49.9	0.28607
	1	179.999	118.498	0.165437
	1	217.297	235.866	0.133017
	1	225.084	88.7863	0.344372
	1	235.129	169.149	0.307404
	2	19.453	190.824	-0.00262641
	2	54.1954	96.2222	0.0870544
	2	54.5534	153.486	0.166955
	2	74.049	162.587	0.0984968
	2	88.0954	146.296	0.050871
	2	102.198	89.9697	0.164323
	2	129.025	115.06	0.119864
	2	159.684	249.22	0.0820505
	2	179.183	120.576	0.0533134
	2	235.121	169.223	0.232707
	3	56.1495	153.626	0.253753
	3	73.9884	161.761	0.0625875
	3	87.5649	147.36	0.051743
	3	96.7343	247.134	0.28817
	3	102.401	90.743	0.282614
	3	127.796	190.67	0.217733
	3	128.697	115.483	0.147119
	3	170.801	48.2152	0.185231
	3	179.221	121.41	0.284813
	3	228.83	86.9745	0.17609
	3	238.072	169.191	0.156406
	4	54.2039	96.6742	0.281469
	4	56.48	153.579	0.131675
	4	102.215	90.6038	0.258711
	4	128.27	191.55	0.271969
	4	129.119	116.457	0.129374
	4	170.52	48.6862	0.313395
	4	179.347	121.019	0.204961
	4	220.796	234.1	0.148631
	4	237.958	169.556	0.281684
	5	55.38	153.348	0.250703
	5	87.4816	146.315	0.123069
	5	96.1688	246.163	0.0476809
	5	128.063	116.839	0.154324
	5	181.576	120.826	0.127776
	5	220.636	235.781	0.130181
	5	230.092	87.2188	0.101357
	5	238.089	169.934	0.171293
	6	54.3364	153.821	0.18969
	6	87.5747	147.126	0.0642542
	6	103.28	91.3471	0.231629
	6	128.734	116.694	0.289982
	6	128.032	191.003	0.22723
	6	181.51	121.392	0.137996
	6	220.849	235.58	0.248344
	6	225.289	10.9742	0.240132
	6	239.548	169.41	0.234532
	7	56.6786	154.29	0.178385
	7	124.446	96.2955	0.08386
	7	128.315	116.834	0.167681
	7	127.475	190.828	0.150304
	7	140.069	122.42	-0.00306462
	7	171.159	49.8339	0.253293
	7	227.845	87.3562	0.089242
	7	239.895	169.775	0.249668
	8	57.965	154.289	0.219132
	8	96.2366	244.646	0.158779
	8	104.477	93.5312	0.246804
	8	127.478	189.678	0.0890583
	8	130.097	116.634	0.214961
	8	171.37	49.7353	0.243089
	8	180.825	125.085	0.0993064
	8	239.851	170.08	0.246469
	9	53.9456	96.9188	0.121716
	9	58.8778	153.127	0.168764
	9	123.906	96.6761	0.281413
	9	127.043	189.79	0.239533
	9	130.207	115.279	0.194816
	9	133.845	37.8904	0.233098
	9	171.759	50.3948	0.388961
	9	181.494	124.247	0.13836
	9	224.228	232.909	0.259831
	10	59.0846	153.482	0.179801
	10	95.4548	148.114	0.0129978
	10	103.185	94.2968	0.21008
	10	126.63	189.703	0.365525
	10	131.362	115.345	0.133265
	10	134.197	39.1463	0.248952
	10	172.11	51.2604	0.263393
	10	179.505	124.396	0.182895
	10	223.158	232.929	0.11716
	10	226.765	86.3374	0.092925
	10	241.452	170.785	0.214829
	11	102.435	94.0163	0.271938
	11	126.94	190.194	0.193447
	11	130.806	115.514	0.13855
	11	134.488	38.6759	0.285812
	11	172.855	50.3697	0.349511
	11	179.471	126.057	0.247201
	11	222.849	232.946	0.175011
	11	226.612	86.1887	0.226366
	12	58.8441	150.565	0.100714
	12	101.76	93.9647	0.23878
	12	131.352	115.69	0.129845
	12	135.772	39.7905	0.177808
	12	172.815	50.8104	0.194433
	12	226.525	86.2712	0.0591317
	12	241.023	169.804	0.267662
	13	53.7353	96.9133	0.011443
	13	59.8947	150.921	0.206531
	13	95.3599	148.169	0.0941665
	13	101.455	93.9173	0.423512
	13	124.927	189.996	0.208436
	13	130.775	116.647	0.14943
	13	167.161	249.431	0.211732
	13	181.215	127.371	0.222673
	13	221.067	233.99	0.127812
	13	226.75	86.4265	0.163875
	14	60.7988	151.017	0.121779
	14	94.2586	245.214	0.0901832
	14	96.1349	147.873	0.0507279
	14	103.218	95.426	0.366991
	14	125.03	189.55	0.257149
	14	130.535	115.941	0.192049
	14	180.914	126.417	0.170226
	14	221.276	235.317	0.543614
	14	226.4	86.1331	0.227848
	14	240.618	167.978	0.3432
	14	248.816	80.695	-0.00357221
	15	96.9605	146.402	0.166993
	15	103.709	96.3309	0.245088
	15	124.129	189.522	0.204779
	15	131.809	115.987	0.120476
	15	173.746	50.1567	0.141464
	15	179.902	126.362	0.172995
	15	226.373	86.3311	0.156978
	16	104.211	96.6956	0.401391
	16	131.676	116.67	0.247068
	16	133.888	44.1302	0.402944
	16	181.657	125.039	0.150024
	16	217.245	235.916	0.199071
	16	224.793	10.818	0.270913
	16	226.112	86.2659	0.12647
	17	58.2569	149.016	0.2446
	17	94.7239	147.445	0.0743943
	17	171.682	49.5625	0.270756
	17	181.654	125.887	0.120038
	17	217.001	236.19	0.19973
	17	225.578	87.0137	0.163972
	17	241.516	169.671	0.178215
	18	56.6218	150.108	0.161549
	18	93.0396	247.679	0.449186
	18	93.4295	147.208	0.070075
	18	102.335	95.9875	0.192686
	18	132.078	114.609	0.221323
	18	217.033	237.946	0.182006
	18	241.401	170.703	0.319131
	19	56.7552	149.709	0.198151
	19	92.5912	147.024	0.0873982
	19	102.179	95.5393	0.251405
	19	131.566	113.916	0.165617
	19	182.7	128.215	0.110417
	20	58.2176	150.12	0.0800929
	20	102.234	95.2266	0.1791
	20	121.101	188.951	0.255079
	20	132.249	112.13	0.170384
	20	135.069	44.4242	0.661501
	20	182.296	127.898	0.28081
	20	225.819	89.5267	0.136402
	20	241.786	170.666	0.295292
	21	58.0134	149.441	0.131075
	21	94.0312	145.031	-0.0282056
	21	93.2895	247.731	0.0992799
	21	102.744	96.8428	0.283958
	21	119.665	188.535	0.12283
	21	217.067	238.085	0.278484
	21	223.732	90.9461	0.296793
	22	93.9569	145.282	0.114083
	22	103.103	95.8054	0.345189
	22	120.173	188.569	0.332953
	22	134.559	44.3053	0.230711
	22	166.386	50.1737	0.246229
	22	183.236	129.493	0.170317
	22	216.802	238.192	0.120917
	22	240.075	172.813	0.27516
	23	55.431	147.855	0.151273
	23	95.5778	144.482	0.119333
	23	94.6495	247.608	0.227802
	23	102.56	94.2229	0.376833
	23	119.952	187.795	0.190973
	23	132.284	109.327	0.135009
	23	167.393	49.6566	0.235889
	23	217.162	238.119	0.21289
	23	240.698	173.75	0.232412
	24	55.8259	148.416	0.149583
	24	96.0923	143.627	0.127611
	24	95.3434	248.057	0.279703
	24	123.185	96.4002	0.257723
	24	185.084	129.624	0.124966
	24	240.418	174	0.162383
	25	95.6883	144.869	0.0658822
	25	94.6408	249.587	0.084756
	25	134.02	111.714	0.0427083
	25	185.713	128.639	0.261709
	25	225.162	94.5467	0.271921
	26	56.1076	146.461	0.125791
	26	95.7914	144.737	0.0942363
	26	102.755	97.2886	0.29297
	26	185.361	128.825	0.120516
	26	216.477	236.355	0.367935
	26	240.525	176.326	0.191548
	27	56.0736	146.463	0.0479878
	27	75.0547	231.556	0.410358
	27	95.1358	144.421	0.147694
	27	103.026	96.3288	0.181007
	27	118.333	187.622	0.254667
	27	133.803	45.6994	0.205461
	27	138.077	109.407	0.198615
	27	173.161	46.2764	0.299364
	27	185.434	129.506	0.158677
	27	224.311	95.2895	0.170704
	27	230.627	82.4338	0.02497
	28	55.2374	146.991	0.168095
	28	93.57	144.187	0.121617
	28	102.598	96.0477	0.306742
	28	138.124	109.435	0.168766
	28	175.713	46.9305	0.228436
	28	184.785	131.678	0.165866
	29	94.8491	143.416	0.10572
	29	103.716	95.8018	0.323929
	29	138.096	109.83	0.106119
	29	174.653	46.5808	0.230007
	29	218.319	237.982	0.276511
	29	239.265	174.758	0.202466
	30	96.1445	248.423	0.26897
	30	133.606	45.7794	0.323147
	30	238.576	175.779	0.216125
	31	102.157	96.2625	0.276445
	31	132.61	47.2684	0.109702
	31	137.029	108.732	0.118318
	31	174.064	46.7416	0.299512
	31	187.475	133.9	0.285147
	31	214.644	235.926	0.178276
	32	90.9388	90.2926	0.0850584
	32	97.0813	140.803	0.102459
	32	102.637	96.4465	0.132294
	32	137.031	107.803	0.233845
	32	225.277	94.9173	0.171048
	32	231.669	83.0926	0.0234653
	33	96.1891	143.036	0.21039
	33	102.821	98.2143	0.138701
	33	188.04	134.135	0.202146
	33	216.123	238.589	0.194784
	34	24.7886	190.309	-0.00192634
	34	79.3794	111.354	-0.00529478
	34	102.402	98.5495	0.209138
	34	132.576	43.6737	0.226953
	34	134.848	110.637	0.0239948
	34	232.552	82.804	-0.0428933
	35	79.288	111.496	0.0587957
	35	92.9826	144.646	0.15811
	35	132.493	43.3335	0.241184
	35	134.006	111.308	0.018005
	36	79.4606	111.353	-0.003955
	36	94.3597	145.046	0.120004
	36	105.554	98.7613	0.255922
	36	133.769	111.281	0.0844938
	36	189.674	133.567	0.213943
	37	79.6185	111.45	0.0314582
	37	93.392	145.041	0.0761669
	37	105.716	99.4622	0.124535
	37	135.039	111.299	0.181132
	37	189.915	131.221	0.353324
	37	214.983	237.944	0.0788348
	38	56.8063	142.436	0.17545
	38	79.3096	111.609	0.0339113
	38	93.871	147.5	0.102075
	38	105.836	99.2136	0.241497
	38	115.096	190.596	0.248969
	38	133.713	40.0825	0.441144
	38	136.223	109.731	0.0996416
	38	189.512	132.278	0.122364
	39	55.2007	143.151	0.0872168
	39	93.7096	9.37095	0.134745
	39	105.431	100.031	0.219473
	39	114.879	190.251	0.253981
	39	134.092	38.2405	0.233333
	39	190.153	132.048	0.152048
	39	214.254	236.8	0.240196
	39	221.437	96.8077	0.201164
	40	53.7632	143.522	0.180372
	40	134.916	107.748	0.166829
	40	189.284	132.232	0.145506
	40	215.493	235.976	0.280224
	41	108.44	98.912	0.227055
	41	116.024	189.447	0.121626
	41	134.875	38.5221	0.32175
	41	189.82	133.162	0.119803
	41	215.52	235.42	0.105034
	41	239.072	175.118	0.279746
	42	52.5558	143.947	0.10529
	42	102.662	243.798	0.0571561
	42	109.349	99.5621	0.342081
	42	115.503	189.878	0.231341
	42	133.682	107.68	0.179213
	42	215.27	236.852	0.274733
	42	222.887	97.7671	0.186107
	42	239.318	174.326	0.240359
	43	53.6016	144.203	0.214045
	43	109.964	99.2102	0.198744
	43	114.863	190.622	0.207842
	43	133.676	108.57	0.206004
	43	137.824	37.4835	0.22965
	43	191.494	131.353	0.154679
	43	215.809	235.66	0.215648
	43	222.782	97.8144	0.146471
	44	52.4228	142.467	0.425492
	44	114.763	190.008	0.186396
	44	190.954	133.058	0.145755
	44	215.199	234.738	0.124871
	44	237.774	173.548	0.211029
	45	95.2205	144.808	0.10023
	45	114.996	190.638	0.00442102
	45	134.92	109.841	0.131413
	45	191.248	132.622	0.087501
	45	213.934	232.969	0.312054
	45	237.005	174.717	0.175422
	46	91.6295	76.8693	0.297588
	46	95.3645	144.787	0.128661
	46	105.534	97.4875	0.332818
	46	113.627	189.584	0.11281
	46	135.328	110.112	0.177082
	46	191.016	132.432	0.256408
	46	214.63	232.472	0.143196
	46	225.012	95.2378	0.0674654
	46	236.831	174.959	0.257561
	47	94.6369	143.721	0.066066
	47	112.567	190.3	0.285044
	47	134.967	109.975	0.149165
	47	215.847	232.513	0.232721
	48	112.153	190.009	0.153129
	48	134.217	110.061	0.117038
	48	135.34	31.7615	0.339365
	48	191.412	133.173	0.234485
	48	216.644	232.944	0.185634
	48	236.382	173.578	0.167457
	49	48.8648	143.148	0.305538
	49	92.4267	76.3504	0.486289
	49	93.6409	144.622	0.133709
	49	132.978	109.599	0.0564944
	49	134.701	30.2137	0.325507
	49	217.489	233.84	0.151079
	49	223.097	96.8382	0.263195
	50	94.1681	145.674	0.0585698
	50	134.836	30.5411	0.253474
	50	191.021	135.441	0.155904
	50	218.658	233.944	0.156781
	50	221.184	96.792	0.306478
	50	235.763	172.272	0.413379
	51	49.1166	140.227	0.265414
	51	93.9495	145.409	0.133916
	51	134.412	31.8532	0.336218
	51	190.244	136.299	0.18376
	51	218.548	234.348	0.187985
	52	95.2906	145.281	0.0669182
	52	109.659	96.899	0.100253
	52	190.549	137.895	0.0805374
	52	236.196	172.999	0.351687
	53	93.0787	144.139	0.168
	53	108.82	96.3668	0.182254
	53	133.613	110.788	0.132284
	53	189.356	137.951	0.254478
	53	216.515	238.14	0.0522215
	53	220.954	95.1093	0.112166
	53	236.408	172.806	0.273463
	54	46.5341	142.466	0.101514
	54	97.198	245.084	0.25052
	54	110.292	96.8155	0.153705
	54	133.622	111.658	0.138386
	54	135.927	29.9824	0.264455
	54	189.319	139.757	0.136839
	54	215.833	237.381	0.162497
	54	236.365	172.649	0.355365
	55	47.0584	143.153	0.255046
	55	110.665	95.2194	0.0510995
	55	204.442	147.196	0.0797549
	55	214.963	237.791	0.179359
	55	234.705	81.4865	0.0395615
	55	237.312	171.783	0.316635
	56	47.8985	144.464	0.122655
	56	93.5352	145.803	0.0852811
	56	111.059	96.1408	0.13041
	56	135.657	109.683	0.272828
	56	136.398	30.8576	0.355556
	56	191.478	141.83	0.12071
	56	237.465	172.625	0.309583
	57	45.6251	144.188	0.25325
	57	90.6407	74.2136	0.288125
	57	93.2158	145.156	0.0780704
	57	110.69	95.8644	0.169317
	57	135.043	31.8836	0.373074
	57	135.596	109.278	0.10606
	57	190.199	140.734	0.0833913
	57	214.491	237.961	0.154391
	57	236.97	172.114	0.16466
	58	45.2374	145.303	0.0613028
	58	90.7138	75.2775	0.267326
	58	93.4421	145.674	0.108113
	58	111.123	96.2192	0.260142
	58	214.227	237.433	0.229384
	58	219.176	95.447	0.255363
	58	237.539	173.323	0.262654
	59	93.7285	145.125	0.118011
	59	110.292	95.1511	0.150395
	59	136.077	31.8859	0.256598
	59	135.729	109.792	0.177122
	59	189.767	144.663	0.117582
	59	220.807	94.9527	0.218357
	59	236.588	173.748	0.231157
	60	45.9966	144.081	0.0894765
	60	94.2275	144.623	0.170811
	60	135.072	31.963	0.247741
	60	134.786	108.383	0.115552
	60	189.396	145.336	0.165608
	60	222.065	95.0743	0.275356
	60	237.064	172.591	0.315049
	61	111.507	96.7286	0.23086
	61	134.808	107.618	0.243639
	61	135.656	31.6384	0.181308
	61	189.101	145.516	0.128662
	61	223.94	93.5172	0.238728
	61	236.11	172.987	0.223126
	62	47.0614	144.778	0.196421
	62	73.9324	161.841	0.134101
	62	92.8919	245.471	0.395922
	62	94.8129	145.409	0.100657
	62	113.458	95.9033	0.212367
	62	134.62	32.2553	0.218745
	62	135.154	108.477	0.085738
	62	190.071	144.639	0.154287
	62	215.226	236.029	0.0826615
	62	224.375	93.3517	0.171168
	62	236.685	172.276	0.24322
	63	47.3583	146.006	0.185276
	63	91.3821	245.72	0.110554
	63	113.651	95.6373	0.203443
	63	133.896	33.2417	0.266355
	63	135.186	109.216	0.0966024
	63	189.005	144.494	0.0610338
	63	215.619	236.262	0.118837
	64	47.2793	145.9	0.222102
	64	113.22	95.8551	0.308545
	64	135.165	110.186	0.0490745
	64	189.031	145.429	0.22921
	64	214.501	235.689	0.220744
	64	235.493	171.098	0.259016
	64	250.139	103.634	0.0250771
	65	46.4737	145.24	0.237228
	65	97.6295	144.736	0.128177
	65	113.047	96.1438	0.183998
	65	134.654	31.2227	0.266481
	65	188.359	147.354	0.222833
	65	213.106	235.769	0.162806
	66	93.1427	244.856	0.178936
	66	98.0379	145.451	0.102787
	66	113.327	96.6131	0.20419
	66	135.104	32.3337	0.319971
	66	135.399	109.361	0.149012
	66	189.526	147.985	0.125369
	66	211.785	236.147	0.0903954
	66	223.843	88.9487	0.204492
	66	237.267	170.703	0.213825
	67	47.2475	145.325	0.142062
	67	98.135	145.384	0.102317
	67	112.935	96.9054	0.386831
	67	134.71	32.993	0.215246
	67	189.426	148.317	0.161828
	67	223.254	88.2335	0.240789
	67	236.615	170.855	0.169767
	68	97.7973	145.341	0.0177288
	68	112.695	97.2173	0.247618
	68	136.363	109.605	0.217055
	68	190.389	148.844	0.10791
	68	210.487	235.594	0.400998
	68	221.414	88.9563	0.159423
	68	237.184	171.854	0.222031
	69	47.3471	147.279	0.128432
	69	96.0668	215.999	0.0403847
	69	97.3368	145.789	0.126254
	69	111.76	95.687	0.26926
	69	190.718	149.394	0.110047
	69	210.848	236.105	0.201429
	69	222.109	88.7318	0.127815
	69	238.077	172.506	0.21567
	70	96.4835	145.547	0.116467
	70	112.546	96.1123	0.00963805
	70	135.573	32.0047	0.410711
	70	190.598	148.616	0.354599
	70	210.938	235.287	0.147791
	70	238.515	172.808	0.283762
	71	97.1747	146.217	0.0844453
	71	113.149	95.1414	0.0930004
	71	135.914	33.4909	0.432818
	71	137.026	106.507	0.202167
	71	190.764	148.888	0.199292
	71	210.459	236.32	0.15557
	71	239.107	173.621	0.256025
	72	47.0322	150.842	0.165014
	72	95.507	146.912	0.151267
	72	136.898	32.7894	0.268564
	72	136.893	106.227	0.199261
	72	191.778	147.387	0.0973369
	72	209.678	235.569	0.111924
	72	238.829	176.961	0.223146
	73	45.8207	151.31	0.224345
	73	94.3555	145.792	0.123797
	73	113.447	96.9285	0.12547
	73	136.862	33.2194	0.313526
	73	208.91	236.171	0.207607
	73	219.316	87.79	0.179628
	74	47.1273	151.536	0.190164
	74	95.6811	145.515	0.107666
	74	113.374	98.8466	-0.000306822
	74	134.582	106.902	0.220933
	74	192.879	147.454	0.070073
	75	45.6555	151.792	0.11049
	75	96.8229	147.31	0.120781
	75	134.991	34.0171	0.352911
	75	134.678	106.719	0.185802
	75	193.613	146.056	0.0349314
	75	206.859	237.19	0.173828
	76	45.5339	151.303	0.156276
	76	67.163	91.9373	-0.0691853
	76	88.4933	246.024	0.162344
	76	97.7175	149.325	0.211114
	76	111.305	96.9321	-0.0116985
	76	133.06	35.1383	0.270688
	76	193.016	146.015	0.0941862
	76	206.828	238.195	0.186417
	76	219.337	92.1089	0.168434
	76	237.658	175.79	0.143449
	77	46.2129	152.329	0.147911
	77	98.2151	149.554	0.0530729
	77	111.306	97.2035	0.0162697
	77	207.261	237.602	0.248948
	77	237.34	175.784	0.247481
	78	111.727	96.9717	0.0381162
	78	137.293	37.1214	0.319339
	78	207.366	238.625	0.219186
	78	226.65	9.91262	0.226569
	79	43.9496	152.776	0.235977
	79	99.9145	148.794	0.102207
	79	110.896	96.8153	0.0416441
	79	134.861	105.888	0.174224
	79	136.519	38.1158	0.248473
	79	205.703	238.819	0.178998
	79	238.322	175.521	0.237866
	80	42.9301	152.646	0.266888
	80	110.151	96.7666	0.0388611
	80	192.961	148.213	0.108452
	80	207.5	238.325	0.15476
	80	238.145	176.118	0.115608
	81	42.1765	153.513	0.205463
	81	100.687	150.963	0.119406
	81	192.854	146.863	0.140389
	81	208.203	238.797	0.121882
	81	218.053	93.5676	0.206294
	81	233.717	159.438	0.227584
	82	42.2735	153.422	0.248903
	82	101.397	151.367	0.102014
	82	134.366	105.399	0.13873
	82	137.73	35.6813	0.124905
	82	225.856	10.1312	0.541883
	83	41.535	155.674	0.171658
	83	122.612	129.585	0.0776295
	83	135.056	105.765	0.175048
	83	138.08	35.7054	0.550869
	83	191.305	150.062	0.237132
	83	208.266	236.467	0.153526
	83	237.685	174.343	0.230353
	84	101.428	152.75	0.108984
	84	208.16	236.635	0.127145
	84	237.497	174.14	0.224775
	85	87.3828	245.434	0.140117
	85	101.063	154.097	0.140549
	85	112.182	97.5927	0.054123
	85	209.253	236.597	0.184393
	85	237.994	174.081	0.236796
	86	40.0613	157.007	0.170148
	86	86.5972	245.245	0.242376
	86	196.392	149.272	0.172277
	86	208.013	236.061	0.121794
	86	218.963	96.7019	0.249963
	86	238.871	172.82	0.14588
	87	39.7727	158.771	0.160977
	87	99.9183	157.947	0.0820632
	87	136.213	36.0109	0.282973
	87	185.504	49.6005	0.0519454
	87	195.744	149.761	0.113266
	87	234.166	158.99	0.280451
	87	239.073	172.653	0.296555
	88	88.5566	245.507	0.222637
	88	99.6784	157.011	0.0808364
	88	110.19	97.0179	0.0991714
	88	137.276	37.3607	0.203783
	88	145.009	199.358	0.315014
	88	194.718	151.339	0.146143
	88	210.497	236.898	0.15265
	88	239.178	172.8	0.237267
	89	38.9497	158.759	0.133379
	89	88.5832	245.83	0.186776
	89	100.259	155.105	0.0649341
	89	131.6	104.82	0.0968813
	89	137.431	37.8722	0.303845
	89	194.802	150.642	0.260709
	89	210.983	236.963	0.246517
	89	238.953	172.49	0.246396
	90	100.143	154.841	0.114235
	90	110.866	94.5159	0.103309
	90	131.4	105.15	0.173258
	90	210.36	235.524	0.0947126
	90	239.165	173.92	0.160866
	91	37.6089	160.968	0.193129
	91	87.2044	244.368	0.202451
	91	100.219	154.839	0.147116
	91	110.468	95.9032	-0.0694252
	91	196.286	150.143	0.109186
	91	209.495	234.335	0.13595
	91	240.862	174.437	0.144167
	92	38.6664	160.526	0.189453
	92	87.2745	246.105	0.439706
	92	100.124	154.828	0.019967
	92	132.19	106.163	0.149249
	92	138.478	38.4163	0.148141
	92	195.965	150.247	0.188331
	92	209.777	234.437	0.076504
	93	100.277	154.713	0.0900213
	93	114.365	96.8348	0.062012
	93	131.956	106.794	0.143607
	93	138.867	39.1344	0.256611
	93	196.01	151.256	0.210128
	93	209.656	234.602	0.178648
	93	242.339	174.164	0.162174
	94	40.9605	160.115	0.170325
	94	99.8896	154.496	0.0618896
	94	133.055	106.572	0.14488
	94	196.889	151.66	0.143098
	94	208.896	234.335	0.205617
	94	224.339	96.4671	0.273728
	94	241.088	174.955	0.217842
	95	113.393	96.1272	-0.0154064
	95	132.432	105.341	0.149833
	95	198.218	150.417	0.148527
	95	210.098	234.681	0.233775
	96	52.8681	98.1146	0.122816
	96	98.9864	19.3163	0.102014
	96	113.047	96.4834	0.0433313
	96	132.039	105.878	0.103367
	96	137.101	38.066	0.290482
	96	198.475	150.791	0.0668593
	96	210.869	235.298	0.171921
	96	226.107	9.67499	-0.0231641
	97	100.863	153.85	0.10868
	97	113.652	96.1646	0.00513266
	97	132.277	106.099	0.111243
	97	198.391	151.261	0.215306
	97	212.512	235.456	0.0892585
	97	223.892	97.0392	0.237986
	97	238.456	176.025	0.388735
	98	100.63	152.488	0.115801
	98	114.843	97.33	0.0247579
	98	133.208	106.249	0.137711
	98	199.782	151.474	0.0963279
	99	38.8989	151.75	0.206862
	99	100.065	151.625	0.0602413
	99	114.769	97.5224	0.0822603
	99	134.206	105.515	0.159056
	99	199.039	151.635	0.130646
	99	211.293	236.07	0.16889
	99	238.886	177.973	0.317599
	100	99.2579	152.803	0.0653226
	100	114.51	97.4946	0.0232151
	100	131.072	39.68	0.420775
	100	134.925	104.868	0.146638
	100	198.555	151.736	0.0822403
	100	211.518	236.388	0.186168
	100	227.887	95.1859	0.205053
	101	98.7065	151.662	0.145695
	101	114.166	96.1466	0.058142
	101	130.843	39.6568	0.350004
	101	164.23	80.1824	0.041993
	101	197.993	151.727	0.110181
	102	114.517	96.2402	0.0660729
	102	134.176	104.062	0.140377
	102	200.473	151.254	0.1971
	102	209.44	235.59	0.201567
	103	37.7871	149.419	0.217915
	103	98.2353	152.542	0.145924
	103	113.44	96.1633	0.00309209
	103	133.314	40.707	0.119371
	103	208.683	235.537	0.0920603
	104	37.8506	149.162	0.204102
	104	97.246	153.101	0.141127
	104	113.916	96.1643	0.0022619
	104	138.786	104.666	0.253677
	104	204.146	152.224	0.175143
	104	210.69	234.894	0.200543
	104	226.046	94.8995	0.103819
	105	35.8833	149.837	0.154934
	105	96.3204	152.465	0.0860349
	105	139.147	104.149	0.410681
	105	204.115	152.636	0.348108
	105	210.507	235.55	0.129659
	105	239.733	186.62	0.174962
	106	36.3605	150.402	0.193202
	106	96.0436	152.592	0.245961
	106	138.192	39.5508	0.245147
	106	139.316	103.532	0.17576
	106	204.486	152.27	0.225911
	106	211.201	235.706	0.154358
	106	239.498	185.272	0.298579
	107	36.559	149.531	0.209264
	107	139.177	103.002	0.153626
	107	203.801	151.523	0.248958
	107	211.393	235.689	0.603758
	107	239.754	186.046	0.279522
	108	38.4655	148.979	0.119733
	108	132.641	234.211	0.0397443
	108	136.94	35.9409	0.250576
	108	138.65	101.554	0.28719
	108	211.31	235.536	0.0763552
	108	240.019	186.541	0.141433
	109	96.7656	152.861	0.125324
	109	136.179	36.2549	0.11117
	109	138.499	101.657	0.26874
	109	204.91	151.367	0.191684
	109	211.286	234.526	0.29235
	110	37.4443	151.101	0.103528
	110	96.0733	152.505	0.0852754
	110	138.019	36.2708	0.201319
	110	139.194	100.895	0.252323
	110	204.823	151.259	0.246588
	110	218.911	101.505	0.189565
	110	238.56	188.889	0.229277
	111	38.3102	151.685	0.182912
	111	97.0871	152.152	0.14373
	111	113.406	94.8405	-0.0147509
	111	139.993	101.824	0.104242
	111	209.968	236.645	0.201159
	111	238.767	188.453	0.292433
	112	96.7531	153.192	0.153616
	112	120.517	188.422	-0.045329
	112	135.377	32.7879	0.114377
	112	140.408	100.746	0.197585
	112	206.37	148.581	0.218765
	112	211.441	235.931	0.125788
	112	220.128	102.089	0.198285
	112	238.125	188.391	0.165626
	113	38.0112	150.215	0.131466
	113	96.032	152.633	0.0471361
	113	112.978	97.1911	0.01639
	113	135.914	31.681	0.219439
	113	138.65	44.7887	-0.00923886
	113	139.106	100.486	0.168401
	113	206.989	148.648	0.143128
	113	211.754	236.086	0.235199
	113	220.409	101.722	0.165391
	113	238.725	188.278	0.288192
	114	37.5664	150.259	0.14488
	114	94.1508	152.9	0.0516068
	114	112.619	98.8281	0.0105367
	114	139.857	99.5148	0.281247
	114	206.796	149.949	0.149174
	114	211.937	235.91	0.189991
	114	240.176	188.079	0.238209
	115	38.8091	150.277	0.129607
	115	94.1206	154.258	0.0251687
	115	113.025	98.4766	0.0432366
	115	139.037	34.595	0.0960024
	115	139.965	48.2995	0.0611147
	115	140.047	99.2537	0.243593
	115	212.285	235.389	0.168063
	115	239.566	187.811	0.236974
	116	40.1094	149.534	0.145686
	116	94.9075	154.289	0.0276386
	116	111.882	97.2152	0.00573961
	116	140.282	35.6287	0.246322
	116	140.115	98.3403	0.198995
	116	209.244	151.62	0.169644
	116	213.204	235.889	0.12952
	116	239.551	187.488	0.272612
	117	111.52	97.1482	0.101427
	117	208.97	152.777	0.137815
	117	213.634	234.779	0.184416
	117	238.886	187.488	0.228997
	118	37.5296	151.684	0.183141
	118	109.807	96.8902	0.0526575
	118	139.529	99.627	0.211016
	118	208.759	153.442	0.157873
	118	213.129	234.049	0.17984
	118	239.198	187.6	0.247363
	119	36.3288	150.93	0.252916
	119	110.142	96.542	0.131954
	119	138.691	100.797	0.212435
	119	208.166	153.353	0.245164
	119	212.365	233.89	0.133882
	119	215.765	104.21	0.183275
	119	239.607	187.581	0.185457
	120	98.1813	150.099	0.0734929
	120	138.178	100.659	0.149922
	120	208.458	153.956	0.112948
	120	212.922	234.025	0.126904
	120	216.436	104.01	0.140171
	121	98.1982	149.458	0.157056
	121	109.221	96.8927	0.0374768
	121	135.415	35.1213	0.222423
	121	138.033	100.757	0.163803
	121	209.47	154.233	0.0531867
	121	213.845	233.671	0.183975
	122	98.6238	147.78	0.0655162
	122	109.538	96.3948	0.0492719
	122	134.308	34.8462	0.327868
	122	138.588	100.599	0.132306
	122	209.684	155.324	0.277443
	122	214.783	232.521	0.167058
	122	217.611	104.781	0.237352
	122	234.686	190.003	0.213171
	123	98.2471	148.361	0.0527821
	123	109.967	96.677	0.0264385
	123	137.542	102.467	0.171369
	123	208.84	154.584	0.098723
	123	215.238	232.367	0.229079
	123	234.71	190.967	0.234908
	124	99.2575	149.482	0.0894333
	124	133.654	34.9114	0.217364
	124	136.244	102.606	0.147013
	124	195.472	22.7322	0.0283236
	124	208.851	157.164	0.130822
	124	215.758	233.362	0.231832
	124	216.814	103.74	0.174902
	124	234.866	190.095	0.279856
	125	110.4	96.7649	0.0367298
	125	136.208	100.75	0.150673
	125	195.632	23.6845	0.0508149
	125	208.542	156.868	0.146318
	125	215.386	103.811	0.272091
	125	216.443	232.879	0.299864
	125	235.578	190.791	0.21943
	126	97.8773	148.199	0.0813378
	126	110.684	96.5444	-0.0127768
	126	131.202	38.0941	0.212672
	126	136.097	100.864	0.259315
	126	196.069	23.2706	-0.00394208
	126	207.744	156.331	0.0696158
	126	214.285	104.665	0.241882
	126	214.854	233.597	0.185882
	126	236.375	191.163	0.266028
	127	43.8953	66.4221	0.00165033
	127	97.9883	148.393	0.0738328
	127	110.362	96.1914	-0.0302896
	127	131.672	38.2479	0.299169
	127	135.618	101.317	0.209334
	127	195.1	23.6134	-0.0317224
	127	207.828	155.26	0.125436
	127	213.41	105.686	0.184995
	127	213.163	183.715	-0.0229527
	127	215.581	233.954	0.377874
	127	236.5	190.696	0.239421
	128	97.8892	148.299	0.049836
	128	110.232	96.999	0.05303
	128	207.493	155.789	0.0292946
	128	213.866	106.976	0.167571
	128	236.935	190.783	0.274248
	129	97.8633	148.199	0.113652
	129	110.219	96.8482	0.0567884
	129	136.295	101.884	0.123386
	129	207.033	155.207	0.0906991
	129	213.381	235.468	0.199703
	129	237.386	190.801	0.224084
	130	98.8837	147.663	0.0533976
	130	110.355	95.9925	0.0114123
	130	206.56	155.22	0.149646
	130	214.013	235.829	0.139021
	130	237.611	190.487	0.282644
	131	213.762	235.913	0.200917
	131	217.41	109.095	0.174194
	131	237.432	190.402	0.2497
	132	109.432	97.7705	0.0360663
	132	132.243	33.6104	0.233033
	132	135.04	99.1829	0.166673
	132	214.848	235.74	0.214104
	132	216.161	110.602	0.26839
	132	237.808	190.276	0.34003
	133	109.632	97.9651	-0.0019531
	133	133.39	33.9801	0.170925
	133	135.231	100.315	0.267109
	133	238.151	190.279	0.193331
	134	110.438	96.8475	-0.0218558
	134	134.377	35.2432	0.187857
	134	195.993	44.7456	-0.112709
	134	205.271	154.164	0.122921
	134	238.601	191.258	0.34013
	135	110.254	96.9957	-0.0201017
	135	134.02	101.641	0.141065
	135	134.869	45.3954	0.0859108
	135	215.275	237.092	0.202386
	135	219.427	108.18	0.13853
	135	238.919	190.438	0.348714
	136	110.956	96.221	0.0449097
	136	134.102	101.18	0.133691
	136	216.192	236.633	0.114794
	136	219.869	108.103	0.284119
	136	239.452	190.095	0.173901
	137	122.075	95.2293	0.111301
	137	133.432	37.2446	0.155064
	137	133.674	101.871	0.155944
	137	216.674	237.49	0.129965
	137	221.196	108.925	0.124306
	137	239.618	191.379	0.195016
	138	110.083	96.824	0.00636475
	138	133.731	101.514	0.189032
	138	203.919	150.901	0.0974433
	138	220.939	107.035	0.106815
	138	238.174	192.08	0.304536
	139	136.509	36.9023	0.637435
	139	160.225	236.138	-0.0421839
	139	219.869	106.947	0.167005
	139	238.335	191.408	0.152664
	140	109.681	95.1226	0.0758207
	140	133.431	99.3737	0.153975
	140	204.164	150.867	0.237237
	140	216.043	240.838	0.199014
	140	220.236	107.715	0.216899
	140	238.345	191.794	0.265446
	141	133.545	99.1758	0.066353
	141	136.451	35.9465	0.307671
	141	203.173	149.94	0.0770995
	141	217.535	240.466	0.59837
	141	219.449	108.109	0.0853652
	142	134.556	98.7341	0.196779
	142	219.329	108.226	0.191697
	142	237.935	191.255	0.269092
	143	109.69	95.1935	0.0790963
	143	135.685	98.7049	0.212939
	143	136.59	35.0032	0.119827
	143	204.505	185.572	0.0697275
	143	217.672	108.462	0.252135
	144	109.35	94.9076	0.0523169
	144	138.126	99.2727	0.123183
	144	214.013	242.295	0.303238
	145	67.1941	92.3576	0.147006
	145	139.006	98.6092	0.215771
	145	200.79	150.301	0.25082
	145	214.14	242.508	0.276595
	145	215.948	107.979	0.218191
	146	121.974	95.346	0.0115979
	146	131.761	36.1459	0.252969
	146	140.268	98.1513	0.125597
	146	200.445	149.528	0.236689
	146	216.586	107.489	0.142431
	147	140.963	97.8513	0.21978
	147	200.575	149.655	0.202921
	147	215.373	241.414	0.193117
	148	123.843	58.1032	0.090577
	148	215.588	105.586	0.251856
	148	240.766	189.107	0.254562
	149	124.277	57.9902	-0.0962927
	149	202.037	149.228	0.227837
	149	215.627	105.745	0.20282
	150	108.289	97.4441	0.0494256
	150	123.956	57.9001	0.0376142
	150	140.221	95.2504	0.193527
	150	202.397	149.109	0.161483
	150	211.752	240.957	0.273436
	150	215.536	105.773	0.15893
	150	239.949	188.043	0.258782
	151	89.1776	47.5926	-0.00174089
	151	107.549	97.039	0.0827488
	151	140.507	96.3355	0.254262
	151	202.563	149.403	0.160272
	151	212.172	241.215	0.192999
	151	215.083	106.226	0.182556
	152	80.1446	250.854	0.106896
	152	123.849	58.4035	0.0201336
	152	140.472	95.8742	0.169862
	152	202.906	150.585	0.226859
	152	215.139	106.718	0.219203
	152	237.682	187.726	0.373482
	153	124.14	58.075	0.20163
	153	140.312	95.0194	0.153549
	153	202.339	149.676	0.119917
	153	215.038	105.667	0.212857
	154	107.147	95.2979	0.0296497
	154	202.74	149.028	0.193351
	154	214.41	240.397	0.13683
	154	239.579	186.303	0.233244
	155	107.7	95.1814	0.0260597
	155	127.178	36.156	0.229131
	155	214.463	239.605	0.14825
	155	217.051	104.452	0.168061
	155	241.292	184.796	0.174251
	156	202.722	146.885	0.0835194
	156	218.223	104.169	0.154465
	156	240.823	186.411	0.145455
	157	107.682	93.9553	0.0526418
	157	123.726	57.857	0.0824556
	157	200.971	145.616	0.184287
	157	214.525	240.524	0.238021
	157	220.204	104.384	0.226862
	157	240.465	185.785	0.28317
	158	108.567	93.5692	0.0765512
	158	123.854	58.1113	0.125575
	158	129.799	38.5232	0.0147378
	158	200.865	145.023	0.267337
	158	239.703	183.649	0.339532
	159	108.543	92.9166	0.120749
	159	201.147	144.478	0.145102
	159	214.438	240.319	0.287489
	159	239.937	185.272	0.195579
	160	108.725	93.6035	-0.0835662
	160	201.968	144.603	0.135423
	160	214.492	239.646	0.202404
	160	217.535	104.56	0.1507
	160	239.234	184.986	0.0872105
	161	80.3835	245.894	0.277201
	161	108.212	93.6631	0.031043
	161	124.158	57.3975	0.0451327
	161	126.819	38.995	0.173811
	161	141.92	91.7209	0.215762
	161	202.466	145.188	0.213285
	161	218.739	103.817	0.239825
	161	240.288	185.615	0.2874
	162	129.172	40.83	0.173142
	162	201.575	145.783	0.0812425
	162	218.425	103.887	0.0969103
	162	240.174	184.322	0.255482
	163	109.958	92.3022	0.0283748
	163	143.444	92.2526	0.151421
	163	164.11	79.4493	0.177274
	163	200.626	145.236	0.216936
	163	214.965	239.643	0.246058
	163	217.584	105.237	0.113816
	164	127.323	36.9776	0.169881
	164	143.527	92.3926	0.21733
	164	218.173	104.518	0.189617
	164	241.111	185.435	0.192222
	165	37.3969	158.664	0.0392791
	165	126.717	36.5277	0.211731
	165	142.694	92.8263	0.469705
	165	214.67	238.42	0.267404
	165	217.911	104.285	0.118261
	166	89.0891	47.269	0.0145035
	166	135.68	38.3596	0.0273194
	166	141.66	93.1465	0.158501
	166	197.865	144.77	0.215842
	166	215.054	238.563	0.228753
	166	219.278	103.547	0.0397837
	166	242.203	184.303	0.251502
	167	89.228	47.2908	-0.0149762
	167	126.47	37.2859	0.253226
	167	140.121	93.3538	0.118805
	167	219.51	104.889	0.141813
	167	242.428	182.904	0.179794
	168	89.3351	47.2306	0.0479045
	168	198.664	146.971	0.248254
	168	220.483	105.283	0.0870301
	168	243.342	183.616	0.597759
	169	89.3058	47.3757	0.0568271
	169	198.673	147.511	0.170265
	169	243.077	184.668	0.328356
	170	36.9574	213.595	0.073231
	170	53.2917	138.366	0.138867
	170	89.072	47.5506	0.130133
	170	140.695	92.8213	0.188475
	170	197.864	148.644	0.169011
	170	241.895	185.065	0.0814122
	171	89.0057	47.273	0.0747806
	171	111.017	88.4554	-0.0709429
	171	127.576	37.1439	0.287939
	171	140.632	92.3811	0.143583
	171	221.069	105	0.260699
	171	242.186	184.747	0.253159
	172	89.1115	46.8853	0.140227
	172	142.012	92.6491	0.211653
	172	197.188	152.548	0.0935874
	172	214.477	235.392	0.161373
	172	221.399	104.983	0.0358589
	172	241.166	184.502	0.331134
	173	89.2351	47.2219	-0.0511542
	173	111.187	89.2228	0.070855
	173	142.702	92.7913	0.234934
	173	197.673	153.098	0.232538
	173	201.181	121.302	0.0307664
	173	214.098	235.28	0.0784795
	173	220.18	105.913	0.133052
	173	239.771	185.515	0.247383
	174	75.9025	248.996	0.363065
	174	143.106	92.4203	0.202079
	174	214.219	234.42	0.161043
	174	219.542	104.226	0.112071
	174	239.304	184.869	0.247686
	175	76.8988	248.881	0.250828
	175	125.994	36.5857	0.599692
	175	143.589	91.7554	0.108093
	175	194.399	153.043	0.189278
	175	198.971	119.608	0.00221568
	175	214.936	236.358	0.265839
	175	217.964	104.939	0.24775
	175	226.389	11.226	0.0533639
	175	240.159	185.499	0.256446
	176	89.0171	47.428	0.0975472
	176	110.475	89.1022	0.0414086
	176	123.642	36.9869	0.3104
	176	142.298	91.8147	0.184561
	176	194.209	153.629	0.0877175
	176	214.662	235.066	0.149431
	176	217.494	104.297	0.243409
	176	240.158	185.316	0.250969
	177	89.2494	47.6099	-0.0728264
	177	124.963	34.6296	0.156781
	177	143.671	91.4983	0.24083
	177	194.096	152.472	0.159578
	177	214.109	234.191	0.148639
	177	217.279	104.543	0.335362
	177	241.679	185.733	0.369898
	178	126.052	33.4555	0.361304
	178	144.555	91.2083	0.170991
	178	192.69	153.342	0.214498
	178	214.014	234.302	0.0654794
	178	215.731	106.292	0.247099
	179	74.4664	248.927	0.175159
	179	89.2959	47.5137	0.0325618
	179	126.457	34.2759	0.251983
	179	194.362	154.524	0.221286
	179	239.432	183.752	0.306697
	180	126.532	33.3613	0.261234
	180	146.037	91.1777	0.238591
	180	193.531	156.284	0.179193
	180	213.355	104.761	0.233037
	180	214.344	234.985	0.301276
	180	239.507	184.041	0.136107
	181	89.04	47.3422	0.0354106
	181	125.901	33.6137	0.229631
	181	194	157.483	0.209516
	181	213.369	104.212	0.154728
	181	214.925	234.96	0.163735
	181	240.536	185.509	0.21833
	182	89.2915	47.4248	0.0602561
	182	126.169	31.6794	0.404377
	182	193.866	157.211	0.21659
	182	213.935	104.354	0.110196
	182	214.171	237.086	0.205872
	182	241.168	185.021	0.303729
	183	69.0792	142.867	0.0386184
	183	147.691	89.6217	0.149474
	183	194.247	156.533	0.187659
	183	216.382	103.005	0.157212
	183	214.112	236.809	0.261026
	183	226.073	10.3042	0.068667
	183	239.295	184.581	0.2247
	184	89.0775	47.2451	0.0495756
	184	112.389	86.1834	0.10317
	184	127.235	29.4172	0.653446
	184	148.763	88.6454	0.148047
	184	192.547	157.387	0.181701
	184	214.233	237.051	0.205164
	184	240.117	184.289	0.187299
	185	89.323	47.2573	0.013727
	185	112.991	86.1349	0.115608
	185	127.234	29.4737	0.359803
	185	192.771	156.603	0.128513
	185	240.086	184.264	0.294346
	186	113.116	86.2841	-0.0331427
	186	150.319	88.3792	0.292156
	186	190.856	156.292	0.229855
	186	213.548	237.301	0.168803
	186	239.991	185.088	0.276814
	187	89.0995	47.436	0.00123802
	187	125.831	28.1078	0.678607
	187	191.982	155.584	0.10243
	187	209.584	93.0327	0.670958
	187	219.189	104.899	0.372974
	187	239.99	183.994	0.3405
	188	114.497	85.102	0.151902
	188	125.574	28.4368	0.254417
	188	214.703	237.071	0.266811
	188	220.391	103.704	0.239236
	188	239.986	185.368	0.336238
	189	89.2335	47.385	0.135064
	189	115.098	84.5034	0.174844
	189	124.871	27.0854	0.348955
	189	150.224	87.3296	0.113059
	189	190.033	157.45	0.184397
	189	219.745	104.117	0.1367
	189	240.243	185.285	0.209614
	190	54.4853	133.605	0.0815958
	190	114.589	83.4301	0.394584
	190	124.826	29.9688	0.599377
	190	149.738	87.6897	0.1734
	190	189.772	157.967	0.125514
	190	219.438	104.188	0.160993
	190	239.9	184.768	0.242978
	191	114.807	83.0882	0.121788
	191	149.511	89.013	0.217856
	191	188.98	158.474	0.152711
	191	214.214	236.065	0.331566
	191	218.971	105.048	0.130449
	191	239.592	185.261	0.194607
	192	53.8608	132.864	0.046336
	192	115.146	81.8555	0.300847
	192	150.334	88.8577	0.344508
	192	190.547	157.139	0.312771
	192	199.952	115.744	0.0578002
	192	219.029	105.435	0.24082
	192	240.633	185.708	0.224247
	193	149.025	89.0365	0.140228
	193	189.481	155.686	0.0937536
	193	214.873	236.249	0.0566167
	193	239.294	185.297	0.230143
	194	117.32	83.384	0.208916
	194	125.935	33.99	0.235137
	194	192.077	156.563	0.135228
	194	215.248	236.806	0.104053
	194	239.044	184.856	0.115695
	195	118.317	83.6506	0.20908
	195	128.043	33.6278	0.410972
	195	150.491	88.7954	0.182054
	195	191.293	156.663	0.190228
	195	216.441	236.674	0.10313
	195	219.962	102.872	0.196796
	195	226.512	10.8076	0.0688891
	195	239.464	184.952	0.247786
	196	54.2608	133.206	0.160863
	196	128.037	33.9803	0.384678
	196	148.96	91.7349	0.204695
	196	192.392	154.979	0.347574
	196	219.49	102.695	0.171272
	196	239.474	184.3	0.223712
	197	117.713	82.039	0.373968
	197	128.394	34.673	0.34977
	197	149.691	90.7815	0.201465
	197	191.639	153.808	0.139769
	197	231.178	73.9059	-0.134295
	198	117.832	80.7754	0.197642
	198	128.392	34.0428	0.394428
	198	150.107	90.7748	0.171273
	198	191.733	153.597	0.17646
	198	217.783	237.343	0.127704
	199	117.524	81.4251	0.294943
	199	128.231	33.5409	0.446847
	199	149.824	91.2152	0.222768
	199	217.105	237.28	0.147801
	199	220.457	102.297	0.205682
	199	242.461	182.329	0.317096
	200	117.926	80.9726	0.148848
	200	149.165	90.8664	0.209144
	200	187.237	95.0374	-0.0217033
	200	191.83	153.146	0.180768
	200	216.895	236.708	0.182652
	200	220.653	103.292	0.149626
	200	243.12	184.28	0.181537
	201	117.732	81.2285	0.181984
	201	149.417	89.4583	0.245562
	201	186.008	95.41	0.0120937
	201	192.319	153.612	0.243212
	202	117.252	81.7832	0.0974824
	202	192.189	153.568	0.0891731
	202	217.871	103.047	0.167288
	202	217.71	237.742	0.259091
	202	241.578	240.714	0.0290188
	202	243.096	184.8	0.22976
	203	117.748	81.0266	0.241801
	203	126.682	31.574	0.164801
	203	150.032	89.1688	0.171188
	203	192.288	153.72	0.210675
	203	242.273	185.285	0.234462
	204	118.822	80.872	0.137844
	204	217.785	101.984	0.278604
	204	243.844	184.351	0.211422
	205	118.036	79.7694	0.263935
	205	150.734	88.7875	0.243309
	205	190.089	152.424	0.323365
	205	214.86	237.205	0.301706
	206	117.793	78.8691	0.306962
	206	214.061	237.78	0.137332
	206	241.12	182.511	0.236283
	207	117.445	78.8644	0.243107
	207	214.012	237.468	0.241097
	207	215.54	99.6437	0.207056
	207	240.487	181.595	0.30328
	208	117.433	78.7289	0.188462
	208	147.826	89.1995	0.16503
	208	189.291	152.725	0.254877
	209	117.964	78.5915	0.216217
	209	149.858	89.0408	0.252842
	209	190.01	152.852	0.201544
	209	212.26	236.902	0.127719
	209	219.902	100.102	0.217077
	209	241.835	181.312	0.132193
	210	118.772	78.6245	0.308112
	210	129.202	26.8969	0.380312
	210	206.618	192.01	-0.0981634
	210	211.027	236.851	0.143671
	211	119.225	78.1132	0.252552
	211	131.538	27.9581	0.134348
	211	148.401	89.7911	0.139579
	211	190.899	152.607	0.208415
	211	210.646	235.981	0.17484
	211	218.025	103.859	0.188865
	211	234.918	165.815	0.0258637
	211	241.784	181.392	0.430561
	212	118.781	78.8924	0.305516
	212	131.361	27.2467	0.243111
	212	189.202	152.954	0.216928
	212	210.739	235.974	0.147039
	212	219.068	103.549	0.159697
	212	241.211	180.895	0.188286
	213	118.749	78.9596	0.202498
	213	131.154	28.6074	0.293374
	213	147.671	90.3425	0.16589
	213	190.217	152.38	0.215008
	213	210.477	236.101	0.134026
	214	126.788	200.559	-0.0561464
	214	147.989	89.7754	0.28649
	214	190.757	152.443	0.208847
	214	210.27	235.636	0.340336
	214	216.025	103.424	0.17702
	214	241.331	181.162	0.247532
	215	132.482	28.7035	0.280565
	216	208.634	235.899	0.162668
	216	218.569	105.089	0.174735
	216	240.988	180.972	0.179109
	217	116.786	78.7557	0.220659
	217	145.575	89.7613	0.14443
	217	189.593	153.135	0.114901
	217	208.425	236.984	0.152704
	217	217.959	103.712	0.161412
	217	231.433	74.3075	0.0659102
	217	240.495	181.29	0.14217
	218	113.229	157.882	0.0177058
	218	117.511	79.7066	0.325142
	218	190.304	153.969	0.0525108
	218	208.377	236.203	0.206823
	218	218.299	103.667	0.132627
	219	116.769	79.9567	0.309368
	219	208.668	236.965	0.0938016
	219	219.178	103.584	0.0982039
	219	240.473	183.094	0.196655
	220	147.083	90.9007	0.204534
	220	189.678	150.195	0.127316
	220	219.307	103.067	0.199276
	220	239.898	183.102	0.396697
	221	113.193	78.1227	0.211266
	221	147.767	91.197	0.12069
	221	189.575	148.744	0.227425
	221	208.577	235.981	0.191048
	221	220.112	104.735	0.175765
	221	241.479	182.974	0.257289
	222	130.575	28.4036	0.485291
	222	147.932	91.5476	0.156055
	222	189.496	148.86	0.212102
	222	208.814	236.198	0.208532
	222	219.807	104.154	0.0973443
	222	242.218	183.013	0.222696
	223	115.053	76.933	0.227499
	223	148.838	91.0504	0.227841
	223	189.315	148.007	0.144741
	224	115.881	76.5572	0.2685
	224	189.308	148.775	0.169492
	224	209.499	239.176	0.141723
	224	220.909	102.835	0.0981711
	225	127.499	25.8751	0.138081
	225	188.746	148.624	0.13974
	225	219.655	101.902	0.198291
	225	239.56	183.631	0.480253
	226	117.711	77.4241	0.129869
	226	189.015	149.048	0.127886
	226	204.994	238.012	0.0951815
	226	220.983	100.387	0.16799
	226	226.516	9.16167	0.154561
	226	239.301	183.593	0.148702
	227	90.6736	204.622	0.34653
	227	111.798	158.69	-0.0061281
	227	116.78	77.1549	0.216951
	227	188.292	149.212	0.174592
	228	60.0703	43.9833	0.35864
	228	111.929	158.667	-0.0440596
	228	117.415	78.7459	0.316375
	228	119.627	182.998	0.00746029
	228	189.534	148.404	0.235881
	228	205.405	235.813	0.0949683
	228	226.085	9.60259	0.417729
	228	241.452	182.333	0.26721
	229	118.031	78.3765	0.322306
	229	132.31	24.5841	0.55813
	229	189.403	148.156	0.349851
	229	227.059	10.1502	0.240187
	229	240.985	182.476	0.282301
	230	118.783	79.0846	0.310941
	230	121.769	95.9707	0.0354345
	230	132.406	23.4393	0.23962
	230	189.467	147.575	0.246648
	230	208.617	236.526	0.203095
	230	214.914	97.5592	0.139586
	230	226.231	113.417	0.0991163
	230	226.388	10.3642	0.200669
	230	241.509	182.278	0.189349
	231	117.782	78.76	0.26401
	231	131.934	26.2972	0.468792
	231	189.84	149.118	0.17429
	231	207.623	238.037	0.151221
	231	215.971	99.0279	0.178583
	231	241.003	183.271	0.224349
	232	130.584	27.8763	0.333302
	232	208.825	239.061	0.14062
	232	213.874	100.177	0.100027
	232	241.03	184.226	0.221173
	233	131.214	27.6404	0.187387
	233	163.95	79.3012	-0.101936
	233	190.461	152.002	0.398312
	233	208.671	238.385	0.348171
	233	226.273	9.87374	0.175995
	233	240.088	183.482	0.173443
	234	190.469	151.558	0.249452
	234	208.18	238.273	0.173448
	234	226.325	9.90681	0.158419
	234	240.555	183.105	0.370311
	235	115.013	80.3611	0.313169
	235	122.372	95.9174	0.0506242
	235	208.348	239.454	0.136166
	235	226.581	9.76904	0.179891
	235	241.643	183.819	0.141812
	236	93.7892	8.7972	0.194509
	236	135.599	27.8046	0.275053
	236	164.227	79.4564	0.104005
	236	190.776	152.268	0.192967
	236	207.939	238.179	0.145
	236	218.978	101.689	0.154809
	236	226.744	10.0404	0.129398
	236	241.517	184.355	0.284492
	237	98.4901	177.639	0.0617718
	237	114.661	80.3925	0.207133
	237	122.741	96.2021	0.154862
	237	135.552	27.7745	0.304137
	237	192.045	154.188	0.229607
	237	208.157	238.251	0.269854
	237	218.831	101.549	0.0950543
	238	192.247	155.403	0.255434
	238	208.831	237.813	0.163304
	238	219.983	102.954	0.339299
	238	241.004	186.614	0.198133
	239	93.6006	7.92487	0.0261205
	239	112.565	82.3267	0.15588
	239	137.113	25.895	0.249295
	239	163.968	79.5506	0.0226872
	239	207.199	237.709	0.206412
	239	219.234	103.168	0.292943
	240	226.939	9.71158	0.056947
	240	242.032	186.015	0.294124
	241	111.596	84.03	0.208475
	241	187.724	155.443	0.224965
	241	206.699	234.914	0.116158
	241	227	10.1093	0.146456
	241	241.188	186.513	0.162222
	242	112.455	84.6145	0.268371
	242	137.221	26.8798	0.184642
	242	186.738	155.082	0.104362
	242	207.306	234.763	0.216444
	242	226.685	10.1462	0.271607
	242	242.402	187.547	0.220543
	243	186.565	155.298	0.328292
	243	207.172	234.228	0.153397
	243	238.033	178.034	-0.00748867
	243	242.844	185.543	0.28332
	244	110.932	83.7176	0.330491
	244	187.593	153.893	0.272689
	244	207.198	233.776	0.244349
	244	223.81	101.613	0.300263
	244	227.341	10.1841	0.24392
	244	242.593	185.563	0.301152
	245	188.125	154.374	0.256887
	245	207.326	233.992	0.0448476
	245	223.864	102.574	0.204972
	245	227.333	9.85124	0.238859
	245	241.046	185.945	0.203047
	246	111.131	83.402	0.246601
	246	186.654	154.134	0.178784
	246	207.611	234.058	0.235381
	246	227.081	10.3924	0.161965
	247	111.748	84.3918	0.305357
	247	137.02	26.8928	0.410782
	247	186.144	154.382	0.337698
	247	207.432	233.929	0.163728
	247	226.596	10.2082	0.0454924
	247	241.78	182.705	0.223319
	248	32.5893	64.7624	0.513593
	248	110.846	86.1029	0.156654
	248	184.175	154.229	0.250465
	248	207.318	233.878	0.195168
	248	226.357	10.7092	0.19964
	248	242.651	183.485	0.22956
	249	109.363	88.7479	0.160689
	249	140.867	25.0894	0.235488
	249	185.25	154.225	0.287065
	249	207.498	233.891	0.222651
	249	219.974	100.453	0.284549
	249	226.26	10.2107	0.159338
	249	243.545	184.191	0.259327
	250	108.417	90.2433	0.342126
	250	142.322	24.732	0.203114
	250	164.146	79.3339	0.00479512
	250	185.358	153.833	0.289563
	250	207.629	233.818	0.192208
	250	226.876	10.0645	0.16531
	250	244.313	184.582	0.387968
	251	108.408	91.5798	0.451257
	251	207.386	234.015	0.320707
	251	226.3	9.89163	0.186324
	251	244.424	185.401	0.136672
	252	107.559	91.5268	0.215284
	252	141.959	23.8216	0.348347
	252	164.078	79.2886	0.117642
	252	187.795	151.471	0.170879
	252	207.298	233.931	0.144533
	252	244.149	184.967	0.227965
	253	108.409	92.265	0.280677
	253	142.39	22.1321	0.149105
	253	187.138	151.197	0.274341
	253	207.309	234.035	0.106746
	253	244.06	185.38	0.271106
	254	108.134	93.2358	0.293967
	254	142.837	22.1903	0.224198
	254	186.804	151.989	0.371457
	254	207.09	233.98	0.215931
	254	226.798	10.2142	0.237992
	254	244.727	185.85	0.169131
	255	108.798	93.9305	0.209421
	255	207.465	233.961	0.195574
	255	216.738	99.9783	0.2369
	255	227.33	9.71162	0.311874
	256	187.277	152.224	0.191181
	256	207.208	233.854	0.158244
	257	110.474	91.4945	0.2598
	257	122.045	95.6101	0.0335151
	257	144.231	23.9889	0.269941
	257	164.168	79.9121	0.0140113
	257	187.076	151.786	0.180509
	257	207.145	233.619	0.120337
	257	226.682	9.47515	0.218627
	257	242.849	187.345	0.304995
	258	60.1269	44.1074	0.311164
	258	110.861	89.8431	0.289523
	258	122.36	95.6783	0.0105179
	258	164.494	79.9463	0.0441269
	258	186.736	152.433	0.193527
	258	207.247	233.776	0.138637
	258	215.596	97.3601	0.150888
	258	226.561	9.5006	0.167239
	258	242.409	188.522	0.248424
	259	122.579	95.5034	0.117582
	259	144.464	23.1225	0.249004
	259	207.247	233.903	0.189744
	259	215.165	96.5708	0.105437
	259	226.154	9.96951	0.405978
	259	242.57	188.845	0.179909
	260	111.466	86.7627	0.174036
	260	122.481	95.9472	0.105103
	260	142.526	25.0396	0.288121
	260	207.244	233.88	0.167057
	260	226.648	10.1591	0.282395
	261	110.372	87.8714	0.160748
	261	143.6	26.3705	0.373594
	261	164.022	79.5591	0.0438009
	261	186.384	151.538	0.0781072
	261	207.492	233.903	0.14058
	261	226.933	10.0671	0.24737
	262	122.962	95.9535	0.117277
	262	186.383	151.719	0.137405
	262	207.352	233.936	0.0512886
	262	227.062	10.2785	0.209791
	262	244.822	187.933	0.283608
	263	186.846	151.81	0.181684
	263	206.964	233.62	0.113689
	263	218.758	96.4723	0.221916
	263	227.409	9.93627	0.250572
	264	111.143	88.139	0.221845
	264	133.932	249.074	0.00454973
	264	140.33	23.3771	0.448762
	264	187.963	150.978	0.147895
	264	207.364	233.702	0.0644743
	264	218.044	95.3333	0.329079
	264	226.502	9.95571	0.306026
	264	245.088	186.798	0.139184
	265	111.803	88.4269	0.280304
	265	122.948	96.1761	-0.00209271
	265	140.431	24.8348	0.186731
	265	187.595	151.959	0.135572
	265	207.262	233.783	0.215473
	265	226.464	10.3284	0.0906037
	265	245.166	186.685	0.27363
	266	112.497	87.4247	0.296185
	266	140.931	24.5353	0.161446
	266	187.382	150.958	0.167714
	266	207.447	233.973	0.215098
	266	235.302	113.888	0.0888948
	266	245.01	186.242	0.300344
	267	116.224	159.498	0.0160733
	267	141.719	23.5923	0.297975
	267	186.652	151.509	0.0657702
	267	207.281	233.703	0.171491
	267	217.754	89.1029	0.250672
	268	123.49	96.189	0.107537
	268	141.555	23.9954	0.0993266
	268	185.819	152.127	0.107981
	268	207.349	233.828	0.236098
	268	226.899	9.5088	0.137587
	269	111.647	85.0814	0.282844
	269	141.778	24.1832	0.213407
	269	187.357	154.025	0.123089
	269	207.303	233.742	0.229531
	269	218.588	88.6321	0.177997
	269	226.457	10.0555	0.202378
	269	245.039	188.078	0.16408
	270	111.909	84.7436	0.224451
	270	187.541	155.804	0.159888
	270	207.166	233.76	0.185623
	271	113.166	85.4106	0.247322
	271	123.307	95.062	0.118867
	271	139.154	25.0365	0.194385
	271	184.79	155.724	0.118361
	271	207.507	233.824	0.171729
	271	219.19	90.2594	0.158216
	272	112.831	86.5916	0.313496
	272	138.391	24.4378	0.313861
	272	184.011	158.348	0.173426
	272	207.833	234.034	0.217879
	272	219.55	88.7416	0.221342
	272	227.09	9.62843	0.27214
	272	244.361	190.015	0.276699
	273	106.846	9.27458	0.328982
	273	139.444	25.0589	0.286829
	273	185.099	158.688	0.197724
	273	207.619	233.973	0.1557
	273	218.629	87.8512	0.169791
	273	227.136	9.61243	0.293053
	273	245.367	190.028	0.240659
	274	163.909	79.9464	0.00868879
	274	185.724	158.161	0.113575
	274	205.333	234.689	0.162084
	274	219.599	88.7225	0.179438
	274	243.839	189.54	0.245596
	275	113.077	86.1619	0.199187
	275	186.579	156.801	0.0805042
	275	206.036	233.751	0.15182
	275	245.941	188.269	0.183186
	276	186.688	156.419	0.155208
	276	206.121	233.64	0.21541
	276	226.475	9.52866	0.106024
	277	137.786	26.3594	0.270983
	277	186.86	156.512	0.124183
	277	221.062	89.8317	0.113792
	277	244.734	188.019	0.264966
	278	112.174	87.1538	0.326523
	278	120.775	186.832	0.0203721
	278	139.416	24.9136	0.244869
	278	187.069	156.351	0.0794395
	278	188.071	250.724	0.240276
	278	207.559	232.979	0.236314
	278	220.218	90.3308	0.198082
	278	244.257	187.812	0.214743
	279	113.765	87.6752	0.251167
	279	138.356	26.1867	0.166323
	279	189.329	157.242	0.120314
	279	189.192	249.487	0.18773
	279	208.001	234.026	0.265052
	280	138.447	27.363	0.183036
	280	164.544	79.8155	0.0218421
	280	189.131	159.263	0.0799247
	280	208.927	234.449	0.212716
	280	220.012	93.3643	0.138085
	280	227.354	10.1829	0.226607
	280	243.424	188.123	0.273275
	281	116.26	85.9756	0.357542
	281	209.403	234.739	0.32507
	281	227.479	9.68598	0.218782
	281	244.378	188.013	0.134691
	282	114.352	85.4916	0.391649
	282	163.754	79.3225	0.108177
	282	189.549	158.436	0.147851
	282	227.532	9.89938	0.490865
	283	115.113	84.5718	0.312231
	283	123.76	95.3311	0.206818
	283	140.745	27.4127	0.253531
	283	185.762	249.712	0.202154
	283	188.868	159.732	-0.0135507
	283	201.52	81.8228	-0.0180092
	283	227.096	9.95409	0.275251
	284	89.4842	47.2032	0.0566631
	284	115.488	82.8152	0.309926
	284	140.063	27.5551	0.220745
	284	186.474	249.071	0.135853
	284	188.898	160.052	0.185727
	284	209.301	238.867	0.13539
	284	227.385	9.9102	0.0856526
	284	239.24	186.26	0.337971
	285	115.047	81.3525	0.33598
	285	185.466	248.541	0.133987
	285	189.461	161.526	0.22497
	285	202.211	80.816	0.00952254
	285	220.582	87.1583	0.216036
	285	227.504	10.2557	0.203768
	286	98.6642	178.048	-0.017204
	286	112.849	80.8369	0.226518
	286	138.661	26.1086	0.25125
	286	184.842	247.81	0.228053
	286	188.853	161.011	0.158311
	286	208.649	238.946	0.173088
	286	226.795	9.98296	0.233568
	287	114.257	80.4004	0.322413
	287	182.857	248.862	0.215851
	287	188.586	161.141	0.349471
	287	208.784	238.764	0.254033
	287	223.275	85.2467	0.274653
	287	226.831	9.75252	0.254905
	287	237.181	185.895	0.262707
	288	59.4088	45.1053	0.317516
	288	114.568	81.755	0.231386
	288	182.037	249.115	0.128446
	288	188.872	159.484	0.151909
	288	208.669	238.701	0.211666
	288	227.577	9.79017	0.464857
	288	235.959	186.048	0.213185
	289	113.964	80.386	0.252565
	289	136.597	24.603	0.152635
	289	208.619	238.661	0.289388
	289	226.957	9.78301	0.17525
	289	236.829	185.64	0.381264
	290	113.325	81.6302	0.403124
	290	136.082	25.5508	0.265528
	290	185.677	160.432	0.151611
	290	226.717	9.7606	0.280248
	290	235.859	184.297	0.303631
	291	112.509	82.7667	0.209508
	291	123.294	95.865	0.132334
	291	215.15	86.607	0.0292173
	291	226.783	10.0486	0.266862
	291	234.776	183.723	0.302138
	292	111.57	83.3448	0.254288
	292	136.017	22.9843	0.267297
	292	183.751	161.284	0.288839
	292	208.543	238.779	0.150262
	292	215.946	85.5548	0.221456
	292	227.021	9.79219	0.503065
	292	234.244	185.589	0.201626
	293	112.132	83.4946	0.262918
	293	135.685	22.8039	0.172864
	293	184.155	161.884	0.0224853
	293	216.763	86.328	0.0553673
	293	226.683	9.90799	0.257774
	293	234.894	185.724	0.396182
	294	112.679	82.7467	0.350467
	294	123.291	96.1841	0.0534767
	294	163.954	79.7839	0.163082
	294	185.413	161.622	0.138132
	294	208.636	238.722	0.0374345
	294	216.644	86.0089	0.308393
	294	234.305	187.335	0.244475
	295	112.214	83.2376	0.280604
	295	123.021	95.0425	-0.0238654
	295	137.083	22.7241	0.325536
	295	164.532	120.239	0.0408241
	295	184.234	162.743	0.1763
	295	208.808	239.079	0.242974
	295	217.618	84.5154	0.23595
	295	226.352	10.0107	0.259473
	296	113.063	83.4968	0.296918
	296	123.056	95.8448	0.0476081
	296	137.566	23.0515	0.265575
	296	184.394	164.09	0.113502
	296	209.106	238.872	0.354325
	296	227.026	10.0946	0.238846
	296	233.951	185.691	0.177527
	297	113.427	83.927	0.324032
	297	137.116	21.6054	0.308305
	297	208.886	238.943	0.166911
	297	213.133	85.857	0.0611424
	297	227.184	9.83688	0.0326254
	298	112.672	83.1577	0.30149
	298	138.288	21.2871	0.298742
	298	184.043	164.179	0.229425
	298	208.898	238.675	0.151687
	298	213.011	85.5832	0.168743
	298	226.956	10.1079	0.204955
	298	232.262	181.678	0.223696
	299	112.801	82.7976	0.316456
	299	123.379	95.8994	0.14204
	299	138.318	20.8934	0.271541
	299	184.587	166.115	0.206436
	299	208.988	238.804	0.266579
	299	226.775	9.63789	0.173826
	300	123.032	95.0856	0.0497935
	300	185.299	166.447	0.172922
	300	209.002	239.211	0.184062
	300	214.474	86.7062	0.24008
	300	233.313	185.043	0.341157

## Sheet: Figure 3i
Figure 3i
	FRET Efficiency	ERAW	EPR		FRET Efficiency		EPR		ERAW
	0.157077	0.21204	0.14026		Bins	Frequency	Bins	Frequency	Bins	Frequency
	0.247387	0.28663	0.22347		-0.24	2	-0.24	0	-0.24	0
	0.114175	0.18158	0.1014		-0.22	5	-0.22	0	-0.22	0
	0.172409	0.22637	0.15426		-0.2	3	-0.2	2	-0.2	0
	0.293703	0.32185	0.2669		-0.18	4	-0.18	6	-0.18	0
	0.329551	0.35156	0.30087		-0.16	6	-0.16	5	-0.16	0
	0.370543	0.38535	0.3401		-0.14	20	-0.14	4	-0.14	0
	0.208161	0.25178	0.18709		-0.12	27	-0.12	27	-0.12	0
	0.338769	0.36104	0.30965		-0.1	59	-0.1	36	-0.1	0
	0.238097	0.28011	0.21482		-0.08	115	-0.08	89	-0.08	0
	0.121195	0.1852	0.10773		-0.06	208	-0.06	183	-0.06	2
	0.382058	0.39727	0.3512		-0.04	329	-0.04	347	-0.04	4
	0.174992	0.22791	0.15662		-0.02	613	-0.02	635	-0.02	7
	0.292574	0.32305	0.26583		0	823	0	943	0	16
	0.222107	0.2659	0.19998		0.02	1036	0.02	1193	0.02	52
	0.329948	0.3528	0.30124		0.04	1071	0.04	1235	0.04	151
	0.327466	0.34915	0.29888		0.06	1102	0.06	1250	0.06	393
	0.128663	0.19156	0.11448		0.08	1183	0.08	1284	0.08	823
	0.225224	0.26878	0.20287		0.1	1142	0.1	1319	0.1	1234
	0.192657	0.24113	0.17282		0.12	1229	0.12	1424	0.12	1470
	0.284661	0.31357	0.25838		0.14	1287	0.14	1510	0.14	1503
	0.361185	0.37818	0.33111		0.16	1393	0.16	1478	0.16	1504
	0.183913	0.24016	0.16479		0.18	1348	0.18	1487	0.18	1610
	0.429539	0.4381	0.39731		0.2	1359	0.2	1401	0.2	1717
	0.351396	0.37168	0.32172		0.22	1331	0.22	1283	0.22	1739
	0.250584	0.28641	0.22645		0.24	1189	0.24	1110	0.24	1712
	0.208208	0.25334	0.18714		0.26	1080	0.26	857	0.26	1700
	0.251491	0.29559	0.2273		0.28	895	0.28	691	0.28	1499
	0.191176	0.24358	0.17146		0.3	686	0.3	525	0.3	1218
	0.312778	0.3387	0.28493		0.32	573	0.32	440	0.32	928
	0.173856	0.22792	0.15558		0.34	456	0.34	335	0.34	746
	0.327269	0.35103	0.29869		0.36	352	0.36	272	0.36	559
	0.084989	0.15985	0.0752		0.38	294	0.38	208	0.38	409
	0.422058	0.42967	0.39		0.4	243	0.4	191	0.4	316
	0.284344	0.31449	0.25808		0.42	192	0.42	116	0.42	253
	0.244411	0.28217	0.2207		0.44	162	0.44	95	0.44	202
	0.25589	0.29215	0.2314		0.46	97	0.46	95	0.46	124
	0.19236	0.24931	0.17254		0.48	99	0.48	76	0.48	108
	0.304666	0.33347	0.27725		0.5	103	0.5	49	0.5	111
	0.297557	0.32444	0.27053		0.52	57	0.52	57	0.52	62
	0.166175	0.2388	0.14856		0.54	47	0.54	41	0.54	54
	0.169209	0.22262	0.15133		0.56	53	0.56	37	0.56	52
	0.292236	0.32148	0.26551		0.58	36	0.58	28	0.58	44
	0.22774	0.26996	0.20521		0.6	37	0.6	24	0.6	34
	0.188507	0.24319	0.169		0.62	24	0.62	25	0.62	24
	0.182319	0.23288	0.16333		0.64	29	0.64	28	0.64	32
	0.520396	0.51744	0.48717		0.66	30	0.66	20	0.66	24
	0.0129582	0.10594	0.01136		0.68	24	0.68	25	0.68	27
	0.0803011	0.15267	0.07101		0.7	22	0.7	22	0.7	22
	0.0897217	0.16353	0.07944		0.72	25	0.72	16	0.72	25
	0.126605	0.19381	0.11262		0.74	21	0.74	23	0.74	19
	-0.00953096	0.08949	-0.00833		0.76	19	0.76	14	0.76	23
	0.0877974	0.16002	0.07772		0.78	20	0.78	13	0.78	11
	0.274944	0.30894	0.24925		0.8	13	0.8	9	0.8	12
	0.152252	0.20998	0.13587		0.82	10	0.82	14	0.82	12
	0.0976994	0.16739	0.08659		0.84	14	0.84	8	0.84	16
	0.0457629	0.12874	0.04029		0.86	9	0.86	2	0.86	3
	0.109389	0.17574	0.09709		0.88	4	0.88	8	0.88	8
	0.24021	0.27776	0.21679		0.9	8	0.9	6	0.9	6
	0.235376	0.27639	0.21229		0.92	5	0.92	4	0.92	4
	0.0865834	0.15929	0.07663		0.94	8	0.94	7	0.94	9
	0.377568	0.41687	0.34687		0.96	4	0.96	3	0.96	3
	0.246616	0.28748	0.22275		0.98	0	0.98	0	0.98	0
	0.14013	0.19988	0.12486		1	2	1	2	1	2
	0.252931	0.28907	0.22864		1.02	1	1.02	1	1.02	1
	0.218627	0.26262	0.19676		1.04	0	1.04	0	1.04	0
	0.107487	0.18105	0.09538		1.06	0	1.06	0	1.06	0
	0.218618	0.2635	0.19676		1.08	0	1.08	0	1.08	0
	0.185779	0.23212	0.1665		1.1	0	1.1	0	1.1	0
	0.100106	0.17645	0.08875		1.12	0	1.12	0	1.12	0
	0.201394	0.24659	0.18086		1.14	0	1.14	0	1.14	0
	0.252767	0.29337	0.22849		1.16	0	1.16	0	1.16	0
	0.194216	0.24205	0.17425		1.18	0	1.18	0	1.18	0
	0.21282	0.26004	0.1914		1.2	0	1.2	0	1.2	0
	0.223308	0.26348	0.2011		1.22	0	1.22	0	1.22	0
	0.430941	0.43793	0.39868		1.24	0	1.24	0	1.24	0
	0.133012	0.19398	0.11841
	0.184819	0.23898	0.16562
	0.153708	0.21385	0.1372
	0.200962	0.2538	0.18046
	0.185305	0.23616	0.16607
	0.251577	0.29334	0.22738
	0.174578	0.2254	0.15624
	0.366568	0.38277	0.33628
	0.045302	0.12777	0.03989
	0.260878	0.29852	0.23607
	0.219251	0.25931	0.19734
	0.248363	0.28614	0.22438
	0.157038	0.21218	0.14023
	0.139418	0.20273	0.12422
	0.210848	0.25301	0.18957
	0.225456	0.26848	0.20309
	-0.00670714	0.09076	-0.00587
	0.16689	0.22248	0.14921
	0.162188	0.21609	0.14492
	0.113655	0.18059	0.10093
	0.0578895	0.1376	0.05105
	0.19016	0.23917	0.17052
	0.128922	0.18952	0.11471
	0.247453	0.28474	0.22353
	-0.00444481	0.11017	-0.00389
	0.25358	0.28881	0.22925
	0.0278775	0.11657	0.02449
	0.00386344	0.10034	0.00338
	0.0586471	0.13851	0.05172
	0.0720715	0.14879	0.06367
	0.064051	0.14448	0.05653
	0.0773947	0.1551	0.06842
	0.166075	0.22017	0.14847
	0.100044	0.16818	0.08869
	0.136485	0.19964	0.12156
	0.160505	0.21606	0.14339
	0.0118746	0.12798	0.01041
	0.261697	0.29634	0.23683
	0.201638	0.24745	0.18108
	0.0621115	0.14084	0.0548
	0.0841119	0.15869	0.07442
	0.24572	0.28607	0.22192
	0.0530534	0.13583	0.04676
	0.135367	0.19786	0.12055
	-0.00522134	0.09	-0.00457
	0.233196	0.27197	0.21027
	0.223865	0.267	0.20161
	0.140634	0.20016	0.12532
	0.0399665	0.12388	0.03517
	0.12012	0.18592	0.10676
	0.144014	0.2055	0.12839
	0.109466	0.17604	0.09716
	0.100537	0.17406	0.08914
	0.174204	0.22532	0.1559
	0.0937301	0.1658	0.08303
	0.506068	0.51858	0.47285
	0.1445	0.20914	0.12883
	0.0502691	0.13085	0.04429
	0.213083	0.26045	0.19164
	0.0803382	0.15461	0.07105
	0.116703	0.18076	0.10368
	0.169121	0.22106	0.15125
	0.339651	0.36023	0.31049
	0.151038	0.20794	0.13477
	0.305768	0.33374	0.27829
	0.226701	0.26795	0.20424
	0.226438	0.26782	0.204
	0.0654983	0.1469	0.05782
	0.207042	0.25426	0.18606
	0.190328	0.27269	0.17068
	0.13055	0.19335	0.11619
	0.387731	0.42361	0.35668
	0.240789	0.28446	0.21733
	0.234726	0.27443	0.21169
	0.301282	0.34965	0.27405
	0.278806	0.31819	0.25287
	0.421727	0.43673	0.38968
	0.373487	0.3921	0.34293
	0.231447	0.29233	0.20864
	0.864555	0.87413	0.84822
	0.307041	0.34419	0.2795
	0.0384757	0.12982	0.03385
	0.236185	0.27902	0.21304
	0.261136	0.2971	0.23631
	0.805483	0.80274	0.7838
	0.116447	0.17966	0.10345
	0.247806	0.28651	0.22386
	0.639246	0.651	0.60805
	0.361553	0.41021	0.33146
	0.079246	0.1526	0.07007
	0.168518	0.21978	0.1507
	0.312846	0.35193	0.285
	0.00257757	0.09933	0.00226
	0.253479	0.30744	0.22915
	0.010108	0.10426	0.00886
	0.215405	0.26555	0.19378
	-0.000246224	0.11203	-0.000215563
	0.14183	0.1982	0.1264
	0.0307185	0.11398	0.027
	0.159625	0.21188	0.14259
	0.108849	0.17603	0.09661
	0.0688981	0.14122	0.06084
	0.00996931	0.09891	0.00874
	0.157749	0.21198	0.14088
	0.00460942	0.09744	0.00404
	0.120625	0.20082	0.10722
	0.0209162	0.10768	0.01836
	0.063704	0.13954	0.05622
	0.14742	0.20724	0.13148
	0.239288	0.27641	0.21593
	0.0769661	0.14969	0.06804
	-0.00162216	0.10018	-0.00142
	0.158236	0.21237	0.14132
	0.143868	0.20597	0.12825
	0.0785476	0.15136	0.06945
	0.180128	0.22802	0.16132
	0.169871	0.2213	0.15194
	0.104779	0.17248	0.09295
	0.0388338	0.12094	0.03416
	0.243214	0.28365	0.21958
	0.185196	0.23724	0.16597
	0.0331637	0.1209	0.02916
	0.22544	0.26633	0.20307
	0.140491	0.20017	0.12519
	0.463009	0.46769	0.43016
	0.214732	0.26453	0.19316
	0.329361	0.35311	0.30069
	0.164649	0.21851	0.14717
	0.132887	0.20621	0.1183
	0.408579	0.41948	0.37688
	0.0533506	0.1332	0.04702
	0.532063	0.5281	0.49887
	0.233186	0.27477	0.21026
	0.185228	0.23518	0.16599
	0.128578	0.20108	0.1144
	0.101884	0.17198	0.09035
	0.164565	0.21882	0.14709
	0.126111	0.18926	0.11217
	0.0351266	0.11942	0.03089
	0.0544382	0.13346	0.04799
	0.788471	0.77988	0.76545
	0.154612	0.21126	0.13802
	0.106225	0.1722	0.09425
	0.157544	0.21295	0.14069
	0.191274	0.2403	0.17155
	0.128477	0.19302	0.11431
	0.12543	0.19011	0.11156
	0.24033	0.29769	0.2169
	0.180989	0.23343	0.16211
	0.146967	0.20659	0.13107
	0.154874	0.21105	0.13826
	0.413496	0.45213	0.38166
	0.213826	0.25574	0.19233
	0.117783	0.18379	0.10465
	0.013652	0.10672	0.01197
	0.078891	0.15452	0.06975
	0.108788	0.17658	0.09655
	0.155573	0.21106	0.13889
	0.213417	0.25754	0.19195
	0.0600355	0.14077	0.05296
	-0.144695	0.03261	-0.12444
	0.217704	0.26376	0.19591
	0.109472	0.17694	0.09717
	0.723772	0.718	0.69642
	0.0885177	0.15848	0.07836
	0.0377936	0.12252	0.03324
	0.397683	0.43252	0.36631
	0.0965447	0.16445	0.08555
	0.166994	0.23904	0.14931
	0.0195911	0.10793	0.01719
	0.0467243	0.12692	0.04115
	0.0568676	0.13621	0.05014
	0.159176	0.21198	0.14218
	0.086249	0.156	0.07633
	0.356905	0.40699	0.327
	0.0806215	0.17616	0.0713
	0.415525	0.42374	0.38364
	0.144027	0.20582	0.1284
	0.224712	0.26556	0.2024
	0.128894	0.19195	0.11469
	0.0261014	0.1125	0.02293
	0.128283	0.18866	0.11413
	0.132209	0.19275	0.11769
	0.136611	0.19633	0.12167
	0.14207	0.20105	0.12662
	0.423806	0.44648	0.39171
	0.13366	0.19642	0.119
	0.164831	0.21693	0.14733
	0.120683	0.18378	0.10727
	0.159558	0.21171	0.14252
	0.0967295	0.1634	0.08572
	0.107993	0.17425	0.09584
	0.142568	0.20051	0.12707
	0.248454	0.28682	0.22447
	0.149645	0.20584	0.1335
	0.210476	0.25549	0.18923
	0.0933544	0.16391	0.08269
	0.124803	0.18834	0.11099
	0.0818273	0.15617	0.07238
	0.228106	0.2674	0.20554
	0.0445885	0.12826	0.03926
	0.308394	0.33512	0.28078
	0.1587	0.21406	0.14174
	0.188196	0.23619	0.16872
	0.152658	0.20884	0.13624
	0.210026	0.25539	0.18881
	0.232987	0.27264	0.21007
	0.15296	0.20861	0.13652
	0.120033	0.18424	0.10668
	0.207675	0.25383	0.18664
	0.246849	0.28376	0.22297
	0.14863	0.20708	0.13258
	0.0910703	0.16218	0.08065
	0.132077	0.19294	0.11757
	0.159877	0.21476	0.14281
	0.196181	0.2422	0.17606
	0.243287	0.2829	0.21965
	0.360692	0.4063	0.33063
	0.107867	0.17568	0.09572
	0.245043	0.31007	0.22129
	0.083573	0.1584	0.07394
	0.168111	0.22189	0.15033
	0.133002	0.19647	0.1184
	0.245789	0.2827	0.22198
	0.542924	0.55146	0.50979
	0.0749445	0.14357	0.06623
	0.0455198	0.12345	0.04008
	0.169087	0.22622	0.15122
	0.361301	0.38018	0.33122
	0.185569	0.2318	0.16631
	0.120012	0.17873	0.10666
	0.225707	0.2615	0.20332
	0.138011	0.19666	0.12294
	0.222989	0.25991	0.2008
	0.180241	0.22811	0.16142
	0.196252	0.23974	0.17612
	0.202512	0.24335	0.18188
	0.223823	0.26015	0.20157
	0.117415	0.17741	0.10432
	0.0760221	0.1775	0.06719
	0.0634287	0.13532	0.05597
	0.152961	0.20499	0.13652
	0.180853	0.2263	0.16198
	0.110355	0.17542	0.09796
	0.151814	0.20658	0.13547
	0.269613	0.29524	0.24425
	0.0485551	0.12519	0.04277
	0.0956463	0.16074	0.08475
	0.155522	0.20947	0.13885
	0.119602	0.17983	0.10629
	0.31722	0.33984	0.28915
	0.115096	0.17495	0.10223
	0.150143	0.20485	0.13395
	0.707863	0.71639	0.67963
	0.127413	0.18531	0.11335
	0.0836698	0.15151	0.07402
	0.193878	0.23843	0.17394
	0.172875	0.21808	0.15468
	0.0820219	0.1542	0.07255
	0.330202	0.34775	0.30149
	0.0525772	0.12722	0.04633
	0.0731079	0.14361	0.06459
	0.218866	0.25585	0.19698
	0.106402	0.17082	0.09441
	0.163754	0.21891	0.14635
	0.152837	0.20703	0.1364
	0.197563	0.23998	0.17733
	0.173375	0.22232	0.15514
	0.116549	0.17667	0.10354
	0.178326	0.223	0.15967
	0.0322474	0.11412	0.02835
	0.259687	0.28873	0.23495
	0.0833867	0.15276	0.07377
	0.0438206	0.12036	0.03858
	0.214003	0.2512	0.19249
	0.0279934	0.10929	0.02459
	0.232352	0.26826	0.20948
	0.0922007	0.15833	0.08166
	0.107804	0.16986	0.09567
	-0.0219091	0.07407	-0.01913
	0.0433381	0.12282	0.03815
	0.197744	0.24015	0.17749
	0.0264574	0.10838	0.02324
	0.146318	0.20102	0.13048
	0.0952114	0.16012	0.08436
	0.0538542	0.12881	0.04747
	0.126205	0.18541	0.11226
	0.0777785	0.14577	0.06876
	-0.00483393	0.09638	-0.00423
	0.0400728	0.1208	0.03526
	0.172907	0.21988	0.15471
	0.0278714	0.11242	0.02449
	0.141522	0.19663	0.12613
	0.0372036	0.11719	0.03272
	0.0485392	0.12342	0.04275
	0.0539595	0.13038	0.04756
	0.113795	0.17419	0.10106
	0.254983	0.2866	0.23056
	0.196225	0.25043	0.1761
	0.13471	0.19213	0.11995
	0.188037	0.23602	0.16857
	0.0795769	0.15469	0.07037
	0.164198	0.21437	0.14676
	0.202577	0.2431	0.18195
	0.512072	0.50806	0.47885
	0.0975017	0.16313	0.08641
	0.616437	0.60412	0.58455
	0.175022	0.22578	0.15665
	0.225178	0.26107	0.20283
	0.266213	0.29559	0.24106
	0.186595	0.23241	0.16725
	0.244691	0.28033	0.22096
	0.154471	0.20842	0.13789
	0.178543	0.22744	0.15987
	0.175753	0.22317	0.15731
	0.152295	0.20539	0.13591
	0.198285	0.23948	0.17799
	0.292659	0.31806	0.26591
	0.228648	0.2653	0.20605
	0.332742	0.34976	0.30391
	0.254315	0.28558	0.22993
	0.282737	0.30756	0.25657
	0.180194	0.22605	0.16138
	0.0621799	0.1341	0.05486
	0.201012	0.24415	0.1805
	0.290454	0.31561	0.26383
	0.157611	0.20786	0.14075
	0.0738151	0.14297	0.06522
	0.0893262	0.15592	0.07908
	0.283504	0.31116	0.25729
	0.117919	0.17548	0.10478
	0.192999	0.23807	0.17313
	0.263641	0.29472	0.23865
	0.52873	0.54456	0.49552
	0.104556	0.16763	0.09275
	0.171531	0.22044	0.15345
	-0.0231116	0.07199	-0.02018
	0.29032	0.33956	0.26371
	0.161619	0.21207	0.1444
	0.137834	0.19235	0.12278
	0.197201	0.23922	0.17699
	0.117294	0.17482	0.10421
	0.154858	0.20472	0.13824
	0.286928	0.31166	0.26051
	0.172367	0.22181	0.15422
	0.132496	0.19145	0.11795
	0.225509	0.26578	0.20314
	0.238731	0.27304	0.21541
	0.084533	0.15038	0.0748
	0.150886	0.20312	0.13463
	0.198662	0.23965	0.17834
	0.0270838	0.10724	0.02379
	0.189742	0.23129	0.17014
	0.0901704	0.15555	0.07984
	0.0627125	0.13214	0.05534
	0.107059	0.16912	0.095
	0.0275667	0.10703	0.02422
	0.308793	0.33212	0.28116
	0.143333	0.19487	0.12777
	0.1671	0.21509	0.1494
	0.158824	0.20915	0.14186
	0.069809	0.14138	0.06165
	-0.00123514	0.08799	-0.00108
	0.167142	0.21642	0.14944
	0.089392	0.15622	0.07914
	0.406812	0.41301	0.37517
	0.409092	0.41608	0.37738
	0.313239	0.33464	0.28537
	0.294193	0.32002	0.26736
	0.175794	0.22482	0.15735
	0.190096	0.23567	0.17046
	0.129521	0.18675	0.11525
	0.21687	0.2564	0.19514
	0.0577728	0.13239	0.05095
	0.0358997	0.11701	0.03157
	-0.020395	0.07761	-0.01781
	0.103455	0.16798	0.09176
	0.178319	0.22633	0.15966
	0.148086	0.20189	0.13208
	0.0642801	0.13865	0.05673
	0.0707556	0.14756	0.0625
	0.0647	0.13639	0.0571
	0.391015	0.39968	0.35985
	0.314007	0.33523	0.2861
	0.215252	0.26123	0.19364
	0.216292	0.2609	0.1946
	0.395099	0.40472	0.3638
	0.243695	0.27739	0.22003
	0.229766	0.26506	0.20708
	0.264982	0.31673	0.23991
	0.15456	0.20852	0.13797
	0.320583	0.36395	0.29234
	0.270333	0.32816	0.24492
	0.426897	0.44693	0.39473
	-0.0636161	0.06424	-0.05526
	0.166881	0.24238	0.1492
	0.154919	0.20625	0.1383
	0.0735738	0.17569	0.06501
	0.227051	0.2624	0.20457
	0.218696	0.26867	0.19683
	0.0125652	0.12658	0.01102
	0.363451	0.39995	0.33328
	0.291335	0.31533	0.26466
	0.125605	0.22475	0.11171
	0.00654196	0.09593	0.00573
	0.284342	0.32884	0.25808
	0.17746	0.22751	0.15888
	0.225016	0.26279	0.20268
	0.166896	0.21527	0.14922
	0.0663484	0.1745	0.05857
	0.247337	0.28272	0.22342
	0.172915	0.24945	0.15472
	0.233973	0.26912	0.21099
	0.151011	0.20616	0.13474
	0.267694	0.29352	0.24245
	0.105462	0.17058	0.09356
	0.0632504	0.13479	0.05582
	0.415896	0.44591	0.384
	0.147739	0.20182	0.13177
	0.207361	0.24806	0.18636
	0.272927	0.3009	0.24735
	0.27348	0.30217	0.24787
	0.159242	0.20778	0.14224
	0.337055	0.35837	0.30802
	0.154652	0.20801	0.13806
	0.597163	0.58683	0.56481
	0.179922	0.22856	0.16113
	0.341384	0.37373	0.31215
	0.0980445	0.16295	0.0869
	0.157404	0.20871	0.14056
	0.15417	0.20585	0.13762
	0.167097	0.21798	0.1494
	0.349919	0.38831	0.32031
	0.171596	0.22062	0.15351
	0.31173	0.33364	0.28394
	0.0629046	0.16948	0.05551
	0.266872	0.29607	0.24168
	0.232686	0.26872	0.20979
	0.28751	0.31113	0.26106
	0.155135	0.20855	0.1385
	0.0806381	0.14889	0.07131
	0.218768	0.25759	0.19689
	0.291874	0.3184	0.26517
	0.116895	0.17905	0.10385
	0.136462	0.1954	0.12154
	0.219348	0.25952	0.19743
	0.298632	0.32333	0.27155
	0.283416	0.31185	0.25721
	0.326911	0.35164	0.29835
	0.196081	0.24193	0.17596
	0.0684203	0.13947	0.06042
	0.0958766	0.16441	0.08495
	0.14429	0.20253	0.12864
	0.158487	0.25587	0.14155
	0.174411	0.221	0.15609
	0.42728	0.43437	0.3951
	0.281986	0.32267	0.25586
	0.198254	0.24555	0.17796
	0.187769	0.2345	0.16833
	0.133509	0.1896	0.11886
	0.138356	0.19313	0.12325
	0.156725	0.211	0.13994
	0.166289	0.21937	0.14866
	0.210332	0.25379	0.1891
	0.212265	0.25304	0.19088
	0.136896	0.1936	0.12193
	0.108513	0.16846	0.0963
	0.176621	0.2235	0.15811
	0.288757	0.31676	0.26223
	0.0337627	0.11833	0.02968
	0.0656152	0.1364	0.05792
	0.149373	0.2055	0.13325
	0.143458	0.19976	0.12788
	0.144138	0.19774	0.1285
	0.145999	0.20327	0.13019
	0.243214	0.27728	0.21958
	0.164906	0.25081	0.1474
	0.146866	0.2011	0.13098
	0.195546	0.23942	0.17547
	0.228602	0.26607	0.206
	0.175031	0.22607	0.15665
	0.123244	0.18263	0.10958
	0.405243	0.41461	0.37364
	0.16365	0.21317	0.14626
	0.250105	0.28255	0.226
	0.158147	0.20897	0.14124
	0.0358313	0.11502	0.03151
	0.20569	0.24991	0.18481
	0.270754	0.30075	0.24531
	0.106043	0.16798	0.09408
	0.218507	0.25948	0.19665
	0.25642	0.29051	0.2319
	0.206406	0.24562	0.18547
	0.17408	0.22587	0.15578
	0.120959	0.18416	0.10752
	0.164326	0.21178	0.14687
	0.259355	0.29051	0.23464
	0.227129	0.26317	0.20464
	0.567339	0.55729	0.53446
	0.151519	0.20183	0.13521
	0.302252	0.32551	0.27497
	0.153505	0.20461	0.13701
	0.510235	0.50634	0.47701
	0.167896	0.2156	0.15013
	0.267771	0.29829	0.24252
	0.229739	0.26758	0.20706
	0.223503	0.26473	0.20128
	0.0941759	0.16077	0.08343
	0.370924	0.38758	0.34047
	0.25798	0.2897	0.23336
	0.30795	0.33174	0.28036
	0.201946	0.24418	0.18136
	0.364976	0.37901	0.33475
	0.301873	0.32738	0.27461
	0.433178	0.43672	0.40087
	0.266574	0.29897	0.2414
	0.194372	0.2381	0.17439
	0.362955	0.37881	0.33281
	0.247771	0.2799	0.22383
	0.286762	0.31018	0.26036
	0.545642	0.53834	0.51253
	0.167736	0.21672	0.14999
	0.568772	0.56037	0.53591
	0.212983	0.25143	0.19155
	-0.00768866	0.08062	-0.00672
	0.108574	0.1695	0.09636
	0.646445	0.6339	0.6155
	0.332108	0.35286	0.3033
	0.24201	0.27323	0.21846
	0.609118	0.59837	0.57704
	0.121752	0.17958	0.10823
	0.147986	0.20247	0.13199
	0.119319	0.18161	0.10604
	0.435221	0.43906	0.40287
	0.2788	0.30313	0.25287
	0.212301	0.2514	0.19092
	0.0939573	0.15775	0.08323
	0.225351	0.26449	0.20299
	0.204386	0.24537	0.18361
	0.253257	0.28719	0.22894
	0.284123	0.3099	0.25787
	0.159996	0.21375	0.14292
	0.183598	0.23243	0.1645
	0.261607	0.29127	0.23675
	0.180781	0.22898	0.16192
	0.145138	0.19729	0.12941
	0.205292	0.24376	0.18445
	0.176638	0.22252	0.15812
	0.421896	0.42806	0.38985
	0.384475	0.3951	0.35353
	0.0245872	0.10255	0.02159
	0.173624	0.2218	0.15537
	0.174172	0.22505	0.15587
	0.121694	0.18286	0.10818
	0.194041	0.23752	0.17409
	0.134085	0.19187	0.11938
	0.185341	0.23469	0.1661
	0.145196	0.20189	0.12946
	0.239147	0.27451	0.2158
	0.178413	0.22223	0.15975
	0.198118	0.24036	0.17784
	0.22101	0.26116	0.19897
	0.106676	0.17006	0.09465
	0.304868	0.33069	0.27744
	-0.046559	0.05605	-0.04053
	0.111212	0.17046	0.09873
	0.204387	0.25212	0.18361
	-0.00399632	0.09081	-0.0035
	0.278066	0.30597	0.25218
	0.158008	0.21123	0.14111
	0.0773464	0.15428	0.06838
	0.279449	0.30777	0.25348
	0.140089	0.19701	0.12482
	0.218855	0.26032	0.19697
	0.110547	0.17646	0.09813
	0.236472	0.27272	0.21331
	0.269595	0.29848	0.24423
	0.301422	0.3253	0.27418
	0.0425074	0.12304	0.03741
	0.100278	0.16803	0.0889
	0.21125	0.25116	0.18995
	0.303157	0.32851	0.27582
	0.234915	0.27192	0.21186
	0.102417	0.17001	0.09082
	0.148548	0.20337	0.1325
	0.135114	0.19174	0.12032
	0.231993	0.27339	0.20915
	0.0501482	0.1319	0.04418
	0.071271	0.14818	0.06296
	0.125746	0.18766	0.11184
	0.267596	0.29786	0.24235
	0.22896	0.26485	0.20634
	0.238642	0.27431	0.21533
	0.194008	0.23811	0.17406
	0.0862355	0.15574	0.07632
	0.320964	0.3425	0.2927
	0.110159	0.17372	0.09779
	0.174264	0.22306	0.15595
	0.137649	0.19626	0.12261
	0.0665847	0.13657	0.05878
	0.747901	0.73466	0.72202
	0.116348	0.17799	0.10336
	0.111707	0.17504	0.09918
	0.0101792	0.09799	0.00892
	0.0484523	0.12731	0.04268
	0.158558	0.21387	0.14161
	0.123641	0.18308	0.10994
	0.0817807	0.15709	0.07234
	0.0214562	0.10776	0.01884
	0.166372	0.21641	0.14874
	0.212499	0.25325	0.1911
	0.0798599	0.15115	0.07062
	0.146216	0.20423	0.13039
	0.198919	0.24031	0.17858
	0.178107	0.22806	0.15947
	0.243626	0.28316	0.21997
	0.0816404	0.15146	0.07221
	0.127201	0.19051	0.11316
	0.228989	0.26837	0.20636
	0.288759	0.31585	0.26224
	-0.0709893	0.05702	-0.06161
	0.282602	0.3084	0.25644
	0.178658	0.22701	0.15997
	0.170026	0.21923	0.15208
	0.119227	0.18257	0.10596
	-0.0259873	0.07565	-0.02268
	0.218755	0.25935	0.19688
	0.179506	0.2292	0.16075
	0.038148	0.12088	0.03356
	0.141463	0.20286	0.12607
	0.263726	0.30746	0.23873
	0.0700212	0.14486	0.06184
	0.148252	0.20235	0.13224
	0.185139	0.23209	0.16591
	0.154811	0.20724	0.1382
	0.196201	0.24179	0.17608
	0.0251794	0.11079	0.02211
	0.14034	0.19582	0.12505
	0.0889274	0.15891	0.07873
	0.058578	0.13615	0.05166
	0.262454	0.30056	0.23754
	0.0979092	0.16238	0.08678
	0.321181	0.34169	0.29291
	0.325477	0.34489	0.29699
	0.283712	0.31305	0.25748
	0.139422	0.19594	0.12422
	0.0960999	0.1626	0.08515
	0.168748	0.2208	0.15091
	0.0242351	0.10801	0.02128
	0.239216	0.27238	0.21586
	0.0758282	0.14976	0.06702
	0.121622	0.18254	0.10812
	0.166266	0.22355	0.14864
	0.235564	0.27233	0.21247
	0.371137	0.38352	0.34067
	0.261424	0.29538	0.23658
	0.0160792	0.10187	0.01411
	0.0464924	0.12808	0.04094
	0.0345184	0.11455	0.03035
	0.177505	0.22894	0.15892
	0.650472	0.63783	0.61967
	0.14659	0.20421	0.13073
	0.0410832	0.11925	0.03615
	0.140773	0.19699	0.12545
	0.111447	0.1788	0.09894
	0.225196	0.26506	0.20285
	0.176387	0.22321	0.15789
	0.131522	0.18673	0.11706
	0.0848202	0.15659	0.07505
	0.226408	0.26495	0.20397
	0.0798976	0.14818	0.07065
	0.385437	0.39688	0.35446
	0.432742	0.44058	0.40044
	0.631428	0.61761	0.59998
	0.17188	0.22126	0.15377
	0.0720414	0.14612	0.06364
	0.00815754	0.09684	0.00715
	0.237837	0.274	0.21458
	0.246808	0.28239	0.22293
	0.171526	0.23548	0.15345
	0.0268465	0.1141	0.02358
	0.0242945	0.10485	0.02133
	0.246579	0.28024	0.22272
	-0.00886854	0.0841	-0.00776
	0.161885	0.21306	0.14465
	0.0353199	0.12592	0.03106
	0.00222892	0.09397	0.00195
	0.0930952	0.16166	0.08246
	-0.0251171	0.07209	-0.02192
	0.202585	0.24515	0.18195
	0.347127	0.36508	0.31764
	0.0257894	0.1097	0.02265
	0.017546	0.10488	0.0154
	0.14548	0.20353	0.12972
	-0.0271453	0.07518	-0.02369
	0.286322	0.31532	0.25994
	0.035028	0.11604	0.0308
	-0.049553	0.05316	-0.04312
	0.194569	0.2398	0.17457
	0.0890373	0.15827	0.07883
	0.111509	0.17426	0.099
	0.0111735	0.09743	0.0098
	0.0609184	0.13685	0.05374
	0.0713799	0.14308	0.06305
	0.249783	0.28433	0.2257
	0.168757	0.22118	0.15092
	0.508685	0.50449	0.47547
	0.307881	0.33053	0.28029
	0.0253659	0.10884	0.02228
	-0.0575853	0.05205	-0.05006
	0.184083	0.23219	0.16495
	0.0338759	0.11413	0.02978
	0.115778	0.17629	0.10285
	0.175439	0.2272	0.15703
	0.0169346	0.10242	0.01486
	0.645019	0.63218	0.61402
	0.160966	0.21402	0.14381
	0.122054	0.18041	0.10851
	0.0432795	0.12256	0.0381
	0.222784	0.26159	0.20061
	0.567174	0.55757	0.53429
	0.109962	0.1724	0.09761
	0.0861819	0.15568	0.07627
	0.244079	0.27891	0.22039
	0.0407328	0.11966	0.03584
	0.135842	0.19251	0.12098
	0.0656664	0.1417	0.05796
	0.19075	0.23886	0.17106
	0.275007	0.30763	0.2493
	0.197403	0.24459	0.17718
	0.19643	0.23953	0.17629
	0.0128902	0.09749	0.0113
	0.251931	0.28534	0.22771
	0.0033461	0.09166	0.00293
	0.0852026	0.15138	0.07539
	0.045692	0.12411	0.04023
	0.160356	0.21243	0.14325
	0.164377	0.21632	0.14692
	0.195882	0.23894	0.17578
	0.272037	0.30171	0.24652
	0.112902	0.17552	0.10025
	0.0718443	0.14514	0.06347
	0.167098	0.21693	0.1494
	0.227531	0.26276	0.20501
	0.647222	0.63333	0.6163
	0.0428739	0.12063	0.03774
	0.206748	0.24957	0.18579
	0.0302694	0.11834	0.0266
	0.291338	0.31802	0.26467
	0.721977	0.70668	0.69452
	0.308227	0.3331	0.28062
	0.203153	0.24495	0.18248
	0.00935067	0.09737	0.0082
	0.227867	0.26536	0.20532
	0.276245	0.30446	0.25047
	0.508007	0.50389	0.47479
	0.214676	0.25545	0.19311
	-0.00395963	0.08746	-0.00346
	0.0905782	0.15956	0.08021
	0.207284	0.25073	0.18628
	0.683353	0.66761	0.65391
	0.188784	0.23496	0.16926
	0.274576	0.30371	0.2489
	0.332065	0.35175	0.30326
	0.285539	0.31317	0.2592
	0.610937	0.6001	0.57891
	0.100689	0.1736	0.08927
	0.230244	0.26658	0.20753
	0.65473	0.64057	0.62409
	0.210146	0.25311	0.18893
	0.508389	0.50663	0.47517
	0.0415475	0.13535	0.03656
	0.0149725	0.0993	0.01313
	0.0787894	0.15379	0.06966
	0.224136	0.26471	0.20186
	0.160559	0.21197	0.14344
	0.370139	0.38851	0.33971
	0.106554	0.17487	0.09454
	0.107718	0.17106	0.09559
	0.59857	0.58675	0.56625
	-0.0315162	0.07118	-0.02748
	0.0386466	0.11849	0.034
	0.0327554	0.11501	0.02879
	0.255824	0.28957	0.23134
	0.706185	0.69014	0.67786
	0.112324	0.17341	0.09973
	0.193054	0.23803	0.17318
	0.136344	0.19912	0.12143
	0.0621497	0.14514	0.05484
	0.0388278	0.11827	0.03416
	0.0802037	0.14917	0.07093
	0.135424	0.19221	0.1206
	0.243639	0.28312	0.21998
	0.168604	0.21856	0.15078
	0.169234	0.21709	0.15135
	-0.0118756	0.0835	-0.01038
	0.292367	0.3173	0.26564
	0.225202	0.26733	0.20285
	-0.0347313	0.06234	-0.03028
	0.272376	0.32748	0.24684
	0.302334	0.3357	0.27505
	-0.0295376	0.07458	-0.02577
	0.0212836	0.1091	0.01868
	0.286179	0.31964	0.25981
	0.265347	0.29723	0.24025
	0.559843	0.55083	0.52687
	0.162348	0.2173	0.14507
	0.328557	0.34864	0.29992
	0.109709	0.17742	0.09738
	0.152757	0.2101	0.13633
	0.233604	0.26864	0.21065
	0.76822	0.75222	0.74371
	0.133315	0.19561	0.11869
	0.237786	0.27298	0.21453
	0.1945	0.24048	0.17451
	0.539673	0.53126	0.50652
	0.229635	0.27172	0.20696
	0.146032	0.20001	0.13022
	0.294381	0.32175	0.26754
	0.158428	0.21242	0.14149
	0.187317	0.23587	0.16791
	0.107701	0.17358	0.09557
	0.559177	0.55031	0.52619
	0.225329	0.26287	0.20297
	0.193115	0.23962	0.17324
	0.23683	0.27506	0.21364
	0.634144	0.62045	0.60278
	0.222532	0.26187	0.20038
	0.0137359	0.10009	0.01205
	0.285453	0.31787	0.25912
	0.317512	0.33882	0.28942
	0.645754	0.6319	0.61478
	0.158959	0.21294	0.14198
	0.238515	0.27826	0.21521
	0.269247	0.30006	0.2439
	0.114637	0.18088	0.10182
	0.205608	0.24798	0.18474
	0.156489	0.21074	0.13973
	0.0903163	0.15907	0.07997
	0.343269	0.36367	0.31395
	-0.127424	0.01343	-0.10982
	0.381969	0.39394	0.35111
	0.190197	0.23788	0.17056
	0.164828	0.21888	0.14733
	0.275913	0.30702	0.25016
	0.215278	0.25476	0.19367
	0.105198	0.17255	0.09332
	0.239324	0.27704	0.21596
	0.472882	0.47423	0.43991
	0.214122	0.25245	0.1926
	0.215658	0.25752	0.19402
	0.0152536	0.1049	0.01338
	0.38621	0.39826	0.35521
	0.08143	0.14957	0.07202
	0.127038	0.18687	0.11301
	0.19836	0.2453	0.17806
	0.0373262	0.12232	0.03283
	0.0824757	0.14981	0.07296
	0.144812	0.19961	0.12911
	0.202281	0.24666	0.18167
	0.0477743	0.13104	0.04208
	0.0909494	0.17029	0.08054
	0.322252	0.34711	0.29392
	0.129312	0.1868	0.11507
	0.0857634	0.1561	0.0759
	0.15161	0.20618	0.13529
	0.670114	0.65482	0.64009
	0.244854	0.2812	0.22111
	0.060325	0.14942	0.05321
	0.178248	0.22729	0.1596
	-0.0027187	0.08762	-0.00238
	0.574332	0.56413	0.54155
	0.134289	0.1942	0.11957
	0.291615	0.317	0.26493
	0.758155	0.74131	0.73295
	0.328369	0.34859	0.29974
	0.348097	0.36247	0.31857
	0.177505	0.22589	0.15892
	0.117472	0.17792	0.10437
	0.211439	0.25168	0.19012
	0.217576	0.2597	0.19579
	0.384346	0.39629	0.35341
	0.168876	0.21803	0.15103
	0.20029	0.2474	0.17984
	0.255269	0.28841	0.23082
	0.187578	0.23485	0.16815
	0.0485658	0.12775	0.04278
	0.16793	0.21925	0.15016
	0.281237	0.31059	0.25516
	0.546572	0.53948	0.51346
	-0.0383993	0.06418	-0.03346
	0.280902	0.3103	0.25484
	0.133192	0.1912	0.11858
	0.282335	0.3126	0.25619
	0.116536	0.18119	0.10353
	0.00908017	0.09711	0.00796
	0.270964	0.30346	0.24551
	0.195214	0.24018	0.17517
	0.140988	0.20032	0.12564
	-0.0326929	0.06358	-0.02851
	0.208743	0.25103	0.18763
	0.264466	0.30124	0.23942
	0.238283	0.27491	0.215
	0.147931	0.20384	0.13194
	0.24952	0.28078	0.22546
	0.0599306	0.13431	0.05286
	0.204788	0.24726	0.18398
	0.180226	0.22702	0.16141
	0.0715639	0.14143	0.06322
	0.0964091	0.164	0.08543
	0.216118	0.25686	0.19444
	0.0777652	0.15721	0.06875
	0.221538	0.26357	0.19946
	0.169622	0.22245	0.15171
	0.246407	0.28393	0.22256
	0.239757	0.27565	0.21637
	0.138944	0.2035	0.12379
	0.303685	0.32985	0.27632
	0.293752	0.32272	0.26694
	0.0854707	0.15587	0.07563
	0.150046	0.20691	0.13387
	0.170537	0.2244	0.15254
	0.340348	0.35937	0.31116
	0.213214	0.25361	0.19176
	0.15952	0.21761	0.14249
	0.575612	0.56509	0.54285
	0.130464	0.19118	0.11611
	0.180322	0.2298	0.1615
	0.282277	0.31269	0.25613
	0.20906	0.25002	0.18792
	0.191318	0.24024	0.17159
	0.119553	0.18233	0.10625
	0.0600174	0.13619	0.05294
	0.27257	0.30314	0.24702
	0.179429	0.23165	0.16068
	0.136424	0.1961	0.1215
	0.0268631	0.11102	0.0236
	0.238877	0.2748	0.21555
	0.110058	0.17643	0.09769
	0.303366	0.33239	0.27602
	-0.0312739	0.07194	-0.02727
	0.0527605	0.1328	0.0465
	0.229319	0.26801	0.20667
	0.183218	0.23277	0.16415
	0.894012	0.88274	0.88074
	0.0309407	0.11612	0.02719
	0.240386	0.27613	0.21695
	0.202458	0.24577	0.18184
	0.689305	0.67712	0.66014
	0.133943	0.19481	0.11926
	0.0672452	0.14197	0.05937
	0.278947	0.30854	0.253
	0.28876	0.32085	0.26224
	0.208085	0.26398	0.18702
	0.761373	0.74545	0.73638
	-0.0127535	0.08627	-0.01115
	0.555053	0.54735	0.52202
	0.175794	0.22728	0.15735
	0.208546	0.25906	0.18745
	0.684327	0.66872	0.65493
	0.0120585	0.10201	0.01057
	0.157261	0.21092	0.14043
	0.208979	0.25197	0.18785
	0.23679	0.2822	0.21361
	0.692146	0.67736	0.66312
	0.161138	0.2156	0.14396
	-0.0476842	0.06176	-0.0415
	0.203228	0.24782	0.18254
	0.0158413	0.10384	0.0139
	0.615942	0.60487	0.58404
	0.0783596	0.14902	0.06928
	0.00122613	0.09332	0.00107
	0.103395	0.16934	0.0917
	0.72888	0.71254	0.70182
	0.392164	0.4052	0.36096
	0.103743	0.17173	0.09202
	0.755676	0.7392	0.7303
	0.182987	0.2327	0.16394
	0.137122	0.19378	0.12214
	0.1592	0.21128	0.1422
	0.308549	0.33258	0.28093
	0.242088	0.2788	0.21853
	0.148177	0.20311	0.13217
	0.0782485	0.14858	0.06918
	0.271519	0.30308	0.24603
	0.784329	0.76954	0.76099
	0.38383	0.39558	0.35291
	0.0129334	0.10363	0.01134
	0.746291	0.73058	0.7203
	0.201638	0.24837	0.18108
	0.318779	0.34275	0.29063
	0.20982	0.2496	0.18862
	0.135498	0.21313	0.12066
	-0.058482	0.05285	-0.05083
	0.0359884	0.1542	0.03165
	0.329787	0.34962	0.30109
	0.833012	0.81941	0.81369
	0.169129	0.21883	0.15126
	0.00612854	0.09534	0.00537
	0.0971028	0.18873	0.08605
	0.128508	0.18617	0.11434
	0.268139	0.29852	0.24286
	0.13388	0.22458	0.1192
	0.847431	0.83417	0.82944
	0.125479	0.18795	0.1116
	0.124976	0.18672	0.11115
	0.197673	0.26323	0.17743
	0.315741	0.33724	0.28774
	0.272673	0.30431	0.24711
	0.157214	0.21088	0.14039
	0.175538	0.22327	0.15712
	0.0688024	0.14155	0.06076
	0.0737098	0.14561	0.06513
	0.704978	0.68966	0.67659
	0.156666	0.21098	0.13989
	0.0641996	0.14475	0.05666
	-0.0230905	0.07421	-0.02016
	0.161307	0.2129	0.14412
	0.226501	0.26331	0.20406
	0.256248	0.29633	0.23174
	-0.0348092	0.06594	-0.03034
	0.0908527	0.16095	0.08045
	0.268183	0.3009	0.2429
	0.166197	0.21726	0.14858
	0.158633	0.21343	0.14168
	0.193456	0.23693	0.17355
	0.0294001	0.11593	0.02583
	0.215926	0.25666	0.19427
	0.18079	0.23166	0.16193
	0.14962	0.20464	0.13348
	0.17474	0.22522	0.15639
	-0.0145067	0.08115	-0.01268
	0.0890569	0.15702	0.07884
	0.189724	0.23429	0.17012
	0.253033	0.29072	0.22874
	0.125451	0.18556	0.11158
	0.275842	0.30435	0.25009
	0.380097	0.395	0.3493
	0.159541	0.21328	0.14251
	0.843197	0.8295	0.82481
	0.122292	0.18342	0.10872
	0.214177	0.25879	0.19265
	-0.028047	0.07034	-0.02447
	0.25441	0.28819	0.23002
	0.07314	0.15255	0.06462
	0.138164	0.19715	0.12308
	0.191331	0.24267	0.1716
	-0.00257379	0.08828	-0.00225
	0.365242	0.37966	0.335
	0.159469	0.2105	0.14244
	0.172522	0.22088	0.15436
	0.773552	0.75751	0.74942
	0.183613	0.23325	0.16451
	0.414311	0.42431	0.38246
	0.135521	0.19518	0.12068
	0.0187692	0.10249	0.01647
	0.143383	0.2023	0.12781
	0.136343	0.19842	0.12143
	0.604678	0.59492	0.57249
	0.728621	0.71273	0.70155
	0.151932	0.20641	0.13558
	0.242588	0.28243	0.219
	0.508485	0.50594	0.47527
	0.161008	0.21589	0.14385
	0.162308	0.21384	0.14503
	0.769568	0.75358	0.74515
	0.00749503	0.09709	0.00657
	0.187268	0.23119	0.16787
	0.0220142	0.10805	0.01933
	0.22743	0.2655	0.20492
	0.477116	0.4759	0.44409
	0.150907	0.20572	0.13465
	0.662609	0.64823	0.63227
	0.0393274	0.11948	0.0346
	0.181501	0.22923	0.16258
	0.448283	0.45314	0.41567
	0.340069	0.35896	0.31089
	0.198194	0.2462	0.17791
	0.166331	0.21633	0.1487
	0.148475	0.20204	0.13244
	0.321392	0.34193	0.29311
	0.723442	0.70628	0.69607
	0.404024	0.41397	0.37246
	0.0583936	0.13811	0.0515
	0.228492	0.27345	0.2059
	0.331045	0.35565	0.30229
	0.523432	0.51829	0.49021
	0.315176	0.33868	0.28721
	0.26524	0.29839	0.24015
	0.191192	0.23493	0.17147
	0.411922	0.41999	0.38013
	0.0795397	0.15559	0.07033
	0.202965	0.25045	0.1823
	0.209895	0.25471	0.18869
	0.366512	0.37915	0.33622
	0.253558	0.28624	0.22923
	0.276809	0.30997	0.251
	0.299268	0.32206	0.27215
	0.178024	0.23029	0.15939
	0.264896	0.29647	0.23983
	0.522888	0.51824	0.48967
	0.0187679	0.10994	0.01647
	0.140556	0.20095	0.12525
	0.0819599	0.15662	0.0725
	0.761845	0.74548	0.73689
	0.14598	0.20634	0.13017
	0.123008	0.18769	0.10937
	0.0517524	0.13101	0.0456
	0.365276	0.38129	0.33504
	0.0163711	0.10363	0.01436
	0.0922457	0.16214	0.0817
	0.123797	0.1851	0.11008
	0.221448	0.2714	0.19937
	0.133863	0.19221	0.11918
	0.430263	0.43514	0.39802
	0.100135	0.16653	0.08877
	0.231089	0.26787	0.20831
	0.234335	0.27211	0.21133
	0.189065	0.23847	0.16952
	0.242106	0.27773	0.21855
	0.619038	0.60764	0.58723
	0.0889023	0.15856	0.07871
	0.265111	0.29854	0.24003
	0.122181	0.18763	0.10862
	0.680843	0.66473	0.65128
	0.253341	0.28704	0.22902
	0.249256	0.28254	0.22521
	0.264209	0.29591	0.23918
	0.140178	0.19736	0.12491
	0.169185	0.22262	0.15131
	0.285971	0.31564	0.25961
	0.266359	0.29924	0.2412
	0.269966	0.29921	0.24458
	0.176849	0.23086	0.15832
	0.265866	0.30047	0.24073
	0.0486054	0.1286	0.04281
	0.281472	0.30947	0.25538
	0.808302	0.79317	0.78685
	0.164663	0.21944	0.14718
	0.191132	0.23672	0.17141
	0.218229	0.26512	0.1964
	0.167783	0.21929	0.15003
	0.13663	0.19887	0.12169
	0.731759	0.71597	0.70487
	0.170938	0.2218	0.15291
	0.115428	0.17725	0.10253
	0.0842514	0.1552	0.07454
	0.144102	0.20127	0.12847
	0.113486	0.18539	0.10078
	0.0398796	0.12268	0.03509
	0.146121	0.20763	0.1303
	0.281638	0.30983	0.25553
	0.165537	0.21566	0.14798
	0.09566	0.16291	0.08476
	0.633178	0.61997	0.60179
	0.127165	0.18976	0.11312
	0.161955	0.22015	0.14471
	0.183402	0.23044	0.16432
	-0.0344643	0.06473	-0.03004
	0.273772	0.30469	0.24814
	0.141534	0.19772	0.12614
	0.598591	0.58716	0.56627
	0.166338	0.21879	0.14871
	0.0768605	0.14783	0.06794
	0.160119	0.21533	0.14304
	0.183992	0.23444	0.16486
	0.0245816	0.11049	0.02159
	0.177378	0.22588	0.1588
	0.0210589	0.11452	0.01849
	-0.0296667	0.07069	-0.02588
	0.259616	0.29326	0.23489
	0.277199	0.30567	0.25136
	0.306441	0.3303	0.27893
	0.191137	0.23799	0.17142
	0.731181	0.71479	0.70426
	0.169226	0.21877	0.15135
	0.369393	0.38305	0.33899
	0.678714	0.66307	0.64906
	0.0186024	0.11148	0.01632
	-0.00515337	0.08898	-0.00451
	0.242598	0.27768	0.21901
	0.0584304	0.1341	0.05153
	0.0437663	0.12253	0.03853
	0.197458	0.24264	0.17723
	0.205936	0.25019	0.18504
	0.119609	0.18759	0.1063
	0.769937	0.75449	0.74555
	0.14614	0.20097	0.13032
	0.244853	0.2861	0.22111
	0.234348	0.27218	0.21134
	0.318252	0.33931	0.29012
	0.211481	0.26372	0.19016
	0.561999	0.55378	0.52905
	-0.0255185	0.07445	-0.02227
	0.124524	0.18357	0.11074
	0.279383	0.31433	0.25341
	0.213697	0.25676	0.19221
	0.10338	0.1691	0.09169
	0.267219	0.30421	0.242
	0.689704	0.67437	0.66056
	-0.0467151	0.06577	-0.04066
	0.205154	0.24649	0.18432
	0.18887	0.24215	0.16934
	0.104409	0.17116	0.09261
	-0.00587449	0.0866	-0.00514
	0.162359	0.21602	0.14508
	0.233713	0.27159	0.21075
	0.0844071	0.15611	0.07468
	0.159573	0.21283	0.14254
	0.163143	0.21667	0.14579
	0.0886231	0.16674	0.07846
	-0.00790244	0.08738	-0.00691
	0.0331327	0.1164	0.02913
	0.0595328	0.13543	0.05251
	0.115295	0.1786	0.10241
	0.0523068	0.12946	0.04609
	-0.000128025	0.11049	-0.000112084
	0.741565	0.72517	0.71528
	-0.0721559	0.05548	-0.06261
	0.240665	0.2782	0.21721
	0.0389565	0.1199	0.03427
	0.0192786	0.10675	0.01692
	0.711413	0.69474	0.68337
	-0.00543124	0.08505	-0.00475
	0.150771	0.2063	0.13453
	0.0649665	0.13826	0.05734
	0.231785	0.27218	0.20896
	0.0473642	0.12772	0.04171
	0.287221	0.31509	0.26079
	-0.0109673	0.08524	-0.00959
	0.209663	0.25257	0.18848
	-0.0935621	0.0465	-0.08097
	0.857918	0.84494	0.84093
	0.14971	0.20581	0.13356
	0.202229	0.24778	0.18162
	-0.0519755	0.05573	-0.04521
	0.964324	0.95995	0.95946
	0.145169	0.20016	0.12944
	0.106965	0.172	0.09491
	0.106369	0.17227	0.09438
	0.0391829	0.11976	0.03447
	0.0624809	0.15278	0.05513
	0.913508	0.90449	0.90241
	0.17522	0.23196	0.15683
	0.761558	0.74638	0.73658
	0.236893	0.27429	0.2137
	0.202322	0.25683	0.18171
	0.0679426	0.14148	0.05999
	0.779001	0.76299	0.75527
	0.161522	0.21596	0.14431
	0.147658	0.20054	0.1317
	0.345087	0.36568	0.31569
	0.0791325	0.15026	0.06997
	0.770248	0.75375	0.74588
	0.0841694	0.15186	0.07447
	0.20536	0.25138	0.18451
	0.121851	0.18361	0.10832
	0.70362	0.68719	0.67516
	-0.0129836	0.08284	-0.01135
	0.140407	0.19639	0.12511
	0.194848	0.24194	0.17483
	0.695622	0.67943	0.66676
	-0.0286478	0.06816	-0.02499
	0.271471	0.30607	0.24599
	0.162327	0.21163	0.14505
	0.720091	0.70401	0.69253
	0.288043	0.31856	0.26156
	0.306583	0.3315	0.27907
	0.783289	0.76678	0.75987
	0.0977677	0.16452	0.08665
	0.233813	0.27464	0.21084
	0.0524369	0.12922	0.04621
	-0.000833047	0.09132	-0.000729257
	0.135131	0.19269	0.12033
	0.67625	0.66017	0.64649
	0.0441168	0.12285	0.03884
	0.0771756	0.14781	0.06822
	0.80352	0.78845	0.78168
	0.157839	0.22018	0.14096
	0.202758	0.24485	0.18211
	0.0667717	0.14054	0.05895
	0.0759016	0.15513	0.06709
	-0.0573876	0.0517	-0.04989
	0.117224	0.1814	0.10415
	0.157246	0.21432	0.14042
	0.169377	0.22077	0.15148
	0.137897	0.19734	0.12284
	0.229477	0.27325	0.20682
	0.149476	0.20557	0.13335
	0.21468	0.25654	0.19311
	-0.0221007	0.07464	-0.0193
	0.207907	0.2522	0.18686
	0.207128	0.254	0.18614
	0.0760934	0.14583	0.06726
	0.209054	0.25518	0.18792
	0.116085	0.17798	0.10312
	-0.0465683	0.06153	-0.04054
	0.0153806	0.10318	0.01349
	0.200535	0.25055	0.18006
	0.157899	0.21701	0.14101
	0.0859456	0.1539	0.07606
	0.158348	0.21208	0.14142
	0.131554	0.18947	0.11709
	0.0653945	0.14291	0.05772
	0.714265	0.69813	0.68638
	0.207949	0.24879	0.1869
	0.131668	0.19114	0.1172
	-0.0119596	0.0836	-0.01046
	0.709297	0.69406	0.68114
	0.308329	0.33157	0.28072
	0.11867	0.18691	0.10545
	0.0587274	0.1344	0.05179
	0.58363	0.57239	0.55101
	0.0366334	0.11773	0.03222
	0.335599	0.35994	0.30663
	0.224773	0.26318	0.20245
	0.393965	0.40534	0.36271
	0.157836	0.21111	0.14096
	0.181913	0.2305	0.16296
	0.0157368	0.10368	0.0138
	0.145427	0.19989	0.12967
	0.34825	0.36552	0.31871
	0.241201	0.2782	0.21771
	0.879122	0.86738	0.86427
	0.171599	0.21936	0.15352
	0.822823	0.80844	0.8026
	0.231793	0.26872	0.20897
	0.256497	0.28778	0.23197
	0.213485	0.25409	0.19201
	0.228382	0.26671	0.2058
	0.312087	0.33578	0.28428
	0.329772	0.34798	0.30108
	0.0729631	0.15265	0.06446
	0.0931382	0.15803	0.0825
	0.752507	0.73581	0.72692
	0.207894	0.25476	0.18685
	0.0632723	0.1369	0.05583
	0.078032	0.15104	0.06899
	0.0817203	0.15017	0.07228
	0.725977	0.70928	0.69875
	0.0100163	0.10048	0.00878
	0.207824	0.24986	0.18678
	0.0561736	0.13023	0.04953
	0.216099	0.25773	0.19443
	0.764083	0.74816	0.73928
	0.11257	0.1743	0.09996
	0.0507158	0.13647	0.04468
	0.0321508	0.11194	0.02826
	-0.00897645	0.08649	-0.00785
	0.187273	0.23235	0.16787
	0.15501	0.22706	0.13838
	0.663126	0.64811	0.63281
	-0.0103767	0.08254	-0.00907
	0.05326	0.13379	0.04694
	0.234541	0.27047	0.21152
	0.0434327	0.12187	0.03823
	0.123682	0.18643	0.10998
	0.128542	0.19532	0.11437
	0.0731745	0.14391	0.06465
	0.745258	0.72872	0.7192
	0.3285	0.35116	0.29987
	0.254628	0.28828	0.23022
	0.0664129	0.14233	0.05863
	0.174336	0.22421	0.15602
	0.839251	0.82569	0.8205
	0.238547	0.27365	0.21524
	0.0885783	0.15682	0.07842
	0.054905	0.1331	0.0484
	0.149045	0.20011	0.13296
	0.208864	0.25376	0.18774
	0.167314	0.21717	0.1496
	0.853851	0.84144	0.83647
	0.130798	0.18882	0.11641
	0.0942766	0.16697	0.08352
	0.0254716	0.10894	0.02237
	0.172255	0.22284	0.15411
	0.0455127	0.12765	0.04007
	0.184208	0.22997	0.16506
	0.826349	0.81185	0.80643
	0.281843	0.31133	0.25573
	0.237968	0.27258	0.2147
	0.195533	0.23834	0.17546
	0.208746	0.25195	0.18763
	0.727105	0.71191	0.69994
	0.303518	0.3283	0.27617
	0.17189	0.22256	0.15378
	0.25816	0.29367	0.23352
	0.0867609	0.15624	0.07679
	-0.0698352	0.04148	-0.06061
	0.127505	0.19081	0.11343
	0.127459	0.18592	0.11339
	0.829609	0.81531	0.80998
	0.205447	0.25143	0.18459
	0.245139	0.28169	0.22138
	0.266246	0.29525	0.24109
	0.231401	0.27088	0.2086
	0.246423	0.28478	0.22257
	0.162569	0.21745	0.14527
	0.211834	0.25365	0.19048
	0.349614	0.36911	0.32002
	0.062722	0.13579	0.05535
	0.123731	0.18379	0.11002
	0.2878	0.31975	0.26133
	-0.0324892	0.06859	-0.02833
	-0.0158836	0.07921	-0.01388
	0.119917	0.17856	0.10658
	0.140784	0.19442	0.12546
	0.0896776	0.15794	0.0794
	0.106751	0.16953	0.09472
	0.136182	0.19495	0.12128
	0.253402	0.28628	0.22908
	0.252693	0.28629	0.22842
	0.257047	0.30363	0.23248
	0.220914	0.25846	0.19888
	0.126786	0.19469	0.11278
	0.30306	0.32754	0.27573
	0.0201182	0.10762	0.01766
	0.271889	0.30576	0.24638
	0.119481	0.17942	0.10618
	0.214852	0.25537	0.19327
	-0.0565836	0.06004	-0.04919
	0.898895	0.88848	0.88615
	0.284715	0.31274	0.25843
	-0.0693081	0.0545	-0.06016
	0.163388	0.21864	0.14602
	0.0463033	0.12407	0.04077
	-0.0125362	0.10333	-0.01096
	0.204769	0.24927	0.18396
	0.231425	0.27141	0.20862
	0.332785	0.35373	0.30395
	0.937559	0.9307	0.92931
	0.154506	0.20866	0.13792
	0.472122	0.471	0.43916
	0.100728	0.16521	0.08931
	-0.00497796	0.08614	-0.00436
	0.864714	0.85226	0.84839
	0.131534	0.19284	0.11708
	0.345713	0.36335	0.31629
	0.0651765	0.14283	0.05753
	0.240752	0.27789	0.21729
	0.164142	0.21782	0.1467
	0.148331	0.20188	0.13231
	0.114827	0.18145	0.10199
	0.121859	0.18099	0.10833
	0.0768521	0.1493	0.06793
	0.14183	0.19754	0.1264
	0.887748	0.87701	0.8738
	0.163335	0.21504	0.14597
	0.235792	0.27263	0.21268
	0.281723	0.30913	0.25561
	0.104652	0.17101	0.09283
	0.180227	0.22814	0.16141
	0.13816	0.19371	0.12308
	0.191019	0.23761	0.17131
	0.0214146	0.10672	0.0188
	0.0824426	0.15304	0.07293
	0.0643353	0.14003	0.05678
	0.191456	0.23971	0.17171
	0.147805	0.19934	0.13183
	0.303048	0.33052	0.27572
	0.209132	0.25164	0.18799
	0.106227	0.16824	0.09425
	0.200197	0.24514	0.17975
	0.132411	0.19048	0.11787
	0.00601295	0.09632	0.00527
	0.073455	0.14722	0.0649
	-0.0431483	0.05865	-0.03757
	0.139021	0.19802	0.12386
	0.129472	0.18865	0.11521
	0.221272	0.25925	0.19921
	0.101209	0.17407	0.08974
	0.18934	0.23399	0.16977
	0.160672	0.21286	0.14354
	-0.0247019	0.0721	-0.02156
	0.0606786	0.13555	0.05353
	0.0616523	0.14131	0.05439
	0.360434	0.37312	0.33039
	0.187792	0.23326	0.16835
	0.779772	0.76437	0.75609
	0.0747559	0.1464	0.06606
	0.11439	0.17766	0.1016
	0.750973	0.73428	0.72529
	0.199374	0.24673	0.17899
	0.0900723	0.16863	0.07975
	0.110537	0.17593	0.09813
	0.169559	0.2205	0.15165
	0.147429	0.20417	0.13149
	0.0316621	0.1146	0.02783
	0.135304	0.19481	0.12049
	0.108837	0.17252	0.0966
	0.175942	0.22584	0.15749
	0.274231	0.30512	0.24858
	0.0946757	0.16147	0.08388
	0.276248	0.30519	0.25047
	0.124235	0.18411	0.11048
	0.113027	0.17538	0.10037
	0.153664	0.20914	0.13716
	0.220047	0.25853	0.19808
	0.139079	0.19755	0.12391
	0.186968	0.2343	0.16759
	0.141152	0.19445	0.12579
	-0.00544728	0.09222	-0.00477
	0.219838	0.26095	0.19788
	-0.0429194	0.06038	-0.03738
	0.122711	0.18378	0.1091
	0.0496765	0.12565	0.04376
	0.266323	0.29507	0.24116
	0.10337	0.16921	0.09168
	0.135272	0.19179	0.12046
	0.0365115	0.11659	0.03211
	0.205146	0.25014	0.18431
	-0.00214646	0.09118	-0.00188
	0.246529	0.28119	0.22267
	0.217223	0.25599	0.19547
	0.132285	0.19018	0.11775
	0.139074	0.1977	0.1239
	0.103356	0.17151	0.09167
	0.220933	0.26083	0.1989
	0.0457908	0.12887	0.04032
	0.0872405	0.15415	0.07722
	0.337709	0.35713	0.30864
	0.108677	0.17384	0.09645
	0.236687	0.27182	0.21351
	0.204264	0.24782	0.1835
	0.093766	0.15804	0.08306
	0.852047	0.83844	0.83449
	0.0079988	0.09959	0.00701
	0.186219	0.23363	0.1669
	0.0937144	0.15965	0.08302
	0.0288297	0.12895	0.02533
	0.243204	0.27844	0.21957
	0.168038	0.22169	0.15026
	-0.0254333	0.07098	-0.0222
	0.390512	0.40156	0.35936
	0.134464	0.19123	0.11973
	0.736049	0.72052	0.70942
	0.236399	0.27618	0.21324
	0.18755	0.23582	0.16813
	0.150299	0.2062	0.1341
	0.0456823	0.12713	0.04022
	0.090762	0.15845	0.08037
	0.132003	0.19393	0.1175
	0.147977	0.20299	0.13199
	0.234005	0.27172	0.21102
	0.116465	0.17901	0.10347
	0.0486981	0.12641	0.0429
	0.199082	0.24411	0.17873
	0.159005	0.21039	0.14202
	0.0981629	0.1632	0.087
	0.196602	0.23848	0.17644
	0.770886	0.75452	0.74656
	0.274464	0.30322	0.2488
	0.153665	0.20731	0.13716
	0.144675	0.19934	0.12899
	0.0603689	0.13701	0.05325
	0.177731	0.22362	0.15912
	0.906944	0.89734	0.8951
	0.26039	0.29227	0.23561
	0.24769	0.28238	0.22375
	0.197613	0.24126	0.17737
	0.185319	0.23441	0.16608
	0.130327	0.18795	0.11598
	0.074675	0.14722	0.06599
	0.95352	0.94801	0.94726
	0.0258719	0.11099	0.02272
	0.131769	0.19471	0.11729
	0.198359	0.24346	0.17806
	0.131733	0.19074	0.11726
	0.103006	0.16987	0.09135
	0.173972	0.22156	0.15568
	0.108707	0.17254	0.09648
	0.269873	0.30186	0.24449
	0.130407	0.18802	0.11606
	0.129545	0.1875	0.11528
	0.904308	0.89443	0.89217
	0.000636941	0.09055	0.000557686
	0.0949068	0.16467	0.08408
	0.0560372	0.13324	0.04941
	0.196935	0.24441	0.17675
	0.294533	0.31846	0.26768
	0.919264	0.91057	0.90883
	0.0841959	0.15406	0.07449
	0.272024	0.30187	0.24651
	0.118291	0.18136	0.10511
	0.263582	0.29452	0.2386
	0.71525	0.70112	0.68742
	0.316229	0.34304	0.28821
	0.370104	0.38391	0.33968
	0.209191	0.24817	0.18804
	0.252859	0.28641	0.22857
	0.181899	0.22889	0.16294
	0.260194	0.29017	0.23543
	0.631628	0.6178	0.60019
	0.0760293	0.14622	0.0672
	0.337855	0.3576	0.30878
	0.108197	0.17225	0.09602
	0.251194	0.28636	0.22702
	0.0730646	0.14352	0.06456
	0.273273	0.30217	0.24768
	0.0871336	0.15689	0.07712
	0.0795952	0.14898	0.07038
	0.148225	0.20387	0.13221
	0.202801	0.24766	0.18215
	0.0604131	0.13947	0.05329
	0.18986	0.23408	0.17025
	0.845106	0.83125	0.82689
	0.187637	0.23485	0.16821
	0.108282	0.17214	0.0961
	0.109886	0.17188	0.09754
	0.200629	0.24281	0.18015
	0.777069	0.7615	0.75319
	0.0567651	0.13688	0.05005
	0.0988117	0.1651	0.08759
	0.148126	0.20363	0.13212
	0.172003	0.22114	0.15388
	0.18923	0.23788	0.16967
	0.0846809	0.15785	0.07493
	0.16032	0.21095	0.14322
	0.606608	0.59605	0.57447
	0.155189	0.20681	0.13855
	0.124622	0.18482	0.11083
	0.0710073	0.14837	0.06272
	-0.0353416	0.06539	-0.03081
	0.153979	0.20739	0.13744
	0.230625	0.27492	0.20788
	0.144924	0.19873	0.12921
	0.229596	0.26539	0.20693
	0.235101	0.26937	0.21204
	0.188155	0.23347	0.16868
	0.651789	0.63746	0.62104
	0.1353	0.19316	0.12048
	0.138984	0.19369	0.12382
	0.14346	0.1987	0.12788
	0.215306	0.26113	0.19369
	0.210528	0.25259	0.18928
	0.191314	0.23531	0.17158
	0.239585	0.27738	0.21621
	0.0835997	0.15291	0.07396
	0.123928	0.18581	0.1102
	0.335051	0.35373	0.30611
	0.055573	0.13107	0.04899
	0.699001	0.68374	0.67031
	0.151665	0.20475	0.13534
	0.13616	0.19424	0.12126
	0.0943729	0.16034	0.08361
	0.0817299	0.15205	0.07229
	0.19128	0.23413	0.17155
	0.166569	0.21962	0.14892
	0.149512	0.20236	0.13338
	0.751792	0.73608	0.72616
	0.0506515	0.13196	0.04463
	0.22414	0.26387	0.20187
	0.148965	0.20435	0.13288
	-0.0132047	0.09289	-0.01154
	0.198099	0.24153	0.17782
	0.0666105	0.14198	0.05881
	0.359925	0.37437	0.3299
	0.130918	0.18886	0.11652
	0.789257	0.7739	0.76629
	0.263844	0.29665	0.23884
	0.158778	0.21974	0.14181
	0.088938	0.15862	0.07874
	0.288594	0.31747	0.26208
	0.737661	0.7215	0.71113
	0.106338	0.17271	0.09435
	0.103602	0.16945	0.09189
	0.791171	0.77645	0.76835
	0.212503	0.25431	0.1911
	0.130725	0.22715	0.11634
	0.132877	0.19012	0.11829
	0.106657	0.16948	0.09463
	0.224064	0.26503	0.2018
	0.190439	0.23727	0.17078
	0.126575	0.18762	0.11259
	0.176872	0.2279	0.15834
	0.28595	0.31449	0.25959
	0.129554	0.19036	0.11528
	0.317287	0.33907	0.28921
	0.202548	0.24466	0.18192
	0.169867	0.22191	0.15193
	0.155765	0.20771	0.13907
	0.147364	0.20499	0.13143
	0.0157493	0.10903	0.01382
	0.218902	0.26013	0.19702
	0.169124	0.2183	0.15125
	0.164893	0.21521	0.14739
	0.347101	0.36567	0.31761
	0.336061	0.35625	0.30707
	0.0711404	0.14248	0.06284
	0.0538867	0.13304	0.0475
	0.167348	0.21791	0.14963
	0.231102	0.27036	0.20832
	0.125238	0.18754	0.11138
	0.0575583	0.13478	0.05076
	0.0492686	0.12567	0.0434
	0.214643	0.25484	0.19308
	0.188667	0.2358	0.16915
	0.0657065	0.14185	0.058
	0.187234	0.23213	0.16784
	0.0159926	0.1092	0.01403
	0.124468	0.18921	0.11069
	0.167952	0.21721	0.15018
	0.179232	0.22562	0.1605
	0.204107	0.24974	0.18335
	0.131377	0.18813	0.11693
	0.122713	0.18204	0.1091
	0.389739	0.4008	0.35862
	0.0336759	0.11447	0.02961
	0.244712	0.28117	0.22098
	0.0545483	0.13046	0.04808
	0.163903	0.21283	0.14649
	-0.0157875	0.07978	-0.01379
	0.30498	0.33288	0.27755
	0.130589	0.18885	0.11622
	0.389661	0.40071	0.35854
	0.156389	0.21262	0.13964
	0.197665	0.24012	0.17742
	0.108443	0.17126	0.09624
	0.202279	0.24631	0.18167
	0.0355451	0.11666	0.03126
	0.220108	0.25897	0.19813
	0.13792	0.19837	0.12286
	0.118571	0.18285	0.10536
	0.0404714	0.11985	0.03561
	0.374151	0.40738	0.34357
	0.0575281	0.13159	0.05073
	0.158808	0.21094	0.14184
	0.653927	0.639	0.62326
	0.223291	0.26326	0.20108
	0.065056	0.13778	0.05742
	0.307237	0.33879	0.27968
	0.0758326	0.14695	0.06702
	0.114408	0.1761	0.10161
	0.828622	0.81445	0.80891
	0.0303685	0.11209	0.02669
	0.087817	0.16602	0.07773
	-0.0219386	0.07332	-0.01915
	0.0817066	0.15009	0.07227
	0.235572	0.27193	0.21248
	0.255734	0.2872	0.23126
	0.196253	0.23907	0.17612
	0.261934	0.29297	0.23705
	0.034586	0.11538	0.03041
	0.407868	0.41562	0.37619
	0.241441	0.27546	0.21793
	0.0129305	0.09903	0.01134
	0.0738125	0.14428	0.06522
	0.219771	0.25783	0.19782
	0.132576	0.19381	0.11802
	0.246523	0.27933	0.22267
	0.941932	0.93518	0.93422
	0.163416	0.21303	0.14604
	0.260136	0.29903	0.23537
	0.0310008	0.11397	0.02725
	0.0755093	0.14565	0.06674
	0.156502	0.20727	0.13974
	0.901873	0.89143	0.88946
	0.0679579	0.14176	0.06
	0.1095	0.17241	0.09719
	0.0795272	0.14962	0.07032
	0.807489	0.79272	0.78597
	0.0719912	0.14637	0.0636
	0.0884845	0.15406	0.07833
	0.116378	0.17848	0.10339
	0.119868	0.17847	0.10653
	0.62137	0.60811	0.58962
	0.0306826	0.11851	0.02697
	-0.0109545	0.08126	-0.00958
	0.0960104	0.16104	0.08507
	0.0492566	0.12583	0.04339
	0.126281	0.18421	0.11232
	0.770216	0.75481	0.74584
	0.0380131	0.11598	0.03344
	0.222512	0.26103	0.20036
	0.0518927	0.12883	0.04573
	0.132136	0.18953	0.11762
	0.0333306	0.12248	0.0293
	0.146912	0.20773	0.13102
	0.178548	0.22664	0.15987
	0.697412	0.683	0.66864
	0.115029	0.18105	0.10217
	0.1321	0.18714	0.11759
	0.255997	0.28778	0.2315
	0.174469	0.22438	0.15614
	0.139501	0.19193	0.12429
	0.263317	0.29509	0.23835
	0.265251	0.29313	0.24016
	0.0763202	0.15123	0.06746
	0.0410547	0.12138	0.03613
	0.222796	0.26072	0.20062
	0.102042	0.16496	0.09049
	-0.023064	0.07699	-0.02013
	0.150222	0.20208	0.13403
	0.817102	0.8018	0.79639
	0.13134	0.18928	0.1169
	0.186554	0.23446	0.16721
	0.697856	0.68164	0.66911
	0.331159	0.35017	0.3024
	0.0441068	0.12401	0.03883
	0.207629	0.25191	0.1866
	0.214487	0.25566	0.19294
	0.16699	0.23696	0.1493
	0.125761	0.1877	0.11186
	0.0820633	0.15041	0.07259
	0.372389	0.38469	0.34188
	0.175841	0.22406	0.15739
	0.0325915	0.12039	0.02865
	0.0825725	0.1555	0.07304
	0.237488	0.27324	0.21426
	0.254978	0.28722	0.23055
	0.92063	0.9118	0.91036
	0.0265795	0.11029	0.02335
	-0.0188911	0.07705	-0.0165
	0.149711	0.20406	0.13356
	0.190944	0.2374	0.17124
	0.14275	0.20216	0.12724
	0.0950526	0.16009	0.08422
	0.314408	0.3371	0.28648
	0.336378	0.35343	0.30737
	0.19969	0.24424	0.17929
	-0.011658	0.08283	-0.01019
	0.122497	0.18792	0.10891
	0.128258	0.18863	0.11411
	0.227195	0.26677	0.2047
	0.772607	0.75639	0.74841
	0.0738312	0.142	0.06524
	0.273929	0.31281	0.24829
	0.0914682	0.15745	0.081
	0.0756134	0.14984	0.06683
	0.746572	0.72954	0.7206
	0.360445	0.37557	0.3304
	0.767611	0.75154	0.74306
	0.204029	0.24823	0.18328
	0.338042	0.35648	0.30896
	0.25094	0.28629	0.22678
	0.0545828	0.13452	0.04811
	0.411476	0.41733	0.3797
	0.145673	0.20474	0.12989
	0.374258	0.38906	0.34368
	0.174992	0.2258	0.15662
	0.0592824	0.13406	0.05229
	0.148109	0.20271	0.13211
	0.256615	0.30619	0.23208
	0.0954773	0.16034	0.0846
	0.144269	0.20096	0.12862
	0.259267	0.28985	0.23456
	0.776396	0.76045	0.75247
	0.218106	0.2624	0.19628
	0.162511	0.21668	0.14522
	0.140739	0.19924	0.12541
	0.774309	0.75846	0.75023
	0.0822901	0.16758	0.07279
	0.0638066	0.14234	0.05631
	0.13113	0.19138	0.11671
	0.540145	0.55892	0.50699
	0.19128	0.2369	0.17155
	0.123495	0.18812	0.10981
	0.154856	0.20881	0.13824
	0.130503	0.1899	0.11614
	0.211678	0.26306	0.19034
	0.195391	0.23972	0.17533
	0.18974	0.23699	0.17014
	0.246115	0.27821	0.22228
	0.0326402	0.1165	0.02869
	0.188041	0.24569	0.16858
	0.298183	0.32317	0.27112
	0.145245	0.20192	0.1295
	0.213685	0.25363	0.19219
	0.844043	0.83015	0.82573
	0.175473	0.22445	0.15706
	0.00362579	0.09452	0.00318
	0.302687	0.33268	0.27538
	-0.0287635	0.06846	-0.02509
	0.00576513	0.09269	0.00505
	0.235721	0.27005	0.21261
	0.226642	0.26506	0.20419
	0.00170915	0.09129	0.0015
	0.0921744	0.17741	0.08164
	0.240865	0.27754	0.2174
	0.0444656	0.12462	0.03915
	0.0874134	0.17274	0.07737
	0.0931224	0.16253	0.08248
	0.0227984	0.11039	0.02002
	0.081692	0.15054	0.07226
	0.180405	0.23281	0.16157
	0.145584	0.20391	0.12981
	0.121668	0.18405	0.10816
	0.0531373	0.1272	0.04683
	-0.0493376	0.05754	-0.04293
	0.231964	0.26989	0.20912
	0.728037	0.71277	0.70093
	-0.0375012	0.06604	-0.03268
	0.157894	0.20949	0.14101
	0.0321487	0.11627	0.02826
	-0.028261	0.07057	-0.02466
	0.12734	0.18901	0.11328
	0.169994	0.2229	0.15205
	0.108214	0.17303	0.09604
	0.0268486	0.11134	0.02358
	0.260225	0.29609	0.23545
	0.201237	0.24486	0.18071
	0.246412	0.27982	0.22256
	0.126214	0.18725	0.11226
	0.118395	0.17927	0.10521
	0.241388	0.27589	0.21788
	0.201367	0.24395	0.18083
	-0.0536702	0.05229	-0.04668
	0.116354	0.17776	0.10337
	0.205779	0.24919	0.1849
	0.770013	0.7532	0.74563
	0.202101	0.24469	0.18151
	0.0976234	0.16522	0.08652
	0.0672739	0.13867	0.0594
	0.199536	0.24468	0.17914
	0.803789	0.78923	0.78197
	0.0394748	0.12223	0.03473
	0.140088	0.19787	0.12482
	0.155693	0.20713	0.139
	0.19499	0.23915	0.17496
	0.810614	0.79508	0.78936
	0.0970455	0.1687	0.086
	0.18672	0.23246	0.16736
[truncated: 20,641 more rows]

[truncated: 49 more sheets: Figure 4c, Figure 4d, Figure 4e, Figure 5g, Figure 5i, Figure 5l, Figure 6d, Figure 6f, Figure 6g, Suppl. Fig. 2b, Suppl. Fig. 2d, Suppl. Fig. 2f, Suppl. Fig. 3b, Suppl. Fig. 3d, Suppl. Fig. 3f, Suppl. Fig. 3h, Suppl. Fig. 4d, Suppl. Fig. 4e, Suppl. Fig. 4f, Suppl. Fig. 4g …]
